# Supplementary material for: A Cross‐Disease Microglial Transcriptional Program Characterizes Neurodegeneration and Highlights SPP1 as a Biomarker
Source: Glia. 2026 Apr 21;74:e70163. doi: 10.1002/glia.70163 (PMC13097963; doi:10.1002/glia.70163)
Supplement: Supplementary file 5 — Table S1: Table reporting the computed markers for each cell subpopulation (cluster). p‐values and adjusted p‐values, log2 fold changes, clusters, and percentage of cells expressing each marker (pct.1 for the considered cluster, pct.2 for all the other clusters) are reported. [file GLIA-74-0-s003.txt]

p_val	avg_log2FC	pct.1	pct.2	p_val_adj	cluster	gene
0	-3.16512664861508	0.079	0.283	0	0	PPP2R2B
0	0.769712155523876	0.832	0.704	0	0	SORL1
0	0.656841202957324	0.873	0.777	0	0	DOCK8
0	0.510769671214307	0.991	0.978	0	0	PLXDC2
1.56346665405001e-301	0.515757104971021	0.959	0.908	5.56953726172234e-297	0	FRMD4A
1.37202968274108e-300	-2.61764237846472	0.122	0.33	4.88758133882855e-296	0	MAGI2
1.65766867527319e-300	0.46002413224575	0.97	0.946	5.9051131219257e-296	0	DOCK4
6.09948112142386e-284	-2.24968585935583	0.184	0.391	2.17281815988482e-279	0	CADM2
5.12958702613032e-283	0.725261987940738	0.84	0.739	1.8273127863184e-278	0	SFMBT2
1.70173347554006e-278	-2.71366787560372	0.264	0.453	6.06208515991636e-274	0	PCDH9
2.55616837115395e-274	-2.68930369024012	0.085	0.276	9.10583858856171e-270	0	NCAM2
7.31878002207267e-268	-3.13168861968122	0.131	0.322	2.60716900726295e-263	0	IL1RAPL1
3.80534845607798e-254	-2.67617528454996	0.075	0.254	1.35557928050866e-249	0	ANK3
4.40430962485162e-254	-2.31552502838693	0.144	0.334	1.56894721766089e-249	0	PTPRD
1.09293562976595e-252	-2.58468966697392	0.097	0.282	3.89336459391524e-248	0	NRXN3
8.55044777542556e-243	-2.10067206738993	0.087	0.27	3.04592601103985e-238	0	ANKS1B
3.21307108999267e-242	0.468454730776251	0.924	0.871	1.14459231438809e-237	0	MEF2A
3.86288850110902e-242	0.612439679115537	0.841	0.741	1.37607677075007e-237	0	APBB1IP
1.56844763935925e-228	-1.5961294549106	0.271	0.457	5.58728102568946e-224	0	DLG2
1.97927966821934e-228	-2.0419630028706	0.119	0.303	7.05078796209777e-224	0	LSAMP
2.09696429461564e-217	0.944106167494843	0.559	0.363	7.4700159067093e-213	0	P2RY12
1.25039016452526e-216	0.528104434203428	0.872	0.8	4.45426488308834e-212	0	FOXN3
1.74773901597238e-215	0.777845093669823	0.692	0.548	6.22597069659842e-211	0	ARHGAP22
1.52201332532857e-212	0.901209960636907	0.695	0.544	5.42186806881797e-208	0	HS3ST4
1.50311344895405e-210	0.644517135951357	0.79	0.686	5.35454103920901e-206	0	ANKRD44
4.50178864087506e-209	-2.03580880284219	0.115	0.288	1.60367216753892e-204	0	CNTNAP2
8.45870279115166e-204	-1.16273103487585	0.383	0.593	3.01324369529196e-199	0	FTH1
1.1130519397918e-203	-1.17240802064857	0.242	0.434	3.96502492512034e-199	0	ANK2
9.12543497894923e-200	-1.87580543686588	0.098	0.265	3.25075370255108e-195	0	GPM6B
3.19332388385579e-199	0.518229986797168	0.861	0.781	1.13755776714595e-194	0	SLC8A1
5.31649178421272e-198	0.596922093100896	0.803	0.705	1.8938938682901e-193	0	MAML3
1.57956431819558e-197	-1.26552267727256	0.157	0.344	5.62688197070812e-193	0	APP
6.82074067114113e-197	-2.23781763520238	0.101	0.262	2.42975244928061e-192	0	TMTC2
4.04945706500445e-194	-1.86492687637472	0.093	0.254	1.44253809026654e-189	0	UNC5C
5.10333735974821e-191	-0.325290953741808	0.999	1	1.8179618676631e-186	0	MALAT1
5.31463041383965e-191	0.979459769336956	0.533	0.355	1.8932307923221e-186	0	CPED1
3.09652255699082e-189	-1.38495533662646	0.239	0.422	1.10307423047684e-184	0	TMEM163
9.07078266685314e-188	-1.44801746157702	0.175	0.353	3.2312849094131e-183	0	ADGRB3
2.29530485804687e-187	0.833316725205485	0.685	0.567	8.17656449582036e-183	0	SYNDIG1
6.11137389024671e-185	-1.28766993829478	0.126	0.301	2.17705472092259e-180	0	MIR181A1HG
9.74223889536265e-184	-1.02081448144399	0.409	0.58	3.47047776169504e-179	0	PDE4B
3.63994116642033e-179	0.699797974515985	0.715	0.587	1.29665624171391e-174	0	HDAC9
2.40814257932053e-178	0.633814920333691	0.743	0.63	8.57852631031351e-174	0	ZFHX3
3.42233045544162e-177	0.71103718595662	0.689	0.546	1.21913677814197e-172	0	LHFPL2
7.24563468494952e-172	-1.71908205070603	0.127	0.286	2.58111244381957e-167	0	LRP1B
5.53049928778812e-170	-2.34387829606154	0.134	0.283	1.97012976128876e-165	0	CTNNA3
2.38523298252144e-165	-1.26379879557218	0.095	0.25	8.49691545363612e-161	0	HIVEP2
5.61361512807003e-162	0.334047718795023	0.963	0.929	1.99973811707239e-157	0	LRMDA
2.80132080124514e-158	0.450835163092063	0.872	0.801	9.97914509027555e-154	0	ST6GAL1
2.44033673656923e-157	0.382939595243529	0.93	0.888	8.69321155668056e-153	0	ARHGAP24
1.9052591754132e-155	0.837757109501447	0.523	0.362	6.78710476057446e-151	0	BLNK
1.81709211857633e-154	-1.4198539470302	0.105	0.253	6.47302725400448e-150	0	HAMP
7.95027180662566e-153	0.438327676728671	0.849	0.778	2.83212532567426e-148	0	SRGAP2
6.16794970146303e-151	0.646055313972722	0.694	0.576	2.19720872215217e-146	0	CYFIP1
2.70845640116573e-149	0.409049526072918	0.889	0.839	9.64833423787269e-145	0	ITPR2
3.11204300635929e-143	-1.87957756962001	0.184	0.338	1.10860308015537e-138	0	KCNIP4
3.15034821660096e-143	0.54791807136924	0.741	0.64	1.12224854519976e-138	0	INPP5D
5.58853482600865e-142	0.469606733655865	0.851	0.795	1.99080376106906e-137	0	MAML2
1.35490639123291e-137	0.501295101196517	0.783	0.697	4.82658303748899e-133	0	ABR
4.12811770011394e-132	0.52607729082531	0.78	0.694	1.47055936831159e-127	0	ARHGAP15
8.35026404795877e-127	-1.78447035365701	0.137	0.264	2.97461456180435e-122	0	PHLPP1
8.76208463553989e-127	-0.758459073558747	0.343	0.494	3.12131740971838e-122	0	MARCH1
1.62383487021766e-126	0.377139246803436	0.856	0.795	5.78458695817636e-122	0	EPB41L2
4.42252203868923e-126	0.630880417623971	0.722	0.633	1.57543502584226e-121	0	OXR1
5.65582578645814e-126	-1.31092694790736	0.202	0.345	2.01477481990998e-121	0	SYT1
9.44099780618524e-125	-1.40395905904201	0.173	0.306	3.36316664849737e-120	0	AGAP1
2.07707142046177e-124	0.359769454977849	0.909	0.869	7.39915152111096e-120	0	MEF2C
2.97250143412823e-124	0.732538890055588	0.58	0.453	1.0588941858795e-119	0	BNC2
7.89967230313559e-122	0.766603406948647	0.477	0.333	2.81410026454599e-117	0	A2M
7.16653096216194e-121	0.449123482437351	0.807	0.748	2.55293332465095e-116	0	MBNL1
8.99943477347477e-119	-1.7763074977016	0.136	0.265	3.20586864935492e-114	0	RBFOX1
3.96742377920576e-116	-1.00077472847486	0.144	0.279	1.41331537286647e-111	0	DOCK3
9.35032698987076e-115	0.676761837511686	0.526	0.389	3.33086698360166e-110	0	FAM149A
2.45642480608797e-114	-1.15060296002664	0.129	0.261	8.75052208672718e-110	0	MAP1B
2.1863803847539e-111	-0.938710542236458	0.408	0.527	7.78854284460881e-107	0	SIK3
4.92551910760925e-110	0.600204676487367	0.63	0.525	1.75461767170364e-105	0	SH3KBP1
5.25468053785924e-109	0.840605001045358	0.405	0.271	1.8718748480016e-104	0	MAF
8.21941043114832e-109	-1.04816351653904	0.178	0.31	2.92800057788796e-104	0	TJP1
9.05274210509107e-109	0.57320538502923	0.649	0.552	3.22485832009659e-104	0	ATM
9.47643289603069e-109	0.415364370315317	0.787	0.706	3.37578969055301e-104	0	TBXAS1
1.31811992874278e-107	1.13537944341419	0.285	0.164	4.69553862216042e-103	0	LINC01141
4.70094195549546e-106	-0.922002841223638	0.202	0.343	1.67461655280615e-101	0	GLUL
1.80355169487777e-105	0.536081840020795	0.679	0.576	6.42479220266307e-101	0	SRGAP2B
1.41512061744206e-104	0.480095990669235	0.727	0.645	5.04108417551384e-100	0	ATP8B4
1.77322072183208e-103	0.950478487275993	0.355	0.228	6.3167441773824e-99	0	CX3CR1
1.43714774435651e-102	0.549597534341195	0.618	0.506	5.11955140972118e-98	0	LPCAT2
1.71939717093626e-102	-1.13702049639748	0.171	0.304	6.12500854202622e-98	0	RGL1
4.54242912007276e-102	-1.38950232291079	0.214	0.333	1.61814952544352e-97	0	PLP1
5.30556710929258e-102	-0.99209461631408	0.147	0.272	1.8900021713433e-97	0	LIMK2
1.07722243587998e-101	-1.70535865140222	0.202	0.311	3.83738948333524e-97	0	SLC44A1
3.24104740275539e-101	0.86498759259493	0.431	0.309	1.15455831628355e-96	0	SOCS6
9.10473188172413e-101	0.564346837717144	0.64	0.542	3.24337863822659e-96	0	CSF1R
1.03781395468616e-100	-0.790591095397617	0.155	0.287	3.69700465077852e-96	0	AHI1
1.0417078801912e-98	0.392996481798832	0.805	0.756	3.71087598160512e-94	0	SLC9A9
9.99684091196845e-98	0.453862841796251	0.708	0.626	3.56117463807052e-93	0	DOCK2
7.14366120442183e-97	-0.948556492125334	0.133	0.257	2.54478643085119e-92	0	ATP1B1
3.0201040435442e-96	0.678002488669875	0.509	0.397	1.07585166343175e-91	0	FMNL3
7.25370701903545e-96	0.669311294872828	0.525	0.407	2.583988051391e-91	0	LRRK1
3.30480766730431e-94	-0.904450132436385	0.229	0.353	1.17727163532381e-89	0	ARAP2
6.72383161171644e-94	-0.867165932946141	0.377	0.49	2.39523053504175e-89	0	MAN2A1
2.44324763353433e-92	0.903598097391908	0.33	0.211	8.70358104493934e-88	0	PGM5
6.94382434005471e-92	0.669598325940162	0.539	0.431	2.47359854465769e-87	0	LINC02232
8.31067928856164e-92	0.367129287909951	0.805	0.755	2.96051328296431e-87	0	MED13L
9.42207214091373e-91	0.699427476458729	0.455	0.333	3.3564247587577e-86	0	USP6NL
7.53595691966345e-90	0.528083280986858	0.618	0.521	2.68453393349171e-85	0	SKAP2
2.12295480867936e-89	0.36467764206713	0.799	0.735	7.56260191495848e-85	0	BMP2K
5.88121907801432e-89	0.355703779177225	0.793	0.709	2.09506667216104e-84	0	FYB1
1.52941097503686e-88	0.604193068178024	0.572	0.471	5.44822071637381e-84	0	RASAL2
2.82405622932193e-86	-0.782565582531654	0.414	0.536	1.00601355057135e-81	0	SIPA1L1
3.06121335150672e-86	0.792291705039563	0.412	0.296	1.09049603220724e-81	0	ZFP36L2
1.46699597764935e-85	-0.85284507275741	0.171	0.289	5.22587977118028e-81	0	KIF1B
5.29989427695783e-85	0.405871925603358	0.742	0.671	1.88798133828069e-80	0	FGD4
2.47373733175461e-83	0.383069996828928	0.761	0.696	8.81219449690944e-79	0	DISC1
4.63035248957015e-83	0.46006380892445	0.636	0.535	1.64947046735957e-78	0	ABCC4
4.94665763325206e-83	0.838814144434483	0.478	0.39	1.76214784869338e-78	0	DLEU1
1.59154714417035e-82	-1.12007026685334	0.203	0.308	5.66956839167803e-78	0	DNM3
2.75265916104808e-81	0.398854867118092	0.752	0.685	9.80579772940159e-77	0	DIAPH2
2.8398466151748e-81	0.303255509740794	0.888	0.849	1.01163855972372e-76	0	ELMO1
1.34341715223565e-80	-1.01262554851141	0.167	0.275	4.78565492140904e-76	0	DIP2C
2.83830667235139e-80	0.998217921808065	0.428	0.324	1.01108998589174e-75	0	GLDN
1.02587347709388e-79	0.671701045818463	0.452	0.341	3.65446908745154e-75	0	NRIP1
3.14503459751116e-78	-0.563793170317879	0.489	0.597	1.1203556746714e-73	0	GOLGA4
8.66348515079076e-76	-0.79195073581996	0.325	0.442	3.08619331526619e-71	0	ACSL1
1.37902129559362e-75	0.613815245863422	0.524	0.429	4.91248756129314e-71	0	ZNF710
2.45853391083782e-75	0.635773487414101	0.498	0.4	8.75803535057757e-71	0	IL6ST
3.62181295718612e-75	0.740132812723185	0.416	0.311	1.29019842973841e-70	0	OSBPL3
1.76139538072798e-74	-0.70902183437245	0.319	0.429	6.27461876476728e-70	0	PDE8A
2.53360142673658e-74	-1.06499654055017	0.202	0.304	9.02544836246372e-70	0	NPAS3
9.0103823534837e-74	0.721995928500787	0.316	0.206	3.2097685057815e-69	0	TM6SF1
9.40775262440736e-74	0.665310445143889	0.499	0.407	3.35132371739263e-69	0	ATP2C1
4.06471593813709e-73	0.425899282135297	0.688	0.62	1.44797375864258e-68	0	PTPRJ
9.73188697234871e-73	0.692317537322375	0.391	0.284	3.46679009615978e-68	0	TBC1D4
1.03402520549026e-72	-0.755078659099856	0.158	0.267	3.68350798951794e-68	0	PTPN1
2.58387303860968e-71	0.33834940905077	0.771	0.712	9.20453092543928e-67	0	NAV3
8.88065070856885e-71	0.492508403386144	0.61	0.531	3.16355420191348e-66	0	TAB2
1.32757800263454e-70	0.613349294952577	0.516	0.417	4.72923111878502e-66	0	DSCAM
2.14158890365399e-70	0.66686802580122	0.489	0.395	7.62898215148662e-66	0	RASGEF1C
2.44998389223372e-70	-0.933427697264548	0.171	0.273	8.72757761930419e-66	0	SNAP25
1.46638643672837e-69	0.357810174904576	0.732	0.631	5.22370840355749e-65	0	DOCK10
3.42111574827735e-69	0.514977465748762	0.561	0.472	1.21870406300884e-64	0	SLC4A7
1.47893051448113e-68	0.582660820374331	0.471	0.369	5.26839417173614e-64	0	PIK3R5
2.81233094034053e-68	0.394629974191844	0.689	0.623	1.00183665087751e-63	0	TBC1D22A
1.00104955330161e-67	0.501668455802148	0.587	0.502	3.56603882372633e-63	0	MAP3K5
2.27780996459061e-67	0.632171878178146	0.394	0.288	8.11424243686114e-63	0	TMEM156
3.81920702444676e-67	0.474627594945999	0.622	0.536	1.36051611831867e-62	0	CSGALNACT1
1.5453599883012e-66	-0.656164991268772	0.355	0.461	5.50503588632538e-62	0	PTPN2
3.35775247696838e-66	0.597434076611238	0.481	0.388	1.19613216487045e-61	0	IFNGR1
2.26322061799439e-65	-0.594263213911719	0.225	0.339	8.06227080748143e-61	0	ERC2
2.95158040576231e-65	0.512239854236054	0.574	0.489	1.05144148794471e-60	0	LRCH1
4.03611128022127e-65	0.612992197932253	0.473	0.378	1.43778392135322e-60	0	NPL
5.65874287624649e-65	-0.838853033774985	0.176	0.275	2.01581397480529e-60	0	MAP3K8
9.92705104248663e-65	0.411857779182897	0.685	0.614	3.53631339286501e-60	0	AOAH
2.69013318403919e-64	0.435847527799233	0.607	0.523	9.58306144150281e-60	0	SYK
2.78956080517905e-64	0.499510811519535	0.568	0.483	9.93725245628931e-60	0	FLI1
2.84651315999375e-64	0.303429841291082	0.775	0.702	1.01401338298457e-59	0	KCNQ3
3.78308779386525e-64	0.632150910556804	0.406	0.308	1.34764936480862e-59	0	RNASET2
8.88661749907001e-64	-0.68439541811719	0.429	0.51	3.16567975169371e-59	0	SLC11A1
1.21745439166378e-63	0.616643932501462	0.469	0.376	4.3369377794239e-59	0	TBC1D1
5.05340358919421e-63	0.788761923167653	0.398	0.305	1.80017396057865e-58	0	CCND3
5.63670276292245e-63	-0.650744318281836	0.23	0.34	2.00796262523586e-58	0	PSD3
9.43487509530862e-63	-0.608589039910926	0.343	0.444	3.36098555520179e-58	0	TMEM165
1.10815899080906e-62	0.447841174901925	0.629	0.546	3.94759477295912e-58	0	MTHFD1L
4.33250582315221e-62	0.467242578622139	0.393	0.276	1.54336854938151e-57	0	CYRIB
4.39048083523345e-62	0.883690381175181	0.299	0.209	1.56402098793521e-57	0	SAMD4A
4.53945231235402e-62	-0.762877850807897	0.451	0.531	1.61708909722987e-57	0	MBP
1.4098933924914e-61	0.934739033838149	0.342	0.251	5.02246323207212e-57	0	AC008691.1
1.51709612135577e-61	0.749483573206875	0.396	0.3	5.40435151310566e-57	0	NHSL1
3.84386537173396e-61	0.750106862914122	0.363	0.271	1.36930016137279e-56	0	CACNA1D
4.64863443557386e-61	0.47722804443761	0.539	0.442	1.65598304498448e-56	0	LY86
2.95509005114995e-60	-0.509081993273577	0.404	0.499	1.05269172892115e-55	0	PTK2
3.24232308782385e-60	0.564752747132733	0.543	0.464	1.15501275357549e-55	0	FOXP2
2.09099375461785e-59	0.486761240417305	0.574	0.492	7.44874705207517e-55	0	CAMK1D
2.36856054190455e-59	0.4445295612004	0.69	0.638	8.43752321842659e-55	0	JAZF1
5.11839439056954e-59	0.656449084325071	0.376	0.281	1.82332563375259e-54	0	ITGAX
9.86955617289956e-59	0.250606252720027	0.868	0.829	3.51583199547201e-54	0	CELF2
1.43203906968521e-58	-0.573207846862171	0.237	0.341	5.10135277793962e-54	0	HIPK2
1.62528236348007e-58	0.793529638419485	0.35	0.258	5.78974336342505e-54	0	LINC02798
3.58968916629249e-58	0.624044675896271	0.415	0.322	1.27875497170838e-53	0	KCNQ1
3.76825984117164e-58	0.390452767158863	0.681	0.625	1.34236720322057e-53	0	SDCCAG8
6.4363770573121e-58	0.597984204240637	0.449	0.358	2.29283059912629e-53	0	RYR1
4.80069811785262e-56	0.661043822116051	0.353	0.261	1.71015269052264e-51	0	C6orf62
1.48874157867039e-55	-0.715126735101074	0.205	0.303	5.30334412569753e-51	0	PDE4D
7.41656958089848e-55	-0.529626995081075	0.341	0.45	2.64200458180347e-50	0	RBPJ
1.69578994594778e-54	0.411526048960348	0.635	0.574	6.04091252444976e-50	0	SNX29
2.05229710962056e-54	0.373090431242598	0.627	0.551	7.31089799360132e-50	0	PALD1
2.69230436130975e-54	0.574741636969187	0.405	0.31	9.59079582629371e-50	0	CD86
4.7716471832123e-54	-0.629570691671714	0.164	0.256	1.69980387607572e-49	0	PRKACB
9.15902368096989e-54	0.656153367892763	0.385	0.298	3.2627190058719e-49	0	LNCAROD
1.57799209416597e-53	-0.623683970838359	0.39	0.466	5.62128123704745e-49	0	CLASP2
7.66837160487707e-53	0.758347264047538	0.286	0.2	2.73170401680536e-48	0	OTULINL
9.64492058192056e-53	0.448675745026313	0.556	0.474	3.43581005889756e-48	0	SRGAP2C
1.32194244468572e-52	0.752770871782085	0.32	0.231	4.70915557070395e-48	0	CACNA1A
1.98921834270654e-52	-0.724460063082415	0.192	0.282	7.08619250222352e-48	0	SPARCL1
2.96232942111836e-52	-0.583595541129551	0.452	0.536	1.05527060968499e-47	0	RNF149
8.71208293903434e-52	0.46702427581315	0.583	0.521	3.1035053053722e-47	0	ARL15
1.4588259979385e-51	0.625787804681508	0.409	0.321	5.19677585245631e-47	0	KHDRBS3
2.09897881464152e-51	0.537541708271557	0.535	0.465	7.47719223139747e-47	0	TANC2
4.14316117262523e-51	-0.843531663274127	0.179	0.268	1.47591830452429e-46	0	RPL37A
5.19004579878317e-51	-0.717852606816533	0.336	0.421	1.84885001490053e-46	0	MT-CO1
6.01873129021425e-51	0.294757628300859	0.659	0.577	2.14405264751302e-46	0	KCNMA1
1.47532349427289e-50	0.290057830790297	0.803	0.779	5.2555448836483e-46	0	UBE2E2
2.15947744502506e-50	0.526073694588286	0.453	0.368	7.69270650241278e-46	0	RCSD1
2.95359205797742e-50	0.645735115122657	0.384	0.303	1.0521580988133e-45	0	SPECC1
3.43877451329663e-50	-0.830827270040895	0.166	0.253	1.22499464487166e-45	0	RPL11
3.27883855441699e-49	0.419594600698533	0.561	0.487	1.16802065823997e-44	0	SDK1
3.29470553517515e-49	-0.401924069246802	0.52	0.604	1.17367295279544e-44	0	TCF4
6.84362994273969e-49	0.280027646533986	0.791	0.76	2.43790629450216e-44	0	PICALM
7.77801497697477e-49	-0.477368071514689	0.189	0.282	2.77076227524772e-44	0	RPS9
7.95447866850001e-49	-0.585671929333941	0.497	0.558	2.83362393607976e-44	0	PIP4K2A
2.02738750757833e-48	0.679072965112477	0.312	0.229	7.22216251824627e-44	0	CARD11
3.94550017100973e-48	0.503874374691098	0.46	0.381	1.4055055259188e-43	0	NCOA3
9.39922672272149e-48	-0.682688806799633	0.209	0.298	3.34828653543508e-43	0	CALM1
1.40835234320892e-47	0.50927673493398	0.428	0.339	5.01697355221315e-43	0	ST8SIA4
1.7244723734575e-47	0.347381932261492	0.669	0.621	6.14308793596764e-43	0	MYCBP2
6.12873860288714e-47	0.638748072459996	0.251	0.169	2.18324055250649e-42	0	MARCKS
8.06565098590418e-47	-0.383023927088414	0.515	0.593	2.87322685070865e-42	0	DST
1.82384786345176e-46	0.459915131395661	0.501	0.423	6.49709324397422e-42	0	TGFBR2
2.35674943167087e-45	0.415053124266429	0.644	0.566	8.39544850044115e-41	0	C3
2.48764103310566e-45	0.535716431338222	0.444	0.37	8.86172365223229e-41	0	MCF2L
6.13551647391688e-45	-0.497542059499714	0.22	0.312	2.18565503350341e-40	0	PTMA
6.80017715420563e-45	0.600927567870914	0.363	0.28	2.42242710764267e-40	0	ANOS1
8.47690312122348e-45	0.459691487839768	0.539	0.465	3.01972719887344e-40	0	MYO1F
9.3286103214538e-45	-0.432218856765819	0.168	0.257	3.32313085481149e-40	0	NASP
1.02794913300568e-44	0.346110082493786	0.707	0.669	3.66186319650613e-40	0	TBC1D5
1.88156903304929e-44	0.450405795642139	0.485	0.406	6.70271336643149e-40	0	WDFY4
2.77302071883229e-44	-0.379849429060417	0.368	0.468	9.87833170669628e-40	0	ACER3
6.8554317150994e-44	-0.651004849332841	0.247	0.328	2.44211043986986e-39	0	DOCK5
8.67087822765437e-44	-0.52754713668115	0.363	0.444	3.08882695103731e-39	0	DLG1
1.85594276676033e-43	0.445252660715716	0.51	0.432	6.61142491803033e-39	0	RASSF8
2.39205131646278e-43	-0.449162619773036	0.26	0.356	8.52120440463537e-39	0	DICER1
5.0251712803464e-43	0.569921430902448	0.36	0.281	1.7901167651978e-38	0	OGFRL1
5.50953435678479e-43	0.506320206473124	0.464	0.397	1.96266142391745e-38	0	PLCG2
6.54718076367618e-43	0.400812984284376	0.55	0.474	2.33230220344437e-38	0	ZFP36L1
8.74426391610748e-43	0.486278300482996	0.387	0.303	3.11496913483497e-38	0	MIS18BP1
1.27845253121664e-42	0.537152565345883	0.393	0.317	4.55423145195303e-38	0	LPIN2
1.39796333467366e-42	0.620230357936251	0.288	0.209	4.97996478710797e-38	0	AXL
1.52745434554081e-42	-0.510026539853878	0.191	0.278	5.44125061512003e-38	0	TBC1D8
2.13184813368915e-42	0.640863309754348	0.278	0.201	7.59428260664085e-38	0	GCNT2
3.37890727300074e-42	0.390214481808998	0.573	0.51	1.20366813786105e-37	0	PKN2
3.84989784713599e-42	0.274061840346455	0.634	0.552	1.37144911008526e-37	0	IPCEF1
6.95797951639769e-42	0.542442418419904	0.416	0.344	2.47864104312635e-37	0	RIN2
1.1593478651795e-41	-0.414854058353793	0.41	0.497	4.12994490012895e-37	0	TBC1D14
1.25884223452142e-41	0.437817727230782	0.458	0.376	4.48437369203566e-37	0	BHLHE41
8.83104879967261e-41	0.504715645877483	0.352	0.273	3.14588451390737e-36	0	ADAP2
9.56518647952404e-41	0.49515949639756	0.471	0.406	3.40740637960085e-36	0	FAM135A
9.65132517262369e-41	-0.697815806229541	0.229	0.306	3.43809156624374e-36	0	TMSB10
4.93416836145869e-40	-0.406175619058808	0.181	0.267	1.75769879540243e-35	0	LRRFIP2
7.65670654740664e-40	0.5747741559807	0.333	0.256	2.72754857338267e-35	0	ITPR1
1.27715603485294e-39	0.456485376261327	0.5	0.434	4.54961294295663e-35	0	ADK
1.38660102248677e-39	0.320567581544757	0.575	0.505	4.93948882240461e-35	0	SMAP2
1.72144495839613e-39	-0.445827279555961	0.365	0.458	6.13230337529454e-35	0	CPEB4
4.73160703156271e-39	0.491761552058046	0.399	0.326	1.68554037285358e-34	0	ST3GAL6
7.31467173293064e-39	0.557458766662288	0.253	0.181	2.60570551142188e-34	0	PDGFC
1.24195688632353e-38	-0.473605396690683	0.309	0.397	4.4242230161503e-34	0	PCNX1
1.84964283767483e-38	0.527626725081707	0.444	0.383	6.58898268064905e-34	0	APPL2
5.75394825660918e-38	0.556904091759013	0.396	0.328	2.04972898745189e-33	0	CDK6
1.52137499841941e-37	-0.737977225738828	0.185	0.258	5.41959415686945e-33	0	RPS15
2.10138149153206e-37	0.287193904147682	0.713	0.674	7.48575128728467e-33	0	CHD9
2.77391155867115e-37	0.578627598401165	0.264	0.192	9.88150514545424e-33	0	KCTD12
5.38943676901356e-37	0.465529054838044	0.434	0.361	1.9198790602257e-32	0	KCNIP1
6.11741451033854e-37	-0.527511695152175	0.255	0.33	2.1792065710179e-32	0	IL4R
1.16092369663333e-36	0.373269263734579	0.594	0.545	4.13555848451691e-32	0	RAD51B
1.68973381426661e-36	0.341061349268211	0.468	0.393	6.01933876656196e-32	0	DTNA
2.27885021783675e-36	0.410422905428216	0.552	0.506	8.11794813099986e-32	0	CAPZB
5.22253741302812e-36	-0.551238046744364	0.195	0.27	1.86042450264301e-31	0	GAPDH
6.9008484669887e-36	0.820344954993801	0.364	0.305	2.45828924939539e-31	0	RTTN
9.73059535866766e-36	-0.342802635804892	0.192	0.275	3.46632998461818e-31	0	FBXL5
9.87469879384031e-36	-0.475546103177248	0.399	0.468	3.51766395132974e-31	0	FRYL
2.24271481354746e-35	0.386365357553738	0.54	0.483	7.98922298030012e-31	0	ITM2B
2.99135909805633e-35	0.50080410105308	0.429	0.365	1.06561185150061e-30	0	TIAM1
3.49168354834769e-35	0.576717808232481	0.299	0.229	1.2438424304279e-30	0	AC025569.1
3.62830572021741e-35	-0.51731420747271	0.241	0.317	1.29251134671305e-30	0	FUT8
6.52285810031202e-35	-0.784503047487154	0.208	0.281	2.32363774107415e-30	0	RPS24
8.12311199928016e-35	-0.600211809597011	0.236	0.317	2.89369618750357e-30	0	AGFG1
1.99515417899035e-34	0.454079913226119	0.368	0.295	7.10733773181732e-30	0	TFEC
3.08319561936114e-34	0.559800041304986	0.37	0.302	1.09832677548502e-29	0	MEF2C-AS1
3.10777476578894e-34	-0.588504770639291	0.179	0.253	1.107082604817e-29	0	SLC22A23
3.71949543860751e-34	0.564126628381527	0.309	0.242	1.32499586009515e-29	0	VASH1
3.72341560209297e-34	-0.309462963599944	0.35	0.434	1.32639233993358e-29	0	GPHN
8.28679069126253e-34	0.442289390123785	0.495	0.441	2.95200344794845e-29	0	NCOA2
1.0602074844542e-33	-0.353944924364932	0.284	0.369	3.7767771218712e-29	0	AGTPBP1
1.07782183845182e-33	-0.41300346674722	0.234	0.316	3.83952473511692e-29	0	KLHL2
1.93259196511095e-33	0.632084225389816	0.287	0.222	6.88447235731472e-29	0	ZNF846
2.51842603303304e-33	0.407132817665054	0.503	0.443	8.9713890574736e-29	0	ENTPD1
7.58354718021967e-33	0.551827582082809	0.37	0.305	2.70148701200965e-28	0	EPB41
7.71954244811451e-33	0.496479176054074	0.367	0.297	2.74993260629183e-28	0	KCNK13
8.59305911838612e-33	0.529373564396655	0.32	0.253	3.06110544974269e-28	0	GRAMD1B
9.85606921212445e-33	-0.554472387467291	0.189	0.261	3.51102753543509e-28	0	UBXN2B
1.15151129938487e-32	0.495029085087462	0.399	0.335	4.10202870179872e-28	0	AP1B1
2.38775037486963e-32	-0.39465475565454	0.208	0.287	8.50588316039809e-28	0	TULP4
2.64192618281018e-32	0.537147699065321	0.317	0.25	9.41133364102469e-28	0	MYOF
3.79767740310939e-32	0.548382241323494	0.266	0.2	1.35284662130966e-27	0	ETV5
6.27045418715818e-32	-0.456348263052555	0.209	0.287	2.23372389509136e-27	0	LARGE1
2.5929591890831e-31	-0.4378758772809	0.197	0.27	9.23689851927072e-27	0	RPL10
4.15979365006559e-31	-0.452253033204649	0.24	0.314	1.48184329196286e-26	0	MAP4K5
4.75317836478348e-31	0.326399926920508	0.619	0.575	1.69322472888682e-26	0	DLEU2
5.21452916213181e-31	-0.344637549195825	0.253	0.333	1.85757172342621e-26	0	CAMTA1
6.45791327371764e-31	0.598549792497391	0.266	0.203	2.30050244549643e-26	0	KBTBD12
1.28707180780262e-30	-0.50560376169699	0.194	0.262	4.58493590093528e-26	0	LPGAT1
1.32416077887493e-30	0.477052496977034	0.396	0.334	4.71705794258616e-26	0	SMURF2
1.88490026208399e-30	0.403234891353216	0.475	0.418	6.71458020362181e-26	0	LYST
1.95264402190435e-30	0.545093534853912	0.335	0.269	6.95590379922988e-26	0	LINC01374
2.05054849898076e-30	0.502053508641932	0.353	0.288	7.30466891791916e-26	0	CTTNBP2NL
3.16346566401472e-30	0.446186085091826	0.332	0.265	1.12692137349196e-25	0	ARL5A
3.19738784156341e-30	-0.391142821507535	0.183	0.253	1.13900547080013e-25	0	EPN2
3.87389233756263e-30	-0.446557967253683	0.426	0.487	1.37999666740994e-25	0	NCKAP5
5.12380215365943e-30	0.452031057242744	0.44	0.384	1.8252520411981e-25	0	TNRC18
8.17878519858739e-30	0.513544834479529	0.304	0.239	2.91352865129279e-25	0	ADCY7
2.0064331379372e-29	-0.334186404354086	0.216	0.292	7.1475167672737e-25	0	MAGI1
3.27378179637242e-29	-0.588417104455385	0.199	0.266	1.16621928932175e-24	0	RPL28
6.13294357347773e-29	-0.391662083010944	0.21	0.282	2.18473848917997e-24	0	VRK2
9.38425374988093e-29	-0.475759047795719	0.226	0.296	3.34295271332008e-24	0	PHACTR1
1.43757170570369e-28	0.414238818181513	0.404	0.34	5.12106168722825e-24	0	CD53
1.72760789348288e-28	0.367641814612719	0.542	0.496	6.15425759895406e-24	0	FER
3.19082849595652e-28	0.427255380599588	0.458	0.407	1.13666883511459e-23	0	WASF2
4.952821689251e-28	0.384160388601054	0.441	0.377	1.76434367036188e-23	0	CSF2RA
6.7129791424512e-28	-0.454800968134586	0.447	0.503	2.39136455991539e-23	0	ERBIN
6.95439406674993e-28	0.368626134898965	0.493	0.439	2.47736379839833e-23	0	STX7
8.82938297503426e-28	0.427487368127852	0.4	0.337	3.14529109719646e-23	0	POU2F2
1.12907647869661e-27	-0.590690837133543	0.267	0.327	4.02210914006093e-23	0	PLCL1
1.15462870422706e-27	0.543142072928315	0.265	0.206	4.11313383306806e-23	0	CACNB4
1.45147164573218e-27	-0.255345616304841	0.439	0.525	5.17057744359173e-23	0	DPYD
1.57077260975946e-27	0.461168884782586	0.36	0.299	5.59556326774612e-23	0	RGS12
2.63379708837224e-27	-0.548765679994073	0.281	0.346	9.38237536790844e-23	0	SRGN
6.3102859522477e-27	0.299589958733595	0.587	0.534	2.2479131647692e-22	0	RHBDF2
6.71771708668546e-27	-0.437301730633186	0.252	0.318	2.39305235778996e-22	0	PLSCR1
7.25984698935401e-27	0.407600558513852	0.461	0.409	2.58617529301758e-22	0	PLCL2
1.38539474785837e-26	-0.283858877530099	0.328	0.408	4.93519171029589e-22	0	HDAC4
1.75349131358825e-26	0.545874255389046	0.296	0.238	6.24646210639542e-22	0	MSN
2.15108492848042e-26	-0.480732412433509	0.422	0.488	7.6628098407258e-22	0	EPB41L3
2.44384854968059e-26	0.452206933123366	0.346	0.287	8.70572168852716e-22	0	CBL
2.45951562125045e-26	0.330697325210171	0.554	0.509	8.76153249758048e-22	0	UVRAG
3.26251762107481e-26	0.314456138154456	0.619	0.585	1.16220665215548e-21	0	NIPBL
5.36926259348989e-26	-0.46231306831689	0.297	0.366	1.9126924136789e-21	0	CHSY1
6.34219902293283e-26	0.610099303867997	0.25	0.196	2.25928155793936e-21	0	IL6R
7.35844603578536e-26	0.411864471631793	0.354	0.293	2.62129923132782e-21	0	SYT17
8.44575720332869e-26	-0.388181206753897	0.357	0.422	3.00863208854178e-21	0	SORT1
1.4450509191267e-25	0.447832053851487	0.325	0.265	5.14770488920504e-21	0	RGS10
1.82206403915716e-25	0.488387374973344	0.313	0.255	6.49073872668956e-21	0	VSIR
1.86451734498075e-25	0.541212738877226	0.283	0.228	6.64197013802491e-21	0	NUAK1
2.27969907034332e-25	-0.304247249548057	0.307	0.381	8.120971998284e-21	0	DPYSL2
2.64426389158559e-25	-0.320882433216796	0.295	0.366	9.41966126099535e-21	0	PTBP2
3.19052702178379e-25	-0.391650168044459	0.279	0.344	1.13656144097004e-20	0	FNBP1
4.44727080861017e-25	-0.384730754019769	0.352	0.417	1.5842512801512e-20	0	PPARD
1.94310240288637e-24	-0.294902016954767	0.214	0.285	6.9219136898021e-20	0	NUCKS1
2.35042545313429e-24	0.432084684051258	0.347	0.288	8.37292059170027e-20	0	ARHGAP31
2.52604519459162e-24	-0.378719935026252	0.204	0.27	8.99853079669372e-20	0	RTN3
2.83695221328082e-24	0.454953495559154	0.288	0.23	1.01060748693703e-19	0	DISP1
3.80471148698598e-24	-0.256352320752159	0.358	0.438	1.35535237300902e-19	0	SPATA6
3.9637988598035e-24	-0.273628898822905	0.295	0.369	1.4120240678278e-19	0	ARHGEF7
8.84809220665263e-24	0.368233465973463	0.409	0.35	3.15195588677587e-19	0	IL18
1.05804832416059e-23	-0.335992170114496	0.186	0.252	3.76908554515728e-19	0	ACSL3
1.18910876265026e-23	-0.42392937874809	0.246	0.306	4.23596214518902e-19	0	MT-ND2
1.73894193708994e-23	0.269333820505617	0.599	0.562	6.19463286249548e-19	0	TRIO
2.65449419938831e-23	0.317941403267828	0.455	0.402	9.45610468648099e-19	0	MANBA
3.49852076484537e-23	0.369184029159074	0.5	0.459	1.24627805206087e-18	0	WDR70
5.33079843050447e-23	-0.261968631744651	0.261	0.331	1.89899032489861e-18	0	SPAG9
5.51312051485224e-23	0.291325807289726	0.58	0.546	1.96393892100581e-18	0	RAP1A
7.91402555884163e-23	-0.310702894938923	0.392	0.452	2.81921332482615e-18	0	EXOC6B
8.73317501872849e-23	0.34511759079823	0.56	0.525	3.11101893692165e-18	0	IMMP2L
9.53843349470976e-23	0.348352954825269	0.431	0.38	3.39787616382046e-18	0	TTC7A
1.40010848644513e-22	0.54000913860711	0.286	0.236	4.9876064612635e-18	0	GALNT1
2.75138023379751e-22	0.673763932925778	0.27	0.223	9.80124180685687e-18	0	AC087564.1
3.95926406854166e-22	-0.284915914569262	0.243	0.313	1.4104086391366e-17	0	VAPA
5.25807598498711e-22	0.392792003752438	0.433	0.39	1.87308440813196e-17	0	CTBP2
5.4784283644926e-22	-0.315085383679468	0.568	0.624	1.9515805362832e-17	0	SRGAP1
5.63016766226609e-22	0.378474190085882	0.369	0.316	2.00563462632905e-17	0	IL13RA1
5.97571918649662e-22	0.259436648504073	0.555	0.508	2.12873044580569e-17	0	RIN3
7.92426919617562e-22	-0.28004039000554	0.279	0.346	2.82286241575364e-17	0	ANKIB1
8.20988888057153e-22	0.32361202493308	0.466	0.417	2.924608715926e-17	0	JAK2
1.0429572438077e-21	0.451864829041011	0.39	0.343	3.71532658961618e-17	0	TENM4
1.54082584289499e-21	0.316890033259237	0.487	0.441	5.48888390014483e-17	0	GALNT2
1.66152142874515e-21	0.347273756872065	0.261	0.205	5.91883778561886e-17	0	OLR1
1.9191094559111e-21	0.42724849424693	0.38	0.333	6.83644361479212e-17	0	TBC1D12
5.2702047868724e-21	0.493234460517265	0.259	0.21	1.87740505122756e-16	0	CCDC50
1.44810724821133e-20	0.562111563285453	0.259	0.212	5.15859245030322e-16	0	PELI2
1.50226876005352e-20	-0.276747981535747	0.214	0.277	5.35153200393867e-16	0	UBE4B
2.47238346523236e-20	0.328937574522857	0.424	0.371	8.80737161819725e-16	0	GNB4
2.64647441696755e-20	0.323955730217318	0.43	0.379	9.4275358155635e-16	0	EPS8
2.76689928536872e-20	0.408297483849313	0.319	0.266	9.856525324269e-16	0	ARHGEF6
3.75833965050888e-20	-0.501999002297269	0.219	0.274	1.33883333370078e-15	0	RPLP1
5.4230153972619e-20	0.387408490656995	0.323	0.27	1.93184077496661e-15	0	LRRK2
6.71280057439149e-20	0.353238608072812	0.411	0.359	2.39130094861548e-15	0	NCKAP1L
9.31207130597206e-20	0.286268518963269	0.604	0.577	3.31723916132643e-15	0	BAZ2B
1.23637989337412e-19	-0.29031466142709	0.36	0.424	4.40435609416663e-15	0	PFKFB3
1.2400230246259e-19	-0.263812748051556	0.226	0.289	4.41733402062484e-15	0	PSEN1
1.45651493347372e-19	0.375927529322226	0.468	0.432	5.18854314751345e-15	0	RAB10
1.81022740493115e-19	-0.343211637023262	0.221	0.279	6.44857308458624e-15	0	ATP13A3
2.22468026194106e-19	0.355777871697517	0.449	0.409	7.92497849711264e-15	0	EVL
2.47386147230516e-19	0.371626660387068	0.387	0.341	8.81263672279266e-15	0	ZNRF2
2.56085385134136e-19	0.37418287950486	0.289	0.237	9.12252967463333e-15	0	COTL1
2.97948061517656e-19	0.336959168158964	0.325	0.271	1.06138037954435e-14	0	PRKCH
3.72893229309667e-19	0.294915890979031	0.432	0.383	1.32835755076983e-14	0	UTRN
3.91887224550035e-19	0.391363374608044	0.321	0.267	1.39601986001459e-14	0	LINC01094
3.96603301192214e-19	0.392006939610627	0.327	0.276	1.41281993983702e-14	0	LAT2
4.63623365598585e-19	-0.280782478597145	0.243	0.305	1.65156551527184e-14	0	NCOA7
6.68184505472736e-19	0.446510338128313	0.297	0.25	2.38027366384553e-14	0	TMEM65
6.76202786289964e-19	0.274944383793335	0.542	0.502	2.40883718560074e-14	0	PCNX2
7.97869254802465e-19	-0.292331661820913	0.196	0.252	2.84224964638282e-14	0	ADIPOR2
1.1394710122365e-18	0.404629607066521	0.253	0.203	4.05913758689007e-14	0	CTSS
1.14057498283416e-18	0.380897694747229	0.439	0.399	4.06307026135013e-14	0	SMARCA2
1.28608649832874e-18	0.260374472707841	0.471	0.414	4.58142593299647e-14	0	ARHGAP25
2.42887439445554e-18	0.493929310718812	0.275	0.23	8.65237925536899e-14	0	ARFIP1
2.96582967908182e-18	0.296857042088514	0.561	0.535	1.05651750657932e-13	0	ATG7
3.43471809205943e-18	0.468531242998353	0.305	0.26	1.22354962593433e-13	0	ZMAT3
4.08742045128078e-18	0.460733398675511	0.278	0.233	1.45606178735975e-13	0	HECTD2
4.48206726415141e-18	0.416245609992581	0.285	0.236	1.59664682150866e-13	0	RAPGEF6
4.79833262949576e-18	0.395262311461914	0.387	0.346	1.70931003260527e-13	0	ATF7IP
9.59604759721164e-18	0.348721211994341	0.489	0.453	3.4184000355547e-13	0	MYO9B
1.72282105829929e-17	0.282904573984104	0.468	0.427	6.13720545597955e-13	0	RNF213
3.2326742091861e-17	0.297826768158413	0.434	0.388	1.15157553353836e-12	0	RREB1
3.40645635461132e-17	0.376147018973315	0.291	0.245	1.21348194720319e-12	0	CHST15
6.46377063084556e-17	0.334979801130464	0.406	0.364	2.30258901182612e-12	0	PARP8
8.16690165348178e-17	0.484394459746695	0.252	0.209	2.90929537601981e-12	0	TBC1D16
2.40225854692303e-16	0.340985224355234	0.398	0.358	8.5575656217039e-12	0	WASHC4
4.16057497237102e-16	0.257904457487625	0.531	0.5	1.48212162240773e-11	0	PAN3
4.28039520193012e-16	0.360206129967193	0.331	0.287	1.52480518278357e-11	0	MOB1B
4.48398306160036e-16	0.440347033709989	0.332	0.289	1.5973292860339e-11	0	P4HA1
5.22057409411123e-16	0.299359635201694	0.408	0.353	1.85972510954525e-11	0	APOE
5.22924050691138e-16	0.316168563593616	0.423	0.386	1.86281234577704e-11	0	SNX13
5.45305210983815e-16	-0.337720379810291	0.379	0.422	1.94254075308764e-11	0	MT-CO2
5.45763434952715e-16	0.272932536717958	0.436	0.392	1.94417308433206e-11	0	ARHGAP6
5.67729108345679e-16	-0.250079634429819	0.32	0.381	2.02242140265981e-11	0	SRGAP3
1.15738509767696e-15	0.318524490895926	0.37	0.323	4.12295293345463e-11	0	GPRIN3
1.57408667077982e-15	0.40799066985891	0.356	0.319	5.60736894731896e-11	0	NEDD4L
1.62445291696086e-15	0.306898042661042	0.445	0.407	5.78678862608966e-11	0	KLHL5
1.68008260196167e-15	0.273277213432529	0.463	0.428	5.98495825296804e-11	0	CAB39
1.9969450929799e-15	0.328325133597767	0.413	0.379	7.11371750472230e-11	0	RALGAPA2
2.03855563876029e-15	0.422090376940359	0.255	0.214	7.26194675195578e-11	0	SLC39A10
2.42886309079203e-15	-0.470137087052674	0.224	0.267	8.65233898832846e-11	0	TUBA1B
2.52115804490113e-15	0.253243379639013	0.569	0.532	8.9811213033513e-11	0	TNRC6B
3.14493257454587e-15	0.449094972024511	0.306	0.268	1.12031933103048e-10	0	TSC22D2
3.74185477093038e-15	0.266762211065754	0.536	0.509	1.33296092504853e-10	0	VTI1A
4.67922459729637e-15	-0.327112158380078	0.281	0.329	1.66688017829489e-10	0	SGK1
4.73946312595337e-15	0.298830227935281	0.389	0.348	1.68833894935837e-10	0	CTNND1
5.0922522907152e-15	0.390819785449382	0.347	0.311	1.81401303352147e-10	0	FEZ2
5.39428234577171e-15	-0.293291749248487	0.43	0.479	1.92160520003426e-10	0	HIF1A
5.56078359113219e-15	0.414837793849502	0.275	0.234	1.98091793866902e-10	0	TGFB1
7.79426256888619e-15	0.406607319049883	0.289	0.249	2.77655015491433e-10	0	ATF7IP2
9.5182009712177e-15	0.475430914264607	0.298	0.263	3.39066873197688e-10	0	DNMT3A
9.72004287418083e-15	0.324228109895617	0.461	0.43	3.46257087306944e-10	0	PACS1
1.38341235488004e-14	0.483508287961267	0.255	0.218	4.92812983178916e-10	0	LINC00278
1.76994540445683e-14	0.523043270595461	0.276	0.241	6.30507651429657e-10	0	TANC1
1.91898174125095e-14	0.379094711029049	0.311	0.272	6.83598865685827e-10	0	GSAP
3.14701789097561e-14	0.328760788854753	0.494	0.466	1.12106218330224e-09	0	FOXP1
3.31408963787055e-14	-0.250823497136959	0.217	0.267	1.18057815169863e-09	0	GOLPH3
4.15302581943317e-14	0.37337208496198	0.272	0.231	1.47943238765668e-09	0	FNBP1L
7.85541689705711e-14	0.252680942534297	0.469	0.429	2.79833516123865e-09	0	DOCK11
8.13481855305969e-14	0.364113133650081	0.299	0.259	2.89786641315645e-09	0	ARRB2
1.50315648939771e-13	0.260694835337028	0.464	0.426	5.35469436218148e-09	0	LIMS1
1.78722984464099e-13	0.283210178677237	0.516	0.496	6.36664887556461e-09	0	FBXO11
1.90785507730986e-13	-0.612789373189419	0.529	0.571	6.79635214190093e-09	0	FTL
1.92881247646656e-13	0.274397872135933	0.464	0.428	6.87100868491684e-09	0	MIR646HG
2.50132696600541e-13	0.520257511439621	0.279	0.246	8.91047705100109e-09	0	MITF
3.15961946159953e-13	0.311142475516186	0.357	0.32	1.1255512408056e-08	0	GALNT10
3.25627713783455e-13	0.379709844155399	0.257	0.218	1.1599836048108e-08	0	CD81
5.48316566670711e-13	-0.38809005478301	0.207	0.251	1.95326810545107e-08	0	RPL13A
7.31909903252375e-13	0.430295785054079	0.316	0.283	2.60728264835594e-08	0	GAK
7.35705795558095e-13	0.316033439106961	0.468	0.443	2.6208047555166e-08	0	ADAM10
7.4074615762132e-13	0.299363030432105	0.409	0.377	2.63876003729443e-08	0	GSN
8.62685891667921e-13	0.270207941341915	0.361	0.32	3.07314595188863e-08	0	CIITA
9.65477352029057e-13	-0.462502081348904	0.213	0.254	3.43931997113311e-08	0	RNF144B
1.40175976032828e-12	0.747772707289664	0.259	0.228	4.99348879421743e-08	0	AC244021.1
1.43049366717185e-12	0.679794735848567	0.277	0.25	5.09584759056627e-08	0	AC074327.1
1.45918540267384e-12	0.306829301684509	0.39	0.358	5.19805615994502e-08	0	TRAK1
1.46395634125838e-12	0.349350299632059	0.367	0.336	5.21505167446471e-08	0	VPS8
1.56268445475061e-12	0.347120796438976	0.395	0.369	5.56675083315811e-08	0	MAP3K2
1.72499273058502e-12	0.439697876320173	0.289	0.256	6.144941604163e-08	0	CARD8
1.84775521480922e-12	-0.362022457273084	0.271	0.315	6.58225840171488e-08	0	ITGA9
2.1385738648797e-12	0.420076853450204	0.279	0.242	7.61824167886096e-08	0	PRAM1
2.54275925319607e-12	-0.274890947496676	0.308	0.359	9.05807128766035e-08	0	SEC14L1
2.61319390091137e-12	0.358426733189202	0.351	0.319	9.30898063321659e-08	0	CFLAR
3.07594641918486e-12	0.278566032393463	0.33	0.292	1.09574439290622e-07	0	SAMHD1
3.11394781593372e-12	0.395112479972707	0.332	0.302	1.10928163047007e-07	0	UMAD1
3.15759953831987e-12	0.370448072175094	0.336	0.303	1.12483168353569e-07	0	PTBP3
3.20518234990139e-12	-0.252099430598695	0.232	0.278	1.14178210850537e-07	0	ABHD15-AS1
3.66166454640067e-12	0.342388161363068	0.288	0.253	1.30439476136431e-07	0	ARRB1
3.69912487936607e-12	0.373745518688372	0.29	0.252	1.31773925577657e-07	0	XIST
4.69127145767284e-12	0.355516215199822	0.319	0.286	1.6711716313668e-07	0	STRBP
4.72683068855518e-12	0.396286392960203	0.308	0.272	1.68383889618401e-07	0	SKIL
7.45527941200041e-12	0.390955805673511	0.265	0.23	2.65579418493691e-07	0	RAP1GAP2
7.94433308910254e-12	0.275656404682808	0.381	0.344	2.830009776331e-07	0	FGD2
8.93061899062473e-12	0.373097785028028	0.302	0.269	3.18135440303025e-07	0	GIT2
1.48852485867078e-11	0.302218079062501	0.323	0.286	5.3025721040429e-07	0	MPZL1
1.58248916895616e-11	0.344252320793081	0.36	0.334	5.63730116657252e-07	0	DIP2A
2.16486270529675e-11	0.293383683460524	0.332	0.295	7.71189041507863e-07	0	RUBCNL
3.55801541954087e-11	0.254836494698423	0.405	0.371	1.26747183290304e-06	0	TRPM2
3.741952377226e-11	0.250204646139166	0.463	0.435	1.33299569533922e-06	0	ZNF148
5.5195237178139e-11	0.424650087781527	0.256	0.224	1.96621993399685e-06	0	ZNF124
5.55485406342386e-11	0.303359080943918	0.489	0.475	1.97880566301348e-06	0	SSBP2
5.87108709403109e-11	0.297691717877011	0.321	0.286	2.0914573555067e-06	0	USP3
6.02608566907925e-11	0.320211574505391	0.289	0.255	2.1466724978961e-06	0	RAPH1
7.29941966503226e-11	0.345985721119578	0.272	0.236	2.60027226727444e-06	0	PIK3CD
7.41034507960063e-11	0.361873534664236	0.25	0.218	2.63978722770613e-06	0	SEL1L
8.07949055017515e-11	0.302496137840271	0.391	0.362	2.87815691868889e-06	0	FOXO3
1.05720590600962e-10	0.363458395511181	0.342	0.315	3.76608459897808e-06	0	SMAD2
1.09323951522735e-10	-0.303275601891439	0.589	0.622	3.89444712509441e-06	0	SAT1
1.20897470730618e-10	-0.285372684859687	0.234	0.27	4.3067305998368e-06	0	MT-ND1
1.21387459851839e-10	0.421223710352526	0.26	0.229	4.32418548230205e-06	0	MIA2
1.45951690389385e-10	0.336186189982408	0.361	0.329	5.19923706674106e-06	0	CHSY3
1.81662904823814e-10	-0.350584750409629	0.233	0.272	6.47137765853872e-06	0	TPT1
2.58972575004272e-10	0.331106054721182	0.368	0.339	9.22538003937717e-06	0	BMPR2
2.88234515167055e-10	0.399901482347353	0.284	0.255	1.0267778133796e-05	0	ARHGAP35
4.39780322227646e-10	0.256180928924288	0.416	0.388	1.56662944187154e-05	0	TET2
7.57667158347215e-10	0.263188652171572	0.35	0.318	2.69903771818028e-05	0	ACTR3
8.22323985843892e-10	0.420863370979141	0.284	0.254	2.9293647347717e-05	0	ZEB1
9.21958326715799e-10	0.368997538309777	0.294	0.267	3.28429214725969e-05	0	XPR1
9.54908430777498e-10	0.394464969071296	0.28	0.254	3.40167030295868e-05	0	BICRAL
9.87356972738882e-10	0.270455087140749	0.388	0.358	3.51726174398772e-05	0	PSMA1
1.31255003378455e-09	0.272835841776206	0.461	0.444	4.67569698535069e-05	0	HERC4
1.55306806754614e-09	0.292123863246009	0.416	0.391	5.53249437701961e-05	0	GMDS-DT
1.8657683817603e-09	0.269538888327063	0.438	0.418	6.64642670634473e-05	0	BCL2
2.04776399378623e-09	0.286845281081032	0.385	0.359	7.2947496750647e-05	0	TPK1
2.09978622677897e-09	0.380217028219951	0.283	0.255	7.48006847565474e-05	0	TUT7
2.13261366056228e-09	0.252605824341159	0.389	0.361	7.597009643021e-05	0	SKI
2.39324905611051e-09	0.314305547215814	0.352	0.328	8.52547111258248e-05	0	GPATCH2L
4.28473587119437e-09	0.396484711474333	0.271	0.246	0.000152635145939557	0	FBXL20
5.14093900608665e-09	0.278873339679255	0.457	0.435	0.000183135670213825	0	L3MBTL4
5.84482175134159e-09	0.28139786878306	0.285	0.256	0.000208210085248041	0	TBC1D9
6.05052594499128e-09	0.270852975397178	0.311	0.28	0.000215537885738424	0	VAV1
6.67799822488688e-09	0.292143584276676	0.255	0.222	0.000237890330765145	0	C1QC
8.43608655690698e-09	-0.267611454326947	0.249	0.285	0.000300518711416697	0	IL1RAP
1.22273731267112e-08	0.287650469482053	0.41	0.388	0.000435575712892832	0	CPEB3
1.56919125771079e-08	0.376241745825476	0.345	0.321	0.000558993001734314	0	BOD1L1
1.72371115253452e-08	0.37584654819217	0.258	0.233	0.000614037623867372	0	QSER1
2.45533801758567e-08	0.338094376182696	0.305	0.283	0.000874665062004545	0	APBA1
2.50112311987804e-08	0.331452866549397	0.298	0.272	0.000890975088994153	0	TMCC3
3.2327637988671e-08	0.290142844651126	0.34	0.316	0.00115160744807043	0	NFATC3
4.01330754382892e-08	0.256080762542795	0.275	0.244	0.00142966054633818	0	MLXIPL
4.24649797603319e-08	-0.322683730874021	0.24	0.274	0.0015127299740023	0	GNA13
4.86769911819728e-08	0.318656742250641	0.35	0.331	0.00173402045687542	0	RNF216
5.40884802375556e-08	0.300769349356514	0.271	0.242	0.00192679393150244	0	CYBA
5.44562264256067e-08	0.254380816669151	0.392	0.373	0.00193989415395939	0	UBE2E1
5.78783360685136e-08	0.283853159703243	0.301	0.274	0.00206179996576866	0	PLEKHA2
6.51194528630454e-08	0.27883342780764	0.321	0.296	0.00231975026934027	0	ATRN
1.00859482726568e-07	0.317482733610786	0.258	0.231	0.00359291735316852	0	SH2B3
1.18164522764066e-07	0.259186863496966	0.421	0.406	0.00420937479442434	0	CDK13
1.2339761404367e-07	0.37417704497348	0.314	0.296	0.00439579320507766	0	AIG1
1.27300503366544e-07	0.386541515294145	0.251	0.229	0.00453482583142639	0	GLCCI1
1.54922637313297e-07	0.296213240236823	0.275	0.25	0.0055188091090116	0	SNX2
1.56431658302808e-07	0.272432813632594	0.362	0.342	0.00557256496372092	0	USP24
1.75718355385898e-07	0.40228249007651	0.25	0.23	0.00625961497391185	0	ARHGAP17
2.13139047515628e-07	0.285346606453363	0.359	0.337	0.00759265228964923	0	RNF150
2.41751946244556e-07	0.260797188318711	0.254	0.226	0.00861192958106984	0	HLA-E
2.7201677568799e-07	-0.282316792723492	0.315	0.342	0.00969005360033327	0	TNFRSF1B
2.80453935031931e-07	0.258928922541505	0.303	0.276	0.00999061052764247	0	TLR1
4.08895774178622e-07	0.348777393970858	0.307	0.289	0.0145660941635651	0	MAP3K3
4.92623830028352e-07	0.300387018471886	0.315	0.294	0.0175487386971	0	PDSS2
6.00783564214164e-07	0.500242543771131	0.258	0.237	0.0214017129080012	0	HSPA1A
6.19225971803356e-07	0.350737058059289	0.295	0.276	0.022058686793551	0	ATXN7L1
9.65516884607192e-07	0.273649226613876	0.307	0.285	0.034394607980362	0	NEK7
1.20339273641926e-06	0.290149668414693	0.293	0.273	0.0428684594494633	0	TTC14
1.2833428800224e-06	0.378231490820577	0.326	0.307	0.045716523415038	0	PRPF38B
1.37108631918098e-06	0.283509857550722	0.319	0.3	0.0488422079481839	0	EP300
1.39348070912027e-06	0.27843923053453	0.386	0.37	0.0496399633009914	0	HDAC8
1.69263177427827e-06	0.311441687802743	0.288	0.269	0.0602966216951147	0	C2CD5
2.32335243109707e-06	0.272976182354929	0.325	0.306	0.0827647836529711	0	XPO1
2.63284895012509e-06	0.260877722120604	0.286	0.261	0.0937899781503061	0	SOAT1
3.32931631983545e-06	0.309924300953954	0.265	0.244	0.118600235261498	0	ADAM17
5.34986456901937e-06	0.262454812752802	0.376	0.362	0.190578225542177	0	CREBBP
1.68744070172456e-05	0.251668328663535	0.303	0.284	0.601117001175339	0	GPD2
1.6975495718389e-05	0.286200265079899	0.29	0.275	0.604718083976172	0	TET3
2.44063554254462e-05	0.318224151617015	0.296	0.283	0.86942759932067	0	RC3H1
2.56058523284618e-05	0.338407726858478	0.27	0.255	0.912157277496796	0	PAPOLA
2.69883747157283e-05	0.319936427237577	0.305	0.289	0.961406872498388	0	CCDC26
2.91907226073597e-05	0.285709012178486	0.262	0.244	1	0	ABHD3
3.6176178618341e-05	0.279379885017881	0.292	0.277	1	0	MIR29B2CHG
4.35646305831502e-05	0.262349032543036	0.301	0.287	1	0	ABHD12
4.75689475998232e-05	0.305999058942054	0.256	0.24	1	0	BMPR1A
6.56009330327251e-05	0.264831251074681	0.26	0.24	1	0	MAP3K1
6.92106275929967e-05	0.299657055578783	0.291	0.277	1	0	KDM5A
7.1505734342592e-05	0.307071383926623	0.254	0.239	1	0	MORC3
9.69624358906208e-05	0.251687574928336	0.33	0.317	1	0	UBL3
0.000102980609640148	0.259977412771357	0.26	0.244	1	0	SYNRG
0.000182004170143035	0.265588459346678	0.284	0.27	1	0	VPS41
0.000213515298876268	-0.276686333597894	0.547	0.561	1	0	TMSB4X
0.000253556066413442	0.271413329403814	0.29	0.278	1	0	DENND4C
0.000258885935693445	0.291411727331591	0.257	0.243	1	0	DCAF5
0.000277211935949647	0.268334872815658	0.361	0.356	1	0	SOS1
0.000398982620131207	0.26130856061392	0.316	0.304	1	0	AC245297.3
0.000492598216761894	0.322777029915826	0.279	0.27	1	0	RFX7
0.00055417084138603	0.293815820812269	0.293	0.284	1	0	RNF38
0.000969634518672445	0.260342135283509	0.359	0.354	1	0	KIAA2026
0.0012188662735254	0.259040803053219	0.372	0.358	1	0	LINC00486
0.0013002184644564	0.270360732992065	0.307	0.299	1	0	STAG2
0.00135096796306592	0.253978319911293	0.324	0.32	1	0	ANKRD10
0.00163119170017913	0.296631538047562	0.272	0.264	1	0	ZDHHC21
0.00472240695771364	0.276736172454951	0.266	0.258	1	0	ERP44
0	1.83864335802178	0.827	0.39	0	1	SLC11A1
0	2.23120095865261	0.68	0.26	0	1	TMEM163
0	1.56194811309483	0.679	0.321	0	1	ACSL1
0	1.94476857855969	0.483	0.153	0	1	LIMK2
0	1.4069798412326	0.662	0.355	0	1	PTPN2
0	1.5641411651798	0.543	0.238	0	1	IL4R
0	1.2656072820042	0.743	0.441	0	1	RNF149
0	1.39144904572412	0.63	0.331	0	1	PPARD
0	1.16215062641106	0.699	0.401	0	1	TBC1D14
0	2.2685601229084	0.4	0.13	0	1	GK
0	1.56004065446098	0.406	0.136	0	1	HAMP
0	1.3035327083034	0.763	0.498	0	1	GOLGA4
0	1.19043296237429	0.799	0.551	0	1	SRGAP1
0	1.99239411299933	0.348	0.101	0	1	CEMIP2
0	0.950769618219435	0.87	0.677	0	1	ETV6
0	0.835633356433923	0.941	0.812	0	1	ARHGAP26
0	0.859304676372187	0.948	0.834	0	1	CHST11
0	0.763338992590585	0.959	0.861	0	1	SLC1A3
0	1.10949407679245	0.984	0.913	0	1	NEAT1
1.1276144741126e-303	1.59578254030372	0.452	0.179	4.0169010411313e-299	1	MAP3K8
4.70092437678398e-302	1.15877224069812	0.694	0.401	1.67461029074176e-297	1	HIF1A
1.68516146151022e-293	1.06389454000284	0.752	0.475	6.00305067433785e-289	1	TLR2
1.39513432848926e-291	1.34868822857349	0.519	0.234	4.96988701837729e-287	1	PLSCR1
1.54716201283467e-285	0.948148600954219	0.8	0.544	5.51145523832094e-281	1	DENND3
1.56897825292902e-272	1.45788449400734	0.551	0.284	5.58917123040903e-268	1	CHSY1
2.05477205749366e-271	0.887021622220794	0.879	0.708	7.31971450040968e-267	1	RUNX1
2.74776739731059e-262	1.21283497542664	0.552	0.277	9.78837179943952e-258	1	SH3TC1
3.07725373769488e-253	1.22530967417786	0.604	0.346	1.09621009897905e-248	1	PFKFB3
1.13179200919711e-243	1.53717682391123	0.372	0.144	4.03178267436286e-239	1	HRH2
1.26535076763365e-238	1.35973435963219	0.528	0.267	4.50755903954137e-234	1	SRGN
2.02735561348081e-236	1.31726208697972	0.406	0.165	7.22204890190268e-232	1	TYMP
7.66055019364654e-235	1.07342686361521	0.679	0.44	2.72891779548271e-230	1	ATF6
3.73546777222542e-234	1.50596884112082	0.359	0.136	1.33068568449986e-229	1	ADGRE2
7.11227826583376e-233	1.53069814421212	0.405	0.175	2.53360688663796e-228	1	PTPN1
3.37271395210215e-229	1.37815591781451	0.653	0.441	1.20146189115735e-224	1	SIPA1L1
1.97485900288801e-227	1.11824971435902	0.635	0.395	7.03504022598794e-223	1	SIPA1L2
1.53479173772295e-221	1.44266585077657	0.381	0.157	5.46738860729046e-217	1	BCL6
6.39498706826432e-220	1.08501194249054	0.685	0.451	2.2780862433278e-215	1	RAB31
1.32940706504374e-215	1.38244654559204	0.408	0.181	4.73574678780533e-211	1	FAM157C
3.56159471288722e-213	0.903926354201946	0.749	0.544	1.26874688457182e-208	1	ANKS1A
1.26548877474876e-211	1.23162534814421	0.611	0.366	4.50805066228752e-207	1	SLC2A5
1.54657825009564e-207	-2.25768446814395	0.177	0.43	5.5093757003157e-203	1	MT-ND3
1.11556700596854e-204	1.21644440432594	0.519	0.285	3.97398434536172e-200	1	TNFRSF1B
1.04105682710932e-197	1.647077156833	0.342	0.143	3.70855673521151e-193	1	HIVEP2
1.98379691202156e-193	-1.61938764130934	0.294	0.536	7.0668797396944e-189	1	MT-CO3
1.2501743972259e-192	1.65242722210951	0.336	0.14	4.45349625523781e-188	1	FAM110B
2.11583318371654e-191	1.52458164399423	0.297	0.11	7.53723255035345e-187	1	PSTPIP2
2.50410317114586e-191	0.836148484108072	0.771	0.599	8.9203667265729e-187	1	PTPRE
8.448109953488e-191	1.73434969750485	0.295	0.112	3.00947020873103e-186	1	MB21D2
1.68800309091893e-189	1.40988786187989	0.397	0.189	6.01317341078052e-185	1	UBXN2B
2.315626269515e-184	1.25489061747622	0.512	0.294	8.24895545989329e-180	1	SEC14L1
6.41355384744345e-184	1.43624224597828	0.41	0.197	2.28470028707478e-179	1	SYTL3
4.73461729096848e-177	-3.01806930286895	0.196	0.411	1.6866127175617e-172	1	PCDH9
1.08405289106214e-176	1.07701028519294	0.586	0.377	3.86172161383065e-172	1	CPEB4
1.50869865056605e-176	0.784858638890498	0.817	0.656	5.37443720291145e-172	1	SPP1
1.31004564582785e-175	1.10970904188821	0.461	0.242	4.66677560413254e-171	1	ETS2
5.1478875627401e-175	1.18675960159217	0.485	0.275	1.8338319864749e-170	1	TBC1D2B
7.17355793582756e-175	0.946092824804412	0.632	0.413	2.55543654347985e-170	1	RUNX2
8.73789606148829e-173	1.20028098370387	0.409	0.199	3.11270071398397e-168	1	TBC1D8
9.18234610460135e-172	-1.98471242703556	0.177	0.407	3.27102715284214e-167	1	MT-ND4
1.91516381451477e-171	0.865365916429131	0.617	0.398	6.82238805644598e-167	1	PHC2
5.60397540675231e-171	-1.01613771174818	0.485	0.682	1.99630415914738e-166	1	HDAC9
1.38341842285573e-170	1.08253371924054	0.293	0.115	4.92815144773897e-166	1	NAMPT
1.51031207585315e-170	0.905646205989055	0.615	0.392	5.38018470781169e-166	1	SLC25A37
7.96166262629671e-170	-1.87996091249037	0.224	0.446	2.83618307736568e-165	1	MT-CO2
9.33789974922384e-169	0.921712314695244	0.712	0.523	3.32644002766601e-164	1	RAPGEF1
4.38579681267484e-167	1.57572470673749	0.315	0.136	1.56235239857916e-162	1	CREM
1.32135168494574e-166	0.995838366731173	0.534	0.32	4.70705110728222e-162	1	STAT3
6.25378419074043e-166	1.48546345779731	0.274	0.105	2.22778554226746e-161	1	THEMIS2
6.96864111116791e-164	-1.69893458743579	0.237	0.46	2.48243902303134e-159	1	MT-ATP6
7.85042895003139e-164	1.11705295481542	0.481	0.272	2.79655830486968e-159	1	REL
1.99876727358091e-163	0.905112032216572	0.599	0.378	7.12020865867728e-159	1	ALOX5
1.0030195212495e-161	1.45624439275699	0.251	0.092	3.57305644054709e-157	1	YBX3
1.96697560679893e-161	0.673401475009299	0.81	0.636	7.00695720409985e-157	1	SLCO2B1
1.57456220178597e-158	0.810742061457712	0.674	0.466	5.60906293142215e-154	1	SUSD6
4.73447322172105e-158	0.740120947731201	0.693	0.488	1.68656139577369e-153	1	GRB2
1.49313710527941e-156	-2.31657991257206	0.11	0.32	5.31900231013685e-152	1	MT-ND2
8.4275117552179e-155	0.628340653509703	0.817	0.648	3.00213251256127e-150	1	PTPRC
1.58789898347686e-154	1.19214315267425	0.43	0.231	5.65657254883962e-150	1	IL1RAP
3.94630257117737e-154	0.811521628518534	0.734	0.559	1.40579136493051e-149	1	BACH1
9.29224030157828e-154	1.14487410056784	0.512	0.321	3.31017476263123e-149	1	PCNX1
6.36623516351928e-153	-1.37151314114844	0.276	0.492	2.26784395230047e-148	1	P2RY12
1.2887285466521e-152	1.07118782038869	0.36	0.169	4.59083770173879e-148	1	JAK3
1.24069620558406e-150	0.968308688017028	0.47	0.261	4.41973209315211e-146	1	PRKD3
1.06886771996468e-148	1.15703245337393	0.348	0.164	3.80762747883017e-144	1	LAP3
3.39762478689623e-148	-2.46689049652763	0.14	0.338	1.21033587783605e-143	1	CADM2
2.12768200686029e-147	1.08713870398403	0.362	0.173	7.57944161303843e-143	1	CEBPD
8.96294434045561e-143	-1.92409789986888	0.172	0.372	3.1928696624005e-138	1	MT-CYB
7.12709276450911e-142	1.14274526302589	0.311	0.138	2.53888425550108e-137	1	SLC2A3
1.40732643808163e-141	1.01461299875926	0.522	0.331	5.0133189703782e-137	1	INPP4A
8.7426952023278e-141	1.30713771788212	0.36	0.177	3.11441031192523e-136	1	RGS1
6.05424989333294e-140	1.23895284388995	0.442	0.26	2.15670543950199e-135	1	ITGA9
1.70415059370003e-139	1.09411786312941	0.437	0.244	6.07069565993762e-135	1	GLUL
2.58573663657785e-139	-2.65528068035834	0.1	0.286	9.21116962048129e-135	1	PTPRD
1.36864931019555e-138	1.17946249072627	0.407	0.224	4.87553943770963e-134	1	GNA13
4.75211819967483e-135	0.87123732332631	0.577	0.387	1.69284706627017e-130	1	ACER3
4.81134077567805e-135	1.52374709365269	0.261	0.11	1.71394392451979e-130	1	TNFRSF10D
1.13300995934608e-134	0.799558402831269	0.753	0.573	4.03612137817853e-130	1	SAT1
5.20596238118117e-134	0.781474590495111	0.585	0.381	1.85451997904817e-129	1	ALPK1
4.10872398006313e-132	0.686746292702669	0.72	0.536	1.46365074341789e-127	1	NAIP
5.10661920785997e-132	-3.38264330437336	0.095	0.272	1.81913096041596e-127	1	IL1RAPL1
3.7384236975875e-129	1.07573399297587	0.369	0.193	1.3317386737916e-124	1	RALGPS2
5.39016577335985e-129	-2.82733895407876	0.098	0.271	1.92013875344398e-124	1	MAGI2
1.00909705810637e-128	1.2403593933902	0.319	0.156	3.59470645009232e-124	1	KLHL6
2.99765364929498e-128	0.550049528343365	0.827	0.667	1.06785415948835e-123	1	ADAM28
1.06190035847888e-126	0.745200215876675	0.529	0.328	3.7828076470093e-122	1	HCK
2.0925679359811e-126	0.896312921335695	0.498	0.308	7.45435475834546e-122	1	TSPAN14
9.70428592948435e-126	0.696584949764194	0.783	0.655	3.45695777666021e-121	1	SH3RF3
2.51855381346327e-124	0.809855828131992	0.599	0.409	8.97184424970019e-120	1	IGSF21
3.74515472496679e-124	0.840117531392213	0.524	0.335	1.33413646767492e-119	1	ITGAV
8.51076459127153e-124	0.50374247426411	0.833	0.646	3.03178967034866e-119	1	FKBP5
3.84251305148326e-123	1.2752015759715	0.254	0.109	1.36881842432988e-118	1	ZFP36
5.25559637658386e-123	0.782036462471016	0.623	0.441	1.87220109723047e-118	1	PELI1
1.26712795310442e-122	0.920767840637156	0.384	0.204	4.51388990734388e-118	1	FCGR2A
2.03114976336167e-121	1.41858386192129	0.272	0.126	7.23556480202328e-117	1	PAPOLG
8.14342115543398e-121	0.75279769815881	0.679	0.51	2.90093091820025e-116	1	NCK2
1.69375371782119e-119	0.835249083936865	0.534	0.352	6.03365886899441e-115	1	ATP11A
1.90745672738959e-118	0.951570054098282	0.417	0.242	6.79493309997993e-114	1	ABL2
2.06563533738588e-118	0.981659286561511	0.432	0.252	7.35841276236972e-114	1	UGCG
2.15090629305058e-118	0.836274653786367	0.519	0.338	7.66217348773408e-114	1	HDAC4
9.11299934451276e-118	0.962012902431627	0.456	0.278	3.24632375649578e-113	1	SWAP70
2.40748559124495e-117	0.784215012020599	0.601	0.417	8.57618592169189e-113	1	MERTK
6.41255087410994e-116	0.872783627323988	0.46	0.278	2.28434299788418e-111	1	SLA
8.078306636789e-116	1.18891693892178	0.378	0.211	2.87773517322334e-111	1	UST
1.2219597683709e-113	0.735348798182165	0.704	0.547	4.35298728286767e-109	1	TGFBR1
3.33137956372467e-113	0.697312023487899	0.738	0.584	1.18673734198564e-108	1	WDFY3
3.35920741121206e-112	0.690385278637178	0.594	0.412	1.19665045609607e-107	1	RAB1A
1.76086974584549e-111	0.555770591232051	0.749	0.572	6.27274629562539e-107	1	PREX1
6.95404355092854e-111	1.07475381945246	0.308	0.154	2.47723893414727e-106	1	GCA
2.10715055767179e-110	1.13346326613923	0.27	0.128	7.50630243159422e-106	1	PGS1
6.54049307263742e-110	0.586649893984788	0.687	0.509	2.32991984726563e-105	1	NUMB
7.92650365513467e-110	0.590418568169486	0.682	0.492	2.82365839706862e-105	1	RIN3
1.37610043696878e-108	0.772253542157592	0.516	0.337	4.90208258661387e-104	1	PACSIN2
1.90324571223345e-108	0.75664562039228	0.669	0.522	6.77993220068921e-104	1	MGAT5
3.61344134491711e-108	1.41604555025013	0.279	0.137	1.28721621029982e-103	1	LINC01091
6.32464574185608e-108	0.558070241096115	0.818	0.677	2.25302855262139e-103	1	ST6GALNAC3
1.35191750955729e-107	-1.46336313514856	0.243	0.417	4.81593574429594e-103	1	MT-CO1
5.76021044456246e-107	0.504345355033508	0.903	0.818	2.05195976666649e-102	1	LDLRAD4
6.19974066510277e-107	0.803071004804446	0.545	0.376	2.20853361712956e-102	1	PIK3AP1
1.58750501866229e-106	-0.70014825856573	0.602	0.693	5.65516912798068e-102	1	DOCK10
2.00807190843599e-106	0.847333494201004	0.593	0.427	7.15335455942152e-102	1	EPB41L3
3.34496778435566e-106	-2.21776643406252	0.093	0.252	1.19157787382102e-101	1	LSAMP
6.29110237267575e-106	0.518136137117534	0.817	0.668	2.24107939821828e-101	1	AKAP13
8.26710884733509e-106	1.31296374632746	0.297	0.155	2.94499218468618e-101	1	KSR1
9.14568311512979e-105	0.622764490599518	0.706	0.543	3.25796669610268e-100	1	LYN
5.47803552821062e-104	1.00146540242301	0.382	0.223	1.95144059621447e-99	1	ATP13A3
5.53226736707319e-104	0.885838328743972	0.401	0.235	1.97075960417248e-99	1	ADAM9
3.146463225392e-103	-2.16002841367294	0.134	0.293	1.12086459478139e-98	1	SLC44A1
2.05807071860193e-102	0.6721001191452	0.645	0.492	7.33146532087566e-98	1	HIVEP3
2.50005618862563e-102	0.818778035356615	0.451	0.284	8.90595016074107e-98	1	SLC11A2
3.57345174016611e-102	-1.91601035308977	0.131	0.289	1.27297071339937e-97	1	NPAS3
2.85375925562515e-101	0.56059162211721	0.701	0.54	1.01659465963135e-96	1	RB1
1.33046593109281e-100	1.06827318889416	0.346	0.194	4.73951878633192e-96	1	MIR181A1HG
3.52973707323635e-100	0.723620983057788	0.585	0.416	1.25739823759899e-95	1	RPS6KA3
2.86240682938153e-99	1.03133014196295	0.313	0.166	1.01967518483058e-94	1	LY96
1.47675356614386e-98	0.88532652129076	0.371	0.214	5.26063922867429e-94	1	GOLPH3
2.52904984616059e-98	0.905458752672105	0.363	0.206	9.00923426697787e-94	1	RNF144B
4.81252895535033e-96	0.535616627372078	0.773	0.638	1.71436718976445e-91	1	MGAT4A
7.14401776035229e-94	0.869578656997783	0.48	0.324	2.5449134467703e-89	1	SRGAP3
2.59066467417164e-93	0.787327915397302	0.485	0.335	9.22872476880163e-89	1	LINC00486
7.6913389932777e-93	0.687620476756914	0.683	0.549	2.73988568957532e-88	1	PAG1
9.0967957205191e-93	-1.65665245044856	0.129	0.283	3.24055153952052e-88	1	MT-ND1
1.61605970070674e-92	1.03479888340831	0.33	0.188	5.75688947182763e-88	1	ZMIZ1
2.99235698992055e-92	0.738539608354239	0.497	0.338	1.0659673305194e-87	1	DNM2
1.48543092431529e-90	1.17806527944749	0.251	0.123	5.29155058168837e-86	1	FAM129A
1.67559199595328e-90	0.625108429061166	0.619	0.458	5.96896136718436e-86	1	TNS3
3.58711809154359e-90	-1.36897205471315	0.142	0.302	1.27783907775057e-85	1	CACNA1A
8.55671275748249e-89	0.572971739263084	0.65	0.484	3.04815778559799e-84	1	CTSB
9.28159065579474e-88	0.836175623587805	0.365	0.218	3.30638103931376e-83	1	IGF2R
1.89328892806212e-87	0.933841972548782	0.317	0.176	6.7444631484357e-83	1	JDP2
3.42367413860555e-87	-1.6251505376484	0.142	0.29	1.21961543839546e-82	1	DNM3
4.4022535879248e-87	0.476079984871247	0.703	0.535	1.56821479562645e-82	1	USP15
1.35428286044708e-86	0.579807599536614	0.607	0.444	4.82436183377062e-82	1	PPP6R3
3.72705535981613e-85	0.835400088803358	0.331	0.188	1.3276889308273e-80	1	PARVG
7.25306522563644e-85	0.900132654232255	0.396	0.252	2.58375942532847e-80	1	KLHL2
4.83639474127944e-84	0.785639951759731	0.377	0.23	1.72286889868597e-79	1	CCNL1
1.40002786243351e-83	0.463713033522958	0.692	0.526	4.98731925434688e-79	1	RHBDF2
1.91459871117673e-83	0.887750725690434	0.342	0.203	6.82037498882485e-79	1	ST3GAL1
2.99253567819287e-83	-1.27858882634343	0.248	0.399	1.06603098464265e-78	1	GLDN
3.12031869286448e-83	0.623861022523254	0.515	0.35	1.11155112795911e-78	1	HCLS1
1.17718027185539e-82	0.5770978871158	0.623	0.465	4.19346928243045e-78	1	ARHGAP12
1.21137187805056e-82	0.963817009382517	0.309	0.176	4.31527004117951e-78	1	GRAMD1A
2.68953097139109e-82	0.541249938236073	0.632	0.473	9.58091617938647e-78	1	TLN2
4.74002543978286e-81	-1.41763571477886	0.155	0.302	1.68853926241385e-76	1	ADGRB3
5.45640437899809e-81	0.900737135490095	0.428	0.284	1.94373493193049e-76	1	ACSL4
8.00286163621336e-81	0.537817823368827	0.533	0.37	2.85085940066829e-76	1	CSF3R
9.97350391336225e-81	0.537869579350112	0.66	0.504	3.55286129905704e-76	1	SP100
1.80915297154686e-80	0.342944349566296	0.929	0.84	6.44474563054139e-76	1	SSH2
2.81861859918245e-80	-0.586319198249993	0.688	0.75	1.00407650358676e-75	1	ZEB2
3.62026583182166e-80	-1.00955165404853	0.232	0.39	1.28964729726983e-75	1	KHDRBS3
1.29935182300919e-79	-0.936239965820603	0.274	0.426	4.62868099910564e-75	1	A2M
6.74498512980161e-79	0.892114315431611	0.341	0.205	2.40276605278923e-74	1	RASSF2
8.02481852521414e-79	0.354511107962259	0.921	0.828	2.85868110323703e-74	1	CELF2
1.06347427803948e-78	0.90919813490413	0.292	0.162	3.78841442066005e-74	1	TLR5
3.13563270056083e-78	0.973024936958349	0.299	0.169	1.11700643692078e-73	1	SDCBP
4.12592412048935e-78	0.738583387233502	0.377	0.229	1.46977794944192e-73	1	ABHD15-AS1
6.14754265023564e-78	0.918564893481098	0.251	0.129	2.18993911829344e-73	1	AC008957.2
6.83712808316695e-78	0.62467660151646	0.686	0.562	2.43559013706656e-73	1	PRKCA
1.03235326753493e-77	-1.39736688175975	0.169	0.312	3.67755204493968e-73	1	CX3CR1
2.3672421291551e-77	0.818770980185984	0.309	0.176	8.43282663668922e-73	1	CBWD5
2.91027731921095e-77	0.699035855412626	0.413	0.261	1.03672808942252e-72	1	B3GNT5
4.4794451770782e-77	0.914011388230134	0.288	0.161	1.59571275543057e-72	1	CSNK1D
7.02171685362537e-77	0.698141734638634	0.464	0.317	2.50134619476697e-72	1	PHF20
7.64164833378648e-77	0.670881826951943	0.476	0.325	2.72218438594476e-72	1	RANBP9
1.00405302273915e-76	0.862052495257779	0.276	0.15	3.57673808290369e-72	1	NLRC5
8.31789312854004e-76	-1.56259909284998	0.166	0.307	2.96308306917982e-71	1	PLP1
9.79098080686553e-76	0.873349432549789	0.439	0.295	3.48784109282971e-71	1	SERPINB9
1.12472166897079e-75	0.481649990596809	0.641	0.484	4.00659600137466e-71	1	IFI16
8.06722625113141e-75	0.794082476024393	0.404	0.261	2.87378800744054e-70	1	ERC2
1.05165352272123e-74	0.948989388700444	0.585	0.468	3.74630534398983e-70	1	ELL2
2.48517723258744e-74	0.700460749531375	0.4	0.256	8.85294685564623e-70	1	XRN2
5.47834725215623e-74	1.2467493958227	0.291	0.175	1.95155164163561e-69	1	FAM49A
8.53039647286704e-74	0.444884139291547	0.715	0.562	3.03878313552942e-69	1	RBM47
3.05295320186384e-73	0.650491242215246	0.461	0.315	1.08755351909995e-68	1	CHD1
3.48200446558955e-72	0.52329741125093	0.598	0.449	1.24039445077697e-67	1	STK3
3.57396226781948e-72	0.551280603366088	0.548	0.399	1.27315257866533e-67	1	VMP1
7.92412096836126e-72	-0.880558067550486	0.273	0.434	2.82280961255933e-67	1	HSP90AA1
1.17293292677471e-71	0.373350280094736	0.821	0.708	4.17833896504953e-67	1	ZFAND3
2.94365514364146e-71	-1.76458136741244	0.156	0.286	1.0486182718194e-66	1	RASGEF1B
3.97724905372987e-71	0.764712633494121	0.386	0.254	1.41681543041019e-66	1	ERICH1
1.96580727773598e-70	0.565074949192828	0.499	0.35	7.00279526547888e-66	1	VOPP1
5.2919900831023e-70	0.677463890019979	0.4	0.264	1.88516562730353e-65	1	MLXIP
5.63058097744904e-70	0.564944486908033	0.591	0.449	2.00578186159667e-65	1	DTNB
1.33749906952908e-69	-0.907690777098331	0.322	0.46	4.76457293538346e-65	1	CPED1
1.39380259832086e-69	0.613724258469173	0.581	0.439	4.9651429959984e-65	1	RPS6KA2
1.86702622318419e-69	0.654469247992328	0.517	0.375	6.65090751484905e-65	1	SPATA6
4.98125544629581e-68	0.603692610513198	0.51	0.367	1.77447262763396e-63	1	GNB4
5.32944246098218e-68	-0.599608000497606	0.771	0.786	1.89850728787568e-63	1	SFMBT2
2.71296896419881e-67	0.597622376314	0.561	0.421	9.66440934116542e-63	1	EML4
8.29267159152933e-67	0.452779728812212	0.71	0.555	2.95409840105049e-62	1	PALD1
8.61955274571503e-67	0.682048846749321	0.406	0.273	3.07054327460606e-62	1	HIPK3
1.71379037001404e-66	0.490980052393364	0.57	0.422	6.10503543510101e-62	1	MKNK1
4.50897434367001e-66	0.700065953080846	0.379	0.247	1.60623193044557e-61	1	FAM102B
4.50977501282746e-66	0.670032849248553	0.431	0.299	1.60651715281953e-61	1	CUL1
6.73705074141026e-65	0.409490387483175	0.735	0.591	2.39993958561258e-60	1	SBF2
2.50553512105276e-64	0.566432724744832	0.559	0.417	8.92546776172624e-60	1	MIR646HG
7.90905754438019e-64	-1.25585151832823	0.123	0.25	2.81744356903455e-59	1	RPS15
4.57205931927101e-63	0.944762106035308	0.275	0.162	1.62870469130391e-58	1	GPR155
9.03797659636501e-63	0.527464133238632	0.558	0.421	3.21959840292311e-58	1	NFATC2
2.69125318502818e-61	0.76772631144067	0.346	0.226	9.58705122102587e-57	1	KDM4B
2.9354789166822e-61	0.507612283316805	0.615	0.487	1.0457056544897e-56	1	PIK3R1
5.81013550607837e-61	0.828714045603275	0.297	0.182	2.0697445713303e-56	1	ERGIC1
8.02865283762237e-61	-1.11694176117654	0.167	0.297	2.86004700034622e-56	1	TMSB10
8.80117712737208e-61	0.543391290886246	0.493	0.357	3.13524332808376e-56	1	DCAF6
2.05583953060484e-60	0.658731631477371	0.509	0.386	7.32351715987363e-56	1	PRKAG2
3.968243434686e-60	0.574393076031787	0.327	0.202	1.4136073587382e-55	1	GAS6
8.91696792346166e-60	0.755639052233535	0.274	0.161	3.17649148337475e-55	1	NABP1
2.14401887661758e-59	-0.96777823592748	0.233	0.368	7.6376384441748e-55	1	RPL13
4.09776451070838e-59	-1.35819315408405	0.293	0.394	1.45974665164964e-54	1	DLG2
5.27381089144948e-59	0.856129368862237	0.256	0.15	1.87868965386105e-54	1	LITAF
1.01219684357694e-58	0.602505422951194	0.395	0.268	3.60574881587412e-54	1	HNRNPM
1.89570994715272e-58	0.482436245457787	0.557	0.421	6.75308754474214e-54	1	DOCK11
2.10379832322711e-58	-0.837461799811108	0.299	0.437	7.49436076683193e-54	1	ACTB
2.70037304298196e-58	0.737526582728719	0.424	0.297	9.61953889101464e-54	1	FAR2
8.80163020848917e-58	0.690348095788582	0.363	0.239	3.1354047291701e-53	1	DTNBP1
1.00110146511365e-57	0.442851478760407	0.581	0.449	3.56622374917434e-53	1	SETX
1.04294755456212e-57	1.10928316132013	0.25	0.149	3.71529207361664e-53	1	GNA12
2.20772225872118e-57	0.715963033702868	0.346	0.227	7.86456900224245e-53	1	NSMAF
2.16327357163083e-56	0.610682547903482	0.535	0.417	7.70622944422051e-52	1	CTTNBP2
2.85049465181473e-56	-0.634099328045558	0.516	0.591	1.01543170981596e-51	1	SHTN1
5.96630421132294e-56	0.537508054091815	0.318	0.196	2.12537654919957e-51	1	PARP9
1.63694754813536e-55	-1.7941639448218	0.176	0.292	5.83129825072259e-51	1	KCNIP4
2.30770609713606e-55	0.712007788502384	0.274	0.165	8.2207414298278e-51	1	LILRB1
2.43156419357388e-55	0.724713488767772	0.599	0.499	8.66196112676823e-51	1	PDE3B
2.65039470566512e-55	0.563377283055281	0.442	0.313	9.44150105999086e-51	1	CIITA
7.29250935200491e-55	-0.953478651903094	0.141	0.265	2.59781060646471e-50	1	RTN3
9.19796950945814e-55	0.662932522540839	0.296	0.183	3.27659267835427e-50	1	COLGALT1
1.27875343716336e-54	0.537728589632409	0.431	0.303	4.55530336920703e-50	1	AGO4
3.71605518697837e-54	0.471475814363909	0.506	0.377	1.3237703392573e-49	1	RBPJ
4.42894709402481e-54	0.781200486242225	0.276	0.17	1.57772382330446e-49	1	NEK6
7.60307442539144e-54	-0.621553097066993	0.548	0.637	2.70844320255719e-49	1	SYNDIG1
8.08936840591203e-54	-0.757793213254858	0.323	0.45	2.88167570723804e-49	1	DTNA
2.76908557974915e-53	0.326338383147727	0.848	0.743	9.86431356074039e-49	1	BMP2K
1.65783419619067e-52	0.528770592704151	0.475	0.35	5.90570275709003e-48	1	SKI
2.88810988538337e-52	-1.05898791687823	0.165	0.283	1.02883138447012e-47	1	NAV2
3.48666051644952e-52	-1.46499686012657	0.163	0.268	1.24205307577481e-47	1	AGAP1
5.74706009474487e-52	0.724757643429687	0.277	0.172	2.04727521755097e-47	1	ATP2B4
1.47983281105698e-51	0.430218032686979	0.577	0.447	5.27160842282829e-47	1	KDM2A
2.39543239721618e-51	-0.652915128780673	0.266	0.408	8.5332488286032e-47	1	GNAS
1.62516205141533e-50	0.521389679702332	0.351	0.231	5.78931477575684e-46	1	TRIM22
1.70136302551068e-50	0.503565107471768	0.475	0.347	6.06076550577669e-46	1	PSMA1
2.24849807292209e-50	0.3819931341141	0.625	0.495	8.00982468517038e-46	1	PCNX2
5.11684319998117e-50	0.567095351125971	0.298	0.186	1.82277305312929e-45	1	FCGR3A
7.16396882907931e-50	0.268083567044896	0.88	0.799	2.55202061598292e-45	1	GNAQ
1.01256065651854e-49	0.565164519621813	0.362	0.246	3.60704482671601e-45	1	GAB3
1.63212162489779e-49	0.606777474195008	0.454	0.338	5.81410686437341e-45	1	SSH1
1.76622483606186e-49	0.633996782168285	0.486	0.371	6.29182273350316e-45	1	SORT1
2.10578228275717e-49	0.331429983346478	0.684	0.556	7.50142822586588e-45	1	ANKRD11
2.35395242038511e-49	0.50647835900053	0.498	0.379	8.38548470713787e-45	1	ABI1
3.96577979475482e-49	0.731693461846007	0.329	0.225	1.41272973628551e-44	1	RGL1
5.73181461030168e-49	0.514516886499401	0.381	0.262	2.04184431862777e-44	1	CMTM7
6.42864823412138e-49	0.962640731086434	0.441	0.337	2.29007736044106e-44	1	PADI2
1.16992293080596e-48	0.483064031924325	0.424	0.298	4.16761645641008e-44	1	ADGRG1
1.63774805621335e-48	0.689224482384949	0.351	0.244	5.83414990064881e-44	1	INTS10
2.29507852155747e-48	0.500127163654684	0.654	0.546	8.17575821734418e-44	1	TCF4
3.48286764309203e-48	0.482525124733619	0.541	0.419	1.24070194049867e-43	1	LIMS1
3.64806951097457e-48	-1.07141435206084	0.171	0.281	1.29955180189447e-43	1	PDE4D
5.02302499467893e-48	0.475422132164026	0.556	0.436	1.78935219385448e-43	1	RAPGEF2
8.09891174179402e-48	0.470032892088732	0.586	0.469	2.88507532977928e-43	1	IKZF1
9.83056959742493e-48	-0.854661829408554	0.238	0.353	3.50194380769068e-43	1	TBC1D4
2.24706983453105e-47	0.613625575861793	0.31	0.205	8.00473687154996e-43	1	STX12
2.89731691987391e-47	0.511995753473276	0.509	0.388	1.03211120636668e-42	1	ARHGAP6
4.41650940174743e-47	0.385055939355844	0.65	0.527	1.57329314418449e-42	1	TBL1XR1
4.52044188842974e-47	0.483859703631856	0.532	0.417	1.61031701391532e-42	1	ARHGAP25
9.44111642314174e-47	0.590337442477533	0.334	0.227	3.36320890341578e-42	1	RANBP2
1.01503980270247e-46	0.442662564881528	0.466	0.348	3.61587628916702e-42	1	TCF25
1.85629469251556e-46	0.522524202411122	0.312	0.204	6.61267858314817e-42	1	IL10RA
2.11172072638833e-46	0.651006451634345	0.273	0.172	7.52258274361313e-42	1	EHBP1L1
5.03338865381585e-46	0.542176523882959	0.514	0.4	1.79304404014882e-41	1	ELF2
6.8718386218993e-46	0.470228270571663	0.485	0.363	2.44795507227919e-41	1	TRPM2
7.37529079821796e-46	0.482529468184804	0.34	0.228	2.62729984104918e-41	1	FLOT1
7.38831476642634e-46	-1.10921680005867	0.194	0.302	2.63193936924406e-41	1	SYT1
1.01087000902067e-45	0.597258410107839	0.329	0.221	3.60102223313434e-41	1	B4GALT1
1.75036686741686e-45	-1.04221287621042	0.217	0.32	6.23533189179907e-41	1	PLCL1
1.8726988276473e-45	0.403455328336883	0.607	0.491	6.67111503372797e-41	1	AFF1
2.069824507938e-45	0.423707629059002	0.37	0.26	7.37333584462755e-41	1	AGFG1
3.50416095785893e-45	-0.537699514453161	0.554	0.625	1.24828725801809e-40	1	ARHGAP22
1.48040678841119e-44	0.411134377048299	0.479	0.358	5.2736531023572e-40	1	LARP4B
2.09905298141763e-44	0.552739101918142	0.383	0.276	7.47745643570403e-40	1	SLC23A2
2.66359611147953e-44	-1.07530782859564	0.489	0.567	9.48852842792352e-40	1	FTL
4.42690242438881e-44	0.474439801689002	0.404	0.281	1.57699545064002e-39	1	AC120193.1
4.5663022602216e-44	0.633480211105976	0.301	0.201	1.62665385415874e-39	1	PDXK
6.27535622259805e-44	0.599424761126548	0.419	0.312	2.2354701471761e-39	1	CPVL
2.55172516335167e-43	0.501265383018977	0.444	0.329	9.09001054940764e-39	1	PLA2G4A
3.42975496724737e-43	0.356863997923175	0.673	0.552	1.22178161198253e-38	1	CEP170
4.28765673609485e-43	0.461873676075758	0.44	0.321	1.52739195909907e-38	1	GPRIN3
7.98731256711839e-43	0.546972632192037	0.333	0.227	2.84532035578458e-38	1	ATP11C
8.09164933892879e-43	-0.470876622202255	0.632	0.676	2.8824882440066e-38	1	ZBTB20
1.6136318829942e-42	-0.984883769661214	0.165	0.269	5.74824085679025e-38	1	SAMD4A
1.73009848615622e-42	-0.775870098599505	0.223	0.337	6.1631298372343e-38	1	NBEA
2.90897216010054e-42	0.560877078672665	0.3	0.198	1.03626315259262e-37	1	TRIM38
4.59138357255822e-42	0.592443519437887	0.357	0.255	1.63558857005241e-37	1	RASA3
4.71537876950446e-42	0.462986318299297	0.514	0.401	1.67975937906057e-37	1	PTEN
1.57207442761936e-41	0.403365419017169	0.52	0.406	5.60020073350846e-37	1	KAT6A
1.86444613319358e-41	0.546136862095287	0.293	0.195	6.64171646027549e-37	1	ARID3A
2.28797294440446e-41	0.393049192225071	0.614	0.496	8.150446019852e-37	1	CCNY
2.54974571668901e-41	0.378749568490703	0.57	0.448	9.08295916656126e-37	1	CHD7
3.95990075337392e-41	0.698003174248953	0.251	0.161	1.41063544537439e-36	1	IKZF2
5.72535918968521e-41	0.585416257615589	0.467	0.366	2.03954470414156e-36	1	FNIP2
5.97081802526609e-41	0.5643515194301	0.314	0.213	2.12698450514054e-36	1	CYTH4
7.41956934019349e-41	-0.789620196334992	0.17	0.279	2.64307318605713e-36	1	CALM1
1.14570655209743e-40	0.286595555714098	0.798	0.68	4.08135045053669e-36	1	FGD4
1.18811768139936e-40	0.50949141036342	0.474	0.358	4.23243161644894e-36	1	PDE8A
2.78402585501284e-40	0.439332149594716	0.486	0.369	9.91753530331224e-36	1	IRAK3
4.31274004462744e-40	0.613728931387376	0.279	0.186	1.53632738609763e-35	1	DAGLB
6.33059447463345e-40	-0.880723519755636	0.284	0.382	2.25514766969867e-35	1	SOCS6
1.33971260904343e-39	0.381125923080121	0.507	0.392	4.7724582271954e-35	1	USP32
1.70182609943927e-39	-0.754217115543161	0.313	0.412	6.06241511403251e-35	1	TIAM1
2.01121519067888e-39	0.455903065991617	0.411	0.304	7.16455187375537e-35	1	DNAJC5
3.46190837368744e-39	0.29330306302947	0.693	0.568	1.23323561995868e-34	1	CMIP
5.41150538705844e-39	0.523745437262166	0.418	0.317	1.92774056403183e-34	1	ARHGEF7
6.12641445228675e-39	0.564620236397303	0.33	0.233	2.18241262033811e-34	1	PIP5K1A
6.46436329269479e-39	0.532711216434829	0.296	0.201	2.30280013575666e-34	1	NUP98
6.57964145155321e-39	-0.734554662262055	0.253	0.36	2.3438656742868e-34	1	SPECC1
1.684712740409e-38	0.402522280242187	0.375	0.267	6.001452195159e-34	1	TLR1
1.72640233682827e-38	0.559767416338175	0.266	0.176	6.14996304448334e-34	1	RRBP1
1.96169565031944e-38	0.488463772089906	0.363	0.262	6.98814841513295e-34	1	VAPA
2.70673669068419e-38	0.467520996199846	0.388	0.285	9.64220811322427e-34	1	TOP1
4.46593151866285e-38	0.55055660145474	0.288	0.194	1.59089878489327e-33	1	AKNA
4.89735447464823e-38	-0.609998713858716	0.258	0.368	1.74458458450394e-33	1	ZFP36L2
8.47355551370772e-38	-0.820352314584626	0.166	0.268	3.0185346806481e-33	1	TUBA1B
1.72966472698348e-37	0.512213620092966	0.253	0.162	6.16158465693325e-33	1	LAIR1
4.85808797748706e-37	-0.834330488977669	0.254	0.349	1.73059668022022e-32	1	MAF
1.03627038058939e-36	0.345791189383273	0.373	0.261	3.6915059767736e-32	1	EPSTI1
9.62827139857178e-36	0.393643237325752	0.472	0.368	3.42987912031323e-31	1	UBAC2
1.05078204664459e-35	-0.769856914272951	0.234	0.328	3.74320088476203e-31	1	GAB1
1.33488118016185e-35	0.561609625586585	0.522	0.421	4.75524722809057e-31	1	MAN2A1
2.15783003577494e-35	0.67009085144911	0.329	0.238	7.68683793644107e-31	1	UBASH3B
2.26795665284989e-35	0.271518495986475	0.312	0.21	8.07914198444715e-31	1	HLA-DRB1
2.64513588493629e-35	0.479167437822462	0.372	0.271	9.42276756290855e-31	1	LCP2
3.89091419925361e-35	0.496926035900764	0.25	0.162	1.38606036520011e-30	1	PGK1
5.03344314512284e-35	0.343955698825167	0.524	0.418	1.79306345158711e-30	1	GNB1
6.70826090487696e-35	0.493513729156323	0.345	0.251	2.38968378214432e-30	1	PARP4
7.12910551065138e-35	0.397556154915722	0.612	0.518	2.53960125605934e-30	1	SMAP2
1.26847496654223e-34	0.493384069327635	0.312	0.221	4.5186883733134e-30	1	FBXL5
3.1469974324948e-34	0.427600852476253	0.407	0.309	1.12105489537762e-29	1	CYTH1
3.4399266484585e-34	-0.792095902253138	0.508	0.565	1.22540506998037e-29	1	TMSB4X
4.17619257207884e-34	0.456153117722731	0.383	0.283	1.48768507995165e-29	1	GPCPD1
4.68430479483913e-34	0.401286701618194	0.351	0.253	1.66868989706554e-29	1	SOAT1
9.26778709081215e-34	0.646588725730991	0.262	0.179	3.30146379536001e-29	1	GNAI3
1.43482279128302e-33	0.46557195833552	0.396	0.3	5.11126922938751e-29	1	RASSF4
1.43741094931895e-33	0.481607636871652	0.272	0.185	5.12048902475888e-29	1	CD58
1.59921982164161e-33	-0.713888114977381	0.156	0.25	5.6969007706339e-29	1	CACNB4
2.24724873441482e-33	0.427779968953047	0.331	0.236	8.00537416660591e-29	1	DCTN4
2.25452362067169e-33	0.39370717794158	0.417	0.315	8.03128949391875e-29	1	ZFAND6
2.29421247973105e-33	0.551460065431515	0.314	0.226	8.17267311654592e-29	1	MAX
4.12034214915056e-33	-0.575322238461199	0.385	0.479	1.4677894837919e-28	1	DSCAM
5.13036315665229e-33	0.513472834321088	0.277	0.191	1.82758926729424e-28	1	RPS6KA1
5.80509320572852e-33	0.325478149739174	0.595	0.489	2.06794835267667e-28	1	SPTLC2
6.99010895460035e-33	0.452144066187306	0.289	0.201	2.49008651289728e-28	1	NASP
7.05039302196635e-33	0.350503540747032	0.466	0.364	2.51156150621507e-28	1	UBE2D3
8.8132865407816e-33	0.586309871507001	0.352	0.265	3.13955706442263e-28	1	SETBP1
9.2158375675642e-33	0.376290357509677	0.525	0.423	3.2829578166934e-28	1	GNG7
1.01205558637324e-32	0.509231650957637	0.26	0.176	3.60524561533741e-28	1	PYGL
1.39063259399142e-32	0.366164275348248	0.443	0.337	4.95385048957563e-28	1	IFNGR2
1.56459087998525e-32	0.48106800823545	0.29	0.201	5.57354209177146e-28	1	TMC8
2.12503613949425e-32	0.413835802798143	0.341	0.248	7.57001623972037e-28	1	STK10
2.49559098893551e-32	0.502401803645361	0.291	0.203	8.89004377988497e-28	1	APAF1
4.06176621851303e-32	0.374015897228623	0.398	0.3	1.4469229800209e-27	1	NUFIP2
4.11517852878606e-32	0.528171127523875	0.281	0.197	1.46595004730946e-27	1	DENND6A
4.87697331051967e-32	0.314445237260075	0.57	0.468	1.73732420240642e-27	1	DENND4A
8.53762119393638e-32	0.354526559177922	0.374	0.277	3.04135679791595e-27	1	TAF1D
1.03253068911335e-31	0.257450721831695	0.829	0.733	3.67818407382848e-27	1	ZSWIM6
1.23709934528539e-31	-0.583052853942577	0.364	0.45	4.40691899771015e-27	1	BLNK
1.41805941903683e-31	0.441315623627052	0.388	0.296	5.0515530684349e-27	1	DICER1
1.60144365224725e-31	0.310962927084565	0.511	0.403	5.70482272240036e-27	1	KLHL5
1.66911954581305e-31	0.298999741596742	0.643	0.542	5.94590455804982e-27	1	RAP1A
1.91133334147071e-31	0.467003885102762	0.276	0.19	6.80874276232113e-27	1	FMNL1
2.11160615335829e-31	0.353851590991696	0.454	0.352	7.52217460010825e-27	1	IL17RA
2.63105403010549e-31	-0.693819522597428	0.189	0.282	9.37260377144479e-27	1	GAS7
3.50128743354662e-31	0.380820995755577	0.364	0.27	1.24726362245231e-26	1	SKIL
4.01952574092352e-31	0.476714580919019	0.313	0.226	1.43187565468919e-26	1	RAB12
4.60409438779291e-31	0.35448246644882	0.397	0.3	1.64011654376347e-26	1	RNF145
8.32594584266009e-31	0.377064319830692	0.417	0.321	2.9659516875308e-26	1	ATAD2B
1.48083970650455e-30	0.422972563347999	0.266	0.181	5.27519528648115e-26	1	CEBPB
2.48469540770017e-30	0.267346213639044	0.758	0.665	8.85123045085032e-26	1	EIF4G3
3.18127171540132e-30	0.380944056373085	0.468	0.37	1.13326442317741e-25	1	CHD2
3.3820198229061e-30	0.363677333694642	0.441	0.347	1.20477692151384e-25	1	ARIH1
4.7686972027505e-30	0.314932680444409	0.529	0.43	1.69875300453581e-25	1	BABAM2
7.06603642409106e-30	0.541300329037043	0.252	0.175	2.51713415535396e-25	1	SAFB
7.72266088020146e-30	0.35544968240073	0.419	0.323	2.75104348535417e-25	1	NT5C2
7.75179999021439e-30	0.653625379203555	0.261	0.185	2.76142371051407e-25	1	TRERF1
9.76447789443737e-30	0.414234798305257	0.316	0.229	3.47839996033543e-25	1	BAZ1A
1.18726398587181e-29	0.318708286732307	0.492	0.389	4.22939049687115e-25	1	RREB1
1.20084478732984e-29	0.459668615713516	0.26	0.179	4.27776938590509e-25	1	PITPNA
1.38298875644369e-29	0.552866590456804	0.263	0.185	4.92662084707936e-25	1	GATAD2A
1.65039458965339e-29	-0.659565368683471	0.218	0.308	5.87920064672228e-25	1	ITPR1
1.72976227971164e-29	0.511651449451855	0.257	0.178	6.16193216901677e-25	1	TPM3
3.03610933214213e-29	-0.531163907194319	0.436	0.498	1.08155322738899e-24	1	ARHGAP21
4.02997256886671e-29	-0.746505370841097	0.2	0.288	1.43559712820739e-24	1	PTMA
7.02830576942553e-29	0.263435618387029	0.617	0.512	2.50369336424246e-24	1	CUX1
7.42797119904003e-29	0.349885675226164	0.406	0.31	2.64606618023403e-24	1	HAVCR2
8.12573064204641e-29	-0.764567371962438	0.169	0.254	2.89462902661619e-24	1	GAPDH
1.15236917473747e-28	0.371638304478694	0.332	0.241	4.1050847111673e-24	1	MLXIPL
1.29637342826708e-28	0.43134554778516	0.371	0.285	4.61807106351581e-24	1	DNAJC13
1.67241176450083e-28	0.274046683902085	0.507	0.403	5.95763242868129e-24	1	PAFAH1B1
1.80357799918021e-28	-0.593912193465875	0.29	0.376	6.42488590647966e-24	1	OSBPL1A
1.91619877364173e-28	0.334961256590267	0.54	0.445	6.82607489134392e-24	1	WNK1
2.42297810618596e-28	0.382111391644147	0.49	0.396	8.63137490766623e-24	1	RFX3
2.48621906708437e-28	0.297912860992134	0.461	0.363	8.85665818267466e-24	1	NCKAP1L
3.23368953177078e-28	0.367394341741292	0.368	0.277	1.15193722190271e-23	1	CAPZA1
3.43098125457791e-28	0.271958056089576	0.254	0.17	1.22221845231829e-23	1	DLEU7-AS1
4.00546519187005e-28	-0.643529752143704	0.378	0.445	1.42686686529987e-23	1	CLASP2
6.01253518427714e-28	0.365013065970361	0.351	0.261	2.14184540869505e-23	1	SP110
6.35529849597704e-28	0.50902689468909	0.26	0.184	2.2639479832219e-23	1	LRMP
1.16660182950367e-27	0.334571943382759	0.425	0.334	4.15578569724091e-23	1	NRDC
1.32589946026474e-27	0.384271348430984	0.381	0.294	4.7232516473011e-23	1	RBMS1
1.52963829088796e-27	0.40833578929618	0.304	0.221	5.44903048363018e-23	1	ADPGK
3.01229325503728e-27	0.262066299951299	0.796	0.734	1.07306922624193e-22	1	FYB1
3.57935880171252e-27	0.281533842266719	0.536	0.436	1.27507498593405e-22	1	WAC
4.75910273954622e-27	0.457560776860354	0.289	0.206	1.69533516890855e-22	1	FAM177B
5.95876443764818e-27	0.340871334456995	0.375	0.288	2.12269065562341e-22	1	FBXW11
9.80585319157471e-27	-0.634087354592661	0.302	0.377	3.49313908243466e-22	1	CDK19
1.09987884512838e-26	0.350815664667237	0.394	0.304	3.91809841000081e-22	1	LRP1
1.14837915762967e-26	-0.626739756381536	0.291	0.371	4.09087107322418e-22	1	MYO5A
1.28909863920123e-26	0.50211013518276	0.36	0.28	4.59215608242655e-22	1	PRKCH
1.90176072977755e-26	0.450691722281576	0.28	0.204	6.77464224768657e-22	1	EIF3A
2.110698049504e-26	0.350796513246084	0.364	0.281	7.51893966174808e-22	1	GOLGB1
2.26594111462745e-26	0.385823196816423	0.395	0.308	8.07196203263735e-22	1	KIF16B
2.51988339314966e-26	0.492320427282328	0.3	0.219	8.97658061141702e-22	1	ZC3HAV1
4.33489717629419e-26	0.255423505459365	0.65	0.553	1.54422042111128e-21	1	ASH1L
4.47055105101046e-26	0.425126368337007	0.297	0.218	1.59254440090146e-21	1	HK1
6.66692754980096e-26	0.415508664689908	0.312	0.23	2.3749596010656e-21	1	E2F3
8.04949682156274e-26	-0.642263384028618	0.186	0.268	2.8674722527453e-21	1	NUAK1
8.27201460557675e-26	0.418311653725243	0.464	0.377	2.94673976294461e-21	1	KCNIP1
8.95818210295672e-26	-0.351340442632798	0.728	0.733	3.19117321053627e-21	1	ANKRD44
1.03497218752408e-25	0.332037265996938	0.444	0.357	3.68688142361703e-21	1	STK4
1.13882740664745e-25	0.505560631712952	0.274	0.199	4.05684487070019e-21	1	STAT5B
1.14079031367465e-25	-0.602637130908223	0.211	0.296	4.0638373344032e-21	1	TLE4
1.39765879877916e-25	0.555742498348133	0.261	0.189	4.97887993889101e-21	1	TTLL5
2.15863006819991e-25	0.399942388657104	0.467	0.385	7.68968789194853e-21	1	ZDHHC14
2.36842167774261e-25	0.343048767728662	0.447	0.36	8.43702854262251e-21	1	ARMH3
2.67043658159718e-25	0.359064131349839	0.377	0.293	9.51289623462362e-21	1	BTAF1
2.68140246571722e-25	0.374438808028746	0.299	0.217	9.55196000362447e-21	1	CLEC7A
2.71229860052183e-25	0.36719991822104	0.358	0.277	9.6620213046389e-21	1	RASA2
3.09336655519256e-25	0.378721401038214	0.595	0.502	1.10194996795625e-20	1	SDK1
4.31812694690299e-25	-0.861329081307261	0.175	0.251	1.53824636229525e-20	1	RPL28
4.43116681602169e-25	0.597589767970902	0.311	0.239	1.57851455487141e-20	1	LARGE1
6.12675577930892e-25	0.350778125178933	0.373	0.286	2.18253421126322e-20	1	MPZL1
7.02884423714218e-25	-0.723550165742711	0.194	0.271	2.50388518259716e-20	1	TANC1
8.17037127501277e-25	-0.631339650400194	0.207	0.285	2.9105313592978e-20	1	SAMD12
9.98124307345586e-25	0.569621512587678	0.385	0.313	3.55561822005718e-20	1	AC016831.7
1.1194090655994e-24	0.392769276478345	0.342	0.262	3.98767091438474e-20	1	COPA
1.36576163372461e-24	-0.515484208541298	0.291	0.374	4.86525266781717e-20	1	CDK6
1.47472366483662e-24	0.300070985154816	0.397	0.31	5.2534081112475e-20	1	TANK
1.66736816371435e-24	0.993879810712503	0.271	0.208	5.93966560959961e-20	1	SLC22A23
1.66948143811612e-24	-0.703270506785106	0.23	0.306	5.94719372700104e-20	1	PSD3
1.90103796273234e-24	0.341908683594149	0.317	0.237	6.77206753464143e-20	1	IKBKB
1.99036571352635e-24	0.392969542486775	0.405	0.321	7.09027978129491e-20	1	GALNT10
2.34487587114519e-24	0.320276307307963	0.396	0.306	8.35315131578051e-20	1	ITGAX
2.42192138074313e-24	-0.452275617738015	0.471	0.524	8.62761053462124e-20	1	CCDC88A
3.462671120396e-24	0.28245076316588	0.4	0.311	1.23350733321867e-19	1	RAP1B
4.46900158392754e-24	0.340085165695379	0.323	0.245	1.59199243424251e-19	1	GAPVD1
5.02173220224495e-24	0.318776400736955	0.509	0.425	1.78889166240572e-19	1	FAM168A
5.35758558904678e-24	0.289279758806201	0.426	0.34	1.90853271438613e-19	1	XRCC5
5.49251912469188e-24	0.338497112513317	0.354	0.27	1.95660008778899e-19	1	CTSC
5.69328104309212e-24	0.287821776967228	0.516	0.427	2.02811750598071e-19	1	PACS1
1.15953334968834e-23	0.41207675957952	0.361	0.284	4.13060565159478e-19	1	CCM2
1.40781548165537e-23	0.33562149478492	0.368	0.29	5.01506109030092e-19	1	ZFC3H1
1.41098310146358e-23	0.360115503817228	0.363	0.278	5.02634510234372e-19	1	HIPK2
2.82264442756708e-23	-0.398972852298388	0.314	0.407	1.00551062443222e-18	1	PRKCB
3.07585055906133e-23	0.372674335292723	0.358	0.279	1.09571024465442e-18	1	VAV1
3.11603797589311e-23	0.421924637583226	0.324	0.248	1.1100262081524e-18	1	WWC2
4.02659717394322e-23	0.314589479968696	0.291	0.214	1.43439471127379e-18	1	MCF2L2
4.64895855213474e-23	-0.52827224315501	0.285	0.363	1.65609850502696e-18	1	DPYSL2
5.34857916237839e-23	0.328209878908911	0.381	0.301	1.90532435501405e-18	1	MYO1E
5.80386282278391e-23	-0.687967486857204	0.179	0.253	2.06751005336031e-18	1	GLCCI1
8.58876052951872e-23	0.298921163994486	0.372	0.291	3.05957416343045e-18	1	USP9X
9.47480235416556e-23	0.361711707746921	0.268	0.194	3.3752088426244e-18	1	PLCB2
9.70837142680706e-23	0.286507874890414	0.552	0.469	3.45841315337148e-18	1	SH3BGRL
1.1172787984888e-22	-0.297118962802783	0.768	0.776	3.98008226385666e-18	1	MBNL1
1.12137107284341e-22	0.349692250191455	0.264	0.192	3.99466017279007e-18	1	DRAM2
1.28977785298763e-22	0.466085692134062	0.258	0.188	4.59457564569784e-18	1	BRWD3
1.93725352484908e-22	0.290592865818201	0.322	0.243	6.90107823156987e-18	1	PRAM1
2.0429480966421e-22	0.446754322796402	0.319	0.245	7.27759400466815e-18	1	R3HCC1L
2.53960625172568e-22	-0.602528710626304	0.334	0.404	9.04683935052239e-18	1	NRIP1
2.91013678641123e-22	0.392909848783401	0.284	0.212	1.03667802742327e-17	1	SEC63
3.79445605131848e-22	0.265613630897126	0.425	0.341	1.35169907916118e-17	1	NFE2L2
3.83990337647587e-22	0.34602823559992	0.347	0.271	1.367888779802e-17	1	ASXL2
4.51118346311143e-22	0.365208061321218	0.338	0.261	1.60701888506419e-17	1	ITGAM
5.19308496994975e-22	-0.646115013622407	0.26	0.328	1.8499326588452e-17	1	FNBP1
5.37398611321341e-22	0.273397117994316	0.414	0.331	1.91437507311001e-17	1	CTNNA1
8.89444568005382e-22	0.288220623448059	0.441	0.359	3.16846838460557e-17	1	VPS13D
9.79210382415769e-22	0.327408847779862	0.466	0.386	3.48824114527969e-17	1	UBR5
1.44194998458038e-21	0.282475022772506	0.445	0.366	5.13665843007068e-17	1	ATP9B
1.90921480356251e-21	0.333925357046036	0.395	0.319	6.80119589473073e-17	1	RBM33
3.2804586927348e-21	0.361456871016703	0.522	0.447	1.16859780011292e-16	1	GALNT2
3.31242887004984e-21	0.395417461931517	0.339	0.267	1.17998653637785e-16	1	ATR
3.32025550117021e-21	0.335047579963464	0.347	0.273	1.18277461718186e-16	1	AFF4
3.40604141141711e-21	0.370920901753299	0.379	0.306	1.21333413198912e-16	1	HEATR5B
3.5013903962314e-21	-0.37270797259296	0.634	0.645	1.24730030084951e-16	1	MAP4K4
3.59819799379132e-21	0.427086511981082	0.317	0.248	1.28178607132828e-16	1	HTT
3.94186833279479e-21	0.307097037198902	0.428	0.348	1.40421175619149e-16	1	TMEM117
5.40840837298623e-21	-0.824806023280597	0.195	0.263	1.92663731470889e-16	1	RPLP1
5.98794267649149e-21	0.460241702312855	0.26	0.194	2.13308481964656e-16	1	CCDC146
8.06658817588635e-21	0.361780953622753	0.306	0.236	2.87356070589599e-16	1	PHYKPL
9.14528246073231e-21	-0.551682584750118	0.26	0.335	3.25782397098667e-16	1	ACYP2
1.12923254520813e-20	-0.804906715368526	0.325	0.39	4.02266509579494e-16	1	APOE
2.01389091000395e-20	-0.508568513555478	0.207	0.282	7.17408358870705e-16	1	ARHGAP32
2.08531142336972e-20	0.361411223092491	0.276	0.207	7.42850488346995e-16	1	LUZP1
2.50304450729707e-20	0.386206311435566	0.316	0.247	8.91659544834434e-16	1	ASXL1
3.11016394836628e-20	0.403643384672098	0.286	0.219	1.10793370332652e-15	1	TM9SF3
3.49209736458173e-20	-0.613262059821048	0.22	0.291	1.24398984418495e-15	1	NCOA7
3.60398432038931e-20	0.285711825717056	0.475	0.398	1.28384733445228e-15	1	SND1
3.68214486424677e-20	-0.512489602824217	0.406	0.471	1.31169046499063e-15	1	PSAP
3.84051312843284e-20	0.291522267941668	0.415	0.338	1.36810599174163e-15	1	CDYL
4.96510631763957e-20	0.36282245398514	0.308	0.239	1.76871982353274e-15	1	FKBP15
5.17277120897248e-20	0.280991219535312	0.468	0.388	1.84269628777227e-15	1	GLS
5.81937551045902e-20	-0.328604018048933	0.413	0.494	2.07303613809082e-15	1	FOXP1
1.68466203852311e-19	0.30741722130671	0.411	0.339	6.00127157983089e-15	1	NCOR2
1.98604300026111e-19	0.318195584175421	0.346	0.276	7.07488097983014e-15	1	BCLAF1
4.0717149056555e-19	0.257432149067223	0.459	0.378	1.45046700084166e-14	1	MVB12B
4.64746209674407e-19	0.287856287758447	0.468	0.39	1.65556542272314e-14	1	CSF2RA
4.64875644465131e-19	0.366244101491609	0.338	0.271	1.65602650827814e-14	1	MIR29B2CHG
4.69393644185953e-19	-0.533772202686346	0.254	0.325	1.67212097868362e-14	1	CACNA1D
5.56236234047379e-19	0.321839544413541	0.373	0.303	1.98148033654698e-14	1	CCSER2
8.55072195422533e-19	-0.307070338570709	0.779	0.757	3.04602368175369e-14	1	SORL1
1.1137744748426e-18	0.399801706498919	0.302	0.237	3.96759881173181e-14	1	MAPK14
1.77034273105384e-18	0.272143699137917	0.305	0.235	6.30649191083308e-14	1	MAP3K1
2.00267447923958e-18	-0.487559959622388	0.202	0.272	7.13412729739514e-14	1	MAGI1
2.02351673613157e-18	-0.511059158178544	0.202	0.271	7.20837366912148e-14	1	RAPGEF6
2.12933415010425e-18	0.566745273817129	0.307	0.248	7.58532704291638e-14	1	MARCHF1
3.1724110187523e-18	0.360432273248155	0.266	0.202	1.13010797721013e-13	1	CMKLR1
5.27511463413702e-18	0.257033081880486	0.35	0.277	1.87915408611863e-13	1	LINC01094
8.83497000039894e-18	-0.396581016535447	0.449	0.502	3.14728136324211e-13	1	PPP3CA
9.70993267160869e-18	0.339432100221483	0.313	0.248	3.45896931560716e-13	1	HUWE1
1.25732333287416e-17	0.26163515799357	0.427	0.353	4.47896290869763e-13	1	EHMT1
1.42719094975834e-17	0.332607464842283	0.506	0.456	5.08408232032415e-13	1	FAM49B
1.52443531447638e-17	0.311249069131512	0.341	0.273	5.43049592075921e-13	1	PLEKHA2
1.70611359819003e-17	0.317254791541471	0.306	0.243	6.07768847083235e-13	1	WDR37
2.45545243497585e-17	0.297341277116208	0.366	0.299	8.74705820911446e-13	1	FAM120A
2.96677313000128e-17	0.316841135691837	0.294	0.23	1.05685359210035e-12	1	FUBP1
3.14848181958199e-17	0.264375088126046	0.45	0.376	1.12158367858969e-12	1	SUCLG2
3.67833367586782e-17	-0.551104741029411	0.247	0.312	1.31033280535439e-12	1	P2RX7
4.50024719269309e-17	0.320993119043287	0.438	0.366	1.60312305745306e-12	1	USP53
8.85555894840864e-17	-0.256026673096073	0.802	0.781	3.15461576419161e-12	1	APBB1IP
9.43134084215959e-17	0.402947154440523	0.577	0.524	3.35972654820251e-12	1	SPRED1
1.06192919581902e-16	-0.572959898760006	0.214	0.276	3.78291037426609e-12	1	PGM5
1.11045626618876e-16	-0.5561776559395	0.241	0.3	3.95577835704421e-12	1	LPAR1
1.12093915477626e-16	-0.289910620708979	0.671	0.69	3.99312155105948e-12	1	TBC1D5
1.66955613585471e-16	-0.413321979195421	0.318	0.389	5.94745982275525e-12	1	FOXO3
1.68579339467232e-16	-0.445720929091208	0.416	0.47	6.00530180984119e-12	1	LRRK1
1.88513151966195e-16	-0.478844161336675	0.24	0.305	6.71540401249176e-12	1	ZMYND8
2.28780812260451e-16	0.312887616715931	0.31	0.251	8.14985887515404e-12	1	PRRC2B
4.41576332957096e-16	0.389686973364999	0.259	0.202	1.57302737089306e-11	1	FARP1
6.28477878787575e-16	0.316596748085571	0.347	0.284	2.23882674760498e-11	1	SNX9
6.46687125843058e-16	0.258485235213766	0.341	0.276	2.30369354839072e-11	1	CTNNB1
9.47464796316153e-16	-0.315448400599908	0.583	0.608	3.37515384391703e-11	1	RTN4
1.03581736827842e-15	0.311720133552317	0.287	0.227	3.68989221101823e-11	1	RCOR1
1.43775956301319e-15	0.409663012582136	0.448	0.392	5.12173089132189e-11	1	TTC7A
1.53047327875973e-15	0.323802974396049	0.279	0.22	5.4520049609258e-11	1	OSTF1
1.70994987271035e-15	0.407139905353414	0.259	0.202	6.09135443155608e-11	1	ULK4
1.72009227831981e-15	0.321633150020299	0.295	0.235	6.12748472305866e-11	1	THRAP3
1.76200557044276e-15	0.334794761084048	0.347	0.285	6.27679244358823e-11	1	PRKCE
1.94140550727489e-15	-0.568472061819892	0.237	0.294	6.91586883856534e-11	1	FUT8
2.02439526231472e-15	0.280285584319007	0.268	0.211	7.21150324294373e-11	1	DHX9
2.11520013382903e-15	-0.43573258537439	0.268	0.197	7.53497743673914e-11	1	FP671120.1
2.25185742210832e-15	-0.480054763893496	0.216	0.28	8.02179169477648e-11	1	ARHGAP35
2.47990642237665e-15	-0.508662069700012	0.216	0.278	8.83417064843234e-11	1	PPP1R21
3.42759967229802e-15	0.283588030952389	0.301	0.242	1.22101383126272e-10	1	PIKFYVE
3.52364205065984e-15	0.298982630572553	0.286	0.228	1.25522700770656e-10	1	NAA15
5.57195407986214e-15	-0.313855280590433	0.659	0.676	1.98489720186929e-10	1	OXR1
8.07233603793739e-15	0.263977981953241	0.264	0.208	2.87560826679444e-10	1	EP400
8.12075608643487e-15	-0.578030948390602	0.4	0.436	2.8928569406707e-10	1	DLEU1
9.10256804587099e-15	-0.335787635430054	0.374	0.437	3.24260781498062e-10	1	BCAS3
9.20565933991014e-15	0.325063040693157	0.253	0.198	3.27933202665619e-10	1	CHFR
1.17162939697089e-14	-0.551850026535566	0.249	0.302	4.1736954008294e-10	1	DOCK5
2.16412719517048e-14	0.273372511948478	0.329	0.269	7.70927030735582e-10	1	SMARCC1
2.40261347165018e-14	0.389301462948961	0.293	0.239	8.55882997005945e-10	1	EXT1
2.89239666928392e-14	0.277361420944544	0.42	0.355	1.03035846549901e-09	1	ENTPD1-AS1
2.97967519745013e-14	-0.405485392105074	0.474	0.516	1.06144969558766e-09	1	ITM2B
3.24118476151367e-14	-0.551133430254747	0.196	0.254	1.15460724759401e-09	1	HMGB1
3.74451254248286e-14	0.355752438983394	0.25	0.199	1.33390770300867e-09	1	NAA25
4.42056246515955e-14	-0.426684265846077	0.288	0.348	1.57473696696379e-09	1	LNCAROD
4.59981983960798e-14	0.281581629742245	0.342	0.281	1.63859382146355e-09	1	GPD2
4.62557223779383e-14	0.274007783411931	0.302	0.244	1.6477675982693e-09	1	CDC73
5.90116015563059e-14	0.346916413610352	0.257	0.203	2.10217028224029e-09	1	STK24
6.81588317445779e-14	-0.561289483965254	0.381	0.414	2.4280220632371e-09	1	DLG1
7.29708219062458e-14	0.30959462028963	0.277	0.223	2.59943958876619e-09	1	RECK
7.31140491626946e-14	-0.471035519487664	0.205	0.264	2.60454177332267e-09	1	BICD1
9.16498182068476e-14	0.259374839365143	0.329	0.27	3.26484147398253e-09	1	NUTM2B-AS1
1.07092937578267e-13	0.360674404281712	0.271	0.219	3.81497171535059e-09	1	XPO6
1.14399549127207e-13	0.322026691841477	0.362	0.308	4.07525513855848e-09	1	CHKA
1.19465587640383e-13	0.387416507371272	0.636	0.608	4.25572262851337e-09	1	KCNMA1
1.51872903039308e-13	-0.31686318163021	0.517	0.556	5.41016842496926e-09	1	TNRC6B
1.52839116465288e-13	0.363163464992145	0.337	0.283	5.44458784584297e-09	1	ASAH1
2.11819843801169e-13	0.264924705300517	0.257	0.205	7.54565829572905e-09	1	GON4L
2.27613602177151e-13	0.256141545109361	0.376	0.318	8.10827935035665e-09	1	SFPQ
2.81235068234199e-13	0.423503688763606	0.284	0.235	1.00184368357069e-08	1	IRS2
2.8820486255117e-13	0.3034757478057	0.274	0.218	1.02667218186603e-08	1	ITGB5
3.11367072497828e-13	-0.484833506344349	0.249	0.308	1.10918292235901e-08	1	STARD13
3.24664673921065e-13	0.286051859138088	0.291	0.236	1.15655296790901e-08	1	CACUL1
3.61736151785222e-13	-0.505718328174057	0.316	0.357	1.2886126935045e-08	1	ANK2
6.2441654746222e-13	-0.464949201191538	0.216	0.272	2.22435906702467e-08	1	MITF
7.64864942034109e-13	-0.313123996262398	0.582	0.597	2.72467838300811e-08	1	DLEU2
9.81130825339403e-13	0.270943347044881	0.259	0.208	3.49508233910656e-08	1	PITPNB
1.07178858839633e-12	0.280918056784468	0.261	0.21	3.81803248844424e-08	1	ARL8B
1.08683377876163e-12	0.250069129655188	0.363	0.306	3.87162797008254e-08	1	PPP2R2A
1.09336440199273e-12	-0.448140125805156	0.232	0.288	3.89489200921869e-08	1	ATG4C
1.39562055329091e-12	-0.371010319917661	0.446	0.489	4.9716190969882e-08	1	SSBP2
1.66427952549902e-12	0.274815836403374	0.307	0.254	5.92866295368516e-08	1	CDK8
2.67578084056598e-12	0.260673635874571	0.307	0.252	9.5319340883482e-08	1	TLK2
3.23784019052691e-12	0.297803882521909	0.269	0.219	1.1534158110714e-07	1	SECISBP2
4.44982622712337e-12	-0.268151706290116	0.583	0.618	1.58516159688816e-07	1	HS3ST4
5.19961489601735e-12	0.260995733631694	0.334	0.281	1.85225881440826e-07	1	GPBP1L1
6.59456737479783e-12	-0.516512004432201	0.201	0.252	2.34918273592423e-07	1	SPARCL1
7.3156548929743e-12	-0.473126075198958	0.242	0.29	2.60605574252423e-07	1	MAP4K5
7.74348235799618e-12	-0.388797683095968	0.411	0.456	2.75846072038898e-07	1	ATP2C1
8.03901202070557e-12	0.277817052227469	0.758	0.729	2.86373725213594e-07	1	KCNQ3
8.13882267232175e-12	-0.418855796063951	0.24	0.293	2.89929280056118e-07	1	BBS9
1.23397981982382e-11	-0.354640952116986	0.451	0.496	4.39580631215838e-07	1	DPYD
2.06868756923961e-11	-0.501064488709939	0.204	0.253	7.36928572790228e-07	1	AC087564.1
2.34838253454924e-11	0.251411555436909	0.273	0.224	8.36564310282476e-07	1	TAF1
2.79694574871582e-11	0.302664047743732	0.505	0.458	9.96355984065038e-07	1	RASSF8
4.05572150882764e-11	0.296009543732734	0.37	0.317	1.44476967308967e-06	1	CYRIB
4.31387203321113e-11	-0.595084831595614	0.466	0.476	1.5367306343908e-06	1	SIK3
6.74200806563393e-11	-0.312000692143696	0.423	0.473	2.40170553322077e-06	1	ADK
9.4560745402293e-11	-0.409550931205273	0.199	0.25	3.36853743346588e-06	1	AHCYL2
9.84605879207665e-11	0.350084831360894	0.264	0.22	3.50746152350147e-06	1	BCL2L1
1.00652462732744e-10	0.302315930664364	0.279	0.233	3.58554267992855e-06	1	TMEM131L
1.09731522754286e-10	-0.378728671032649	0.215	0.267	3.90896603507594e-06	1	FBXL20
1.144496842165e-10	-0.366545808302906	0.432	0.473	4.07704110084437e-06	1	NCOA2
1.8479307979128e-10	-0.409944182818469	0.224	0.275	6.58288388140475e-06	1	BICRAL
2.51656052229065e-10	0.295249983542596	0.25	0.206	8.96474354855599e-06	1	SLC12A6
2.56942481396149e-10	-0.424366013615275	0.238	0.288	9.15306201477501e-06	1	DNMT3A
3.49131662259359e-10	0.35527251210992	0.269	0.22	1.24371172046652e-05	1	OLR1
5.28371376343213e-10	-0.384593801045805	0.286	0.332	1.88221735394743e-05	1	RAP1GDS1
8.55297508313222e-10	-0.38305386484785	0.316	0.357	3.04682631386419e-05	1	NLK
8.70915238015298e-10	0.251936431676009	0.266	0.222	3.1024613523819e-05	1	OGT
1.68700111653229e-09	0.353287694025345	0.25	0.207	6.00960407742298e-05	1	BASP1
1.70974858913547e-09	-0.298889028778927	0.546	0.558	6.09063739907729e-05	1	LPCAT2
1.72059198132257e-09	0.288027984186915	0.397	0.355	6.12926481506541e-05	1	GAREM1
1.93463473020428e-09	0.453962700299387	0.259	0.224	6.89174929940671e-05	1	SPATA13
2.13433768344069e-09	-0.525914901692664	0.27	0.305	7.60315112972078e-05	1	ARAP2
2.34271191085819e-09	0.266934014020986	0.259	0.217	8.34544264005014e-05	1	MAD1L1
2.66590914940399e-09	-0.262503316933068	0.582	0.598	9.49676816292182e-05	1	ATM
3.38329362730820e-09	0.255044148420033	0.272	0.226	0.0001205230688856	1	PCED1B
4.12723503351396e-09	-0.416804890482509	0.262	0.307	0.000147024493598868	1	LINC01374
8.4247888325275e-09	-0.327822441602159	0.343	0.384	0.000300116252581127	1	RIN2
9.35262110314412e-09	-0.373422082571655	0.406	0.43	0.000333168421557303	1	EXOC6B
1.11607425121743e-08	-0.370842339369935	0.225	0.268	0.000397579130511185	1	SESN1
1.34462424293097e-08	-0.424962244131836	0.27	0.309	0.000478995494059298	1	C6orf62
1.48397713488107e-08	0.341793549371015	0.268	0.231	0.000528637174758683	1	TTC7B
2.72113105470136e-08	-0.385046438251896	0.369	0.4	0.000969348515616265	1	ALCAM
2.90238258044264e-08	-0.310159005099008	0.498	0.52	0.00103391574663108	1	RASAL2
3.59521290890915e-08	0.251633429427301	0.254	0.214	0.00128072269454071	1	IRF2
4.54427174351021e-08	-0.416654217521386	0.211	0.254	0.00161880592319064	1	HIBCH
4.87012421123882e-08	-0.34018870389414	0.242	0.283	0.0017348843477696	1	ATP2B1
6.5275833023395e-08	-0.357556046339641	0.323	0.361	0.0023253209997924	1	TBC1D12
7.1282635592009e-08	-0.391496092653557	0.278	0.316	0.00253930132769414	1	ADAP2
1.03211811918469e-07	0.275639981968293	0.601	0.585	0.00367671437597163	1	IPCEF1
1.17352195794061e-07	-0.311547683231216	0.303	0.346	0.00418043727077185	1	TBCK
1.91302738492983e-07	-0.299027551067846	0.49	0.514	0.00681477745333555	1	BNC2
2.02430948582601e-07	-0.322597628383115	0.224	0.266	0.007211197681358	1	PAK1
2.03211132617558e-07	-0.321107203257127	0.264	0.307	0.00723899017723526	1	LINC02798
3.37921683062641e-07	-0.56271480473669	0.292	0.32	0.0120377841157405	1	RPS19
4.11701031343116e-07	-0.329243734710289	0.403	0.43	0.0146660258395358	1	WDFY2
5.27599467180688e-07	-0.418652836730465	0.253	0.289	0.0187946758193777	1	TTC14
7.6603680380864e-07	-0.311128414014272	0.383	0.414	0.0272885290620752	1	C20orf194
7.89417002391007e-07	-0.40002056679824	0.481	0.477	0.0281214018761749	1	ERBIN
9.14124974645378e-07	0.524066099475026	0.304	0.279	0.0325638739717923	1	AL163541.1
1.13033998608333e-06	-0.258177611585763	0.493	0.511	0.0402661013242466	1	MIR99AHG
1.18887066709474e-06	-0.372972524021332	0.241	0.277	0.0423511397739158	1	RAPH1
1.21834054695572e-06	-0.331478492174463	0.337	0.371	0.0434009453042037	1	ATF7IP
1.55035169381166e-06	-0.382516818487467	0.417	0.432	0.0552281783886528	1	IFNGR1
2.05089708786228e-06	-0.313644248905802	0.219	0.257	0.073059106960918	1	ARFIP1
2.08057088824111e-06	-0.35907416314037	0.333	0.364	0.0741161767518132	1	OSBPL3
2.61268270526147e-06	-0.326598384007338	0.265	0.301	0.0930715960095295	1	CAMSAP2
3.111955533038e-06	-0.379435226594103	0.432	0.447	0.110857191953413	1	IL6ST
3.7323020055166e-06	-0.590109789580755	0.27	0.297	0.132955794342518	1	AC008691.1
4.22358761688835e-06	-0.25058925552292	0.517	0.532	0.150456861676414	1	UVRAG
5.31583325932995e-06	-0.292488030690418	0.277	0.309	0.189365928197111	1	PLD1
5.39865093771914e-06	-0.365094483655716	0.229	0.264	0.192316142354369	1	KANSL1L
6.23174393477031e-06	-0.348481942267753	0.231	0.264	0.221993414188323	1	GALNT1
7.62498018716903e-06	-0.309770519325282	0.371	0.396	0.271624669207522	1	GSN
1.27698993119009e-05	-0.331211695755305	0.383	0.4	0.454902123187844	1	GPHN
1.29468395512753e-05	-0.292508563668819	0.25	0.284	0.46120526533508	1	C2CD5
1.47636353735269e-05	-0.291611649612785	0.243	0.278	0.52592498291115	1	PIBF1
1.76426856811502e-05	-0.283425950058652	0.243	0.275	0.628485392019614	1	WDPCP
2.54875405804389e-05	-0.343241776496683	0.228	0.259	0.907942658096976	1	HECTD2
3.53484571146769e-05	-0.329171898069325	0.32	0.348	1	1	HP1BP3
5.22621613225229e-05	-0.268458996265812	0.254	0.285	1	1	PPP1R12B
5.54804913086582e-05	-0.28955936735825	0.233	0.265	1	1	ZNF518A
6.944167906424e-05	-0.303832776594227	0.287	0.317	1	1	PHF14
8.53738976979871e-05	-0.251736078897367	0.436	0.451	1	1	NFIA
8.65363033494273e-05	-0.347940116397549	0.346	0.367	1	1	KCNQ1
8.7148089662013e-05	-0.329522376981588	0.59	0.551	1	1	DST
0.000282085884261735	-0.28503941855007	0.342	0.362	1	1	ST3GAL6
0.000357709015065931	-0.516524065639495	0.4	0.404	1	1	B2M
0.000380288287347954	-0.250454951164014	0.314	0.341	1	1	ZNF652
0.000394481041348738	-0.426139231787965	0.314	0.335	1	1	RTTN
0.000400320627773488	-0.548589744770912	0.499	0.5	1	1	FTH1
0.000538326394384834	-0.265391743576844	0.362	0.38	1	1	SGK3
0.000777814670255664	-0.270927954587054	0.31	0.334	1	1	LCORL
0.000995458308691812	-0.250278663033338	0.23	0.256	1	1	ZNF846
0.00106111129650066	-0.293463386077501	0.245	0.268	1	1	ZFYVE16
0.0012218002091353	-0.260250839853909	0.374	0.39	1	1	USP6NL
0.00186949145958868	-0.495894195441965	0.243	0.253	1	1	TJP1
0.00474728277590396	-0.422541182223784	0.248	0.259	1	1	HLA-DRA
0.00565489065508938	-0.497907645272845	0.237	0.251	1	1	RPS24
0.00608545213530595	-0.463552606986246	0.245	0.257	1	1	TPT1
0	2.06797411616931	0.736	0.342	0	2	MT-CO1
0	1.70381675474363	0.741	0.363	0	2	MT-CO2
0	1.69095435516792	0.827	0.449	0	2	MT-CO3
0	1.70214521468616	0.754	0.378	0	2	MT-ATP6
8.87619771878907e-298	1.67044075266566	0.64	0.298	3.16196791336423e-293	2	MT-CYB
2.60157982989695e-293	1.34906413874072	0.712	0.342	9.26760782804189e-289	2	MT-ND3
3.04229746369141e-271	1.41637961742154	0.667	0.327	1.08375762549079e-266	2	MT-ND4
1.12842508616649e-221	2.11143019946509	0.463	0.2	4.01978868445087e-217	2	SNAP25
6.17922954615432e-215	1.54155200494419	0.54	0.249	2.20122694122655e-210	2	MT-ND2
9.51945891706619e-206	1.68163105513547	0.495	0.225	3.39111685002649e-201	2	MT-ND1
5.69066735883709e-160	1.39104884597782	0.495	0.256	2.02718643323854e-155	2	SYT1
7.70989852393338e-153	2.26769033234758	0.281	0.098	2.74649715118079e-148	2	NRGN
5.69200528242224e-146	2.27246426820628	0.284	0.103	2.02766304175728e-141	2	VSNL1
3.90823751390285e-134	2.01768677220974	0.374	0.182	1.39223144957761e-129	2	MAP1B
2.46728710480169e-131	1.70854037515504	0.421	0.221	8.78921685343506e-127	2	SPARCL1
3.27715698547174e-129	1.85259601708656	0.336	0.148	1.1674216329346e-124	2	CHN1
1.61778057029262e-121	-2.13125106406513	0.133	0.391	5.76301972555341e-117	2	LINC00486
5.25259555644284e-121	-0.805424192786973	0.79	0.943	1.87113211507163e-116	2	NEAT1
1.34125416064079e-114	1.75195182222892	0.415	0.24	4.77794969645069e-110	2	CALM1
8.1600250751141e-109	1.94705276681903	0.266	0.109	2.9068457325079e-104	2	NDUFA4
1.9424910421414e-99	1.49078786173731	0.391	0.219	6.9197358394203e-95	2	GAPDH
4.34277170112388e-92	1.6812197258617	0.327	0.169	1.54702556309136e-87	2	CLU
9.72558838736405e-89	-1.0891925207007	0.271	0.532	3.46454635123069e-84	2	PDE4B
4.75358744111809e-82	-0.957379069059203	0.207	0.468	1.6933704541495e-77	2	MAN2A1
7.24480402452947e-80	-0.918301765923376	0.172	0.422	2.58081653765813e-75	2	PFKFB3
2.19991161531473e-77	-0.853858309451856	0.256	0.524	7.83674514723566e-73	2	MBP
3.25283474745455e-77	-0.81043311787658	0.255	0.524	1.15875732208574e-72	2	RAB31
8.25819103368814e-77	-0.79839852162996	0.164	0.413	2.94181539193073e-72	2	ATP11A
8.85730898672964e-76	-0.600502754796118	0.344	0.637	3.1552391803427e-71	2	PREX1
1.04917901406407e-74	-0.694680352758807	0.169	0.42	3.73749040180043e-70	2	MVB12B
1.30613035237652e-74	0.823354447439006	0.338	0.184	4.65282815427087e-70	2	SLC26A3
1.34319280627067e-74	-0.461657503674581	0.679	0.888	4.78485573377802e-70	2	ELMO1
2.34973229706539e-74	-0.96856810867126	0.133	0.36	8.37045136183603e-70	2	SEC14L1
4.39067920238e-74	-0.738626623055112	0.153	0.394	1.56409165226383e-69	2	DNM2
1.50498445937702e-73	-0.905188543506086	0.081	0.283	5.36120613963874e-69	2	PRRC2B
3.05919165617136e-73	-0.8854234968995	0.101	0.312	1.08977584367793e-68	2	UTY
3.35608894186685e-73	-1.4835553361731	0.068	0.254	1.19553956376123e-68	2	LINC00278
7.08687885176324e-73	1.70828033962722	0.291	0.157	2.52455885336362e-68	2	CKB
8.59932873329978e-73	-0.639897832406996	0.247	0.517	3.06333887466338e-68	2	TNS3
1.03729832695588e-72	1.68408235953408	0.285	0.152	3.69516783011493e-68	2	PEBP1
1.08589769882175e-72	-0.587629303899247	0.315	0.612	3.86829337251273e-68	2	ANKRD11
1.46992293105723e-72	-0.687385909278016	0.157	0.399	5.23630645730517e-68	2	SKI
1.86054192191816e-71	-0.807794407040024	0.174	0.413	6.62780848844905e-67	2	PPARD
2.05665372317016e-71	-0.773010018603721	0.169	0.405	7.32641755804904e-67	2	PDE8A
3.77482084522207e-71	-0.668128155945014	0.309	0.589	1.34470442969346e-66	2	RAPGEF1
2.27731633192304e-70	-0.73388701243165	0.293	0.559	8.11248396920943e-66	2	PIP4K2A
3.99724938660644e-69	-0.581914824329409	0.334	0.615	1.42394014899081e-64	2	PALD1
4.21287071117871e-69	-0.755016630188194	0.225	0.472	1.50075093344319e-64	2	IGSF21
5.87705295240988e-69	-0.999582148808701	0.099	0.297	2.09358257323697e-64	2	ZBTB16
1.54836989382545e-68	-0.543510751368258	0.227	0.497	5.5157580727744e-64	2	MYO9B
1.52923137106593e-67	-0.445314456989901	0.216	0.484	5.44758091314816e-63	2	SRRM2
9.71590013149629e-67	-0.87500288710682	0.264	0.508	3.46109510384292e-62	2	SIPA1L1
2.22361372859543e-66	-0.666009271387647	0.204	0.448	7.9211791853755e-62	2	ELF2
7.003248662306e-66	-0.608318403860077	0.431	0.698	2.49476727097327e-61	2	SLCO2B1
7.97441417258557e-66	-0.556702096226737	0.216	0.472	2.84072556070016e-61	2	RNF213
2.64395753527727e-65	-0.629830109380066	0.138	0.357	9.41856992791821e-61	2	RBM33
6.76010675114949e-65	-0.691131737162878	0.105	0.305	2.40815282796198e-60	2	MIR29B2CHG
1.49878304062666e-64	-0.498500638229773	0.215	0.47	5.33911482562434e-60	2	GNG7
2.31532242951311e-64	1.40745016379379	0.361	0.235	8.24787309065455e-60	2	TUBA1B
2.60709265075045e-64	-0.552860001881631	0.45	0.71	9.28724614976834e-60	2	FKBP5
2.81820741695795e-64	-0.668788836181484	0.193	0.427	1.00393002814293e-59	2	TTC7A
1.39006278676527e-63	-0.785227225303033	0.143	0.352	4.95182066529392e-59	2	TNFRSF1B
1.77668398112583e-63	-0.543714984034898	0.194	0.434	6.32908134596454e-59	2	TNRC18
3.03460239275169e-63	-0.634640713011399	0.346	0.601	1.08101641036993e-58	2	CSGALNACT1
8.19148696463208e-63	-0.691541430582136	0.24	0.477	2.91805340141089e-58	2	MERTK
1.04351562082454e-62	-0.601325163752978	0.142	0.359	3.71731569606325e-58	2	MSI2
1.1527387218618e-62	-0.782771584892548	0.155	0.369	4.10640114888828e-58	2	CCND3
1.3439100186092e-62	-0.669438780492277	0.137	0.35	4.78741065929155e-58	2	CYTH1
3.64229009879014e-62	-0.586428212445158	0.362	0.62	1.29749300189201e-57	2	DENND3
3.78992677955625e-62	-0.676424862612905	0.397	0.639	1.35008561668132e-57	2	KCNMA1
4.16809336823803e-62	-0.541920061526309	0.149	0.369	1.48479990056743e-57	2	DIP2A
5.73506604976595e-62	-1.12556252094274	0.13	0.32	2.04300257890813e-57	2	PLCL1
6.72877817063075e-62	-0.504688198784076	0.289	0.557	2.39699264772379e-57	2	RIN3
9.39224877804018e-62	-0.865222732049584	0.131	0.331	3.34580078220125e-57	2	GAB1
1.07396608513334e-61	-0.675606328560795	0.162	0.381	3.82578938507051e-57	2	PCNX1
1.71228553088043e-61	-0.960699148372981	0.12	0.312	6.09967474665535e-57	2	DOCK5
1.87338314466818e-61	-0.865393501530216	0.274	0.498	6.67355277625146e-57	2	SLC11A1
2.02352848340014e-61	-0.642685830198823	0.133	0.341	7.20841551641633e-57	2	CHKA
2.57840169971833e-61	1.14463004610335	0.388	0.258	9.1850403749066e-57	2	TMSB10
3.1309592458053e-61	-0.629425430262569	0.258	0.504	1.11534161213322e-56	2	ERBIN
5.12275587496415e-61	-0.827537852072262	0.146	0.348	1.82487932533848e-56	2	AC016831.7
5.73213075004411e-61	-0.615035966873342	0.193	0.423	2.04195693708821e-56	2	TMEM165
7.80037614512214e-61	-0.54854544354525	0.156	0.376	2.77872799417686e-56	2	NCOR2
1.30356169096126e-60	-0.646042999671253	0.245	0.482	4.64367781171131e-56	2	HIF1A
1.897164859749e-60	-0.968988903885666	0.162	0.363	6.75827037988386e-56	2	NHSL1
2.78193103804662e-60	-0.712573518244386	0.106	0.298	9.91007293683349e-56	2	SEMA4D
3.16475113093929e-60	1.11181791055314	0.47	0.37	1.1273792953745e-55	2	GNAS
6.73162533580807e-60	-0.612494838041564	0.154	0.367	2.39800689337491e-55	2	TSPAN14
7.46420768373615e-60	-0.599991596569239	0.19	0.417	2.65897470317733e-55	2	SORT1
4.95187101522617e-59	-0.617000854922794	0.3	0.544	1.76400501175402e-54	2	PDE3B
1.21707054409129e-58	-0.905932516729143	0.098	0.278	4.3355703992164e-54	2	GNA13
3.97216138166827e-58	-0.640786155789759	0.136	0.337	1.41500304899169e-53	2	TBC1D2B
5.70394491469953e-58	-0.464458380393899	0.421	0.691	2.03191629696341e-53	2	DOCK2
6.71807985803605e-58	-0.526717197372852	0.144	0.352	2.39318158782818e-53	2	DENND5A
7.66949251576152e-58	-0.677378801684314	0.117	0.31	2.73210331888973e-53	2	MLXIP
8.72205580109344e-58	-0.807503350739511	0.084	0.258	3.10705793802352e-53	2	SFSWAP
1.6845197262099e-57	-0.711132374813431	0.122	0.315	6.00076462067752e-53	2	HIPK2
3.04320453094134e-57	-0.502670398964621	0.242	0.488	1.08408075005723e-52	2	GALNT2
3.62583870939508e-57	-0.465082672356826	0.194	0.427	1.29163252344781e-52	2	MCF2L
5.14448487994783e-57	1.59493693959456	0.305	0.19	1.83261984878382e-52	2	ATP1B1
6.63572965569256e-57	-0.492274000186955	0.153	0.362	2.36384597524736e-52	2	RNF216
1.61443286631551e-56	-0.823505356721365	0.087	0.259	5.75109419967573e-52	2	GARNL3
5.84008037874683e-56	-0.738002966135006	0.092	0.268	2.08041183332098e-51	2	KDM4B
1.87669667504685e-55	-0.740434872645004	0.086	0.256	6.68535656551941e-51	2	TTC7B
2.51541607147403e-55	-0.587857149834647	0.124	0.317	8.96066667141195e-51	2	MAP3K3
3.67780833088821e-55	1.09767443579935	0.483	0.402	1.31014566171231e-50	2	ACTB
8.97091318090757e-55	-0.515946092567406	0.179	0.396	3.19570840243471e-50	2	HDAC4
9.10619524720371e-55	-0.608827084024006	0.212	0.433	3.24389993291138e-50	2	PRKAG2
9.43247850375312e-55	-0.809305904675426	0.132	0.318	3.36013181739198e-50	2	ARAP2
1.46948193911507e-54	-0.731877742015142	0.095	0.268	5.23473551170961e-50	2	DHRSX
1.86752927627912e-54	-0.446928690874483	0.161	0.371	6.65269954088912e-50	2	NFIC
2.03671627609402e-54	-0.492683490383539	0.151	0.355	7.25539439032973e-50	2	CFLAR
2.25743707300358e-54	-0.766470924845631	0.092	0.264	8.04166808516065e-50	2	IGF2R
2.4334597289025e-54	-0.576604267932759	0.152	0.351	8.66871359226936e-50	2	SH3TC1
3.63567563579873e-54	-0.459009880156838	0.206	0.433	1.29513673174058e-49	2	CTBP2
4.88290685118092e-54	-0.514234176272023	0.239	0.469	1.73943790759618e-49	2	L3MBTL4
5.23570060484557e-54	-0.422241174198341	0.174	0.39	1.86511362646414e-49	2	EHMT1
7.89509464831973e-54	-0.52717210803107	0.233	0.464	2.81246956657094e-49	2	CTTNBP2
2.22461522025285e-53	-0.603826736682902	0.129	0.316	7.92474679910672e-49	2	PRKCE
3.4059466253605e-53	-0.498692627714348	0.2	0.421	1.21330036635217e-48	2	PEAK1
3.54994493494108e-53	-0.552300184535129	0.209	0.428	1.26459688417406e-48	2	UTRN
3.57063112253334e-53	-0.512529530384178	0.172	0.383	1.27196592478005e-48	2	STAT3
4.99819725473087e-53	-0.842976919354937	0.091	0.255	1.78050780805278e-48	2	SYTL3
6.16385135830334e-53	-0.437752986875257	0.224	0.458	2.1957487693684e-48	2	ARID4B
8.01711127746517e-53	-0.678169165613848	0.205	0.412	2.85593555037142e-48	2	ACSL1
1.14601476963146e-52	-0.43442950852511	0.232	0.464	4.08244841385816e-48	2	PHC2
1.15268554592744e-52	-0.694113855557556	0.131	0.315	4.10621172025731e-48	2	ITGA9
1.21048399183308e-52	-0.517449697716256	0.272	0.511	4.31210712410697e-48	2	ATF6
2.07327268384982e-52	-0.565903641555175	0.29	0.524	7.38561928167823e-48	2	RNF149
2.39713257752869e-52	-0.60990689923514	0.315	0.544	8.53930538093045e-48	2	SDK1
4.81127446630264e-52	-0.434282685019528	0.222	0.451	1.71392030313099e-47	2	SGMS1
5.64741796528679e-52	-0.360626860734743	0.158	0.364	2.01177970177411e-47	2	PPP2R5C
7.96764354471891e-52	-0.321934053162462	0.25	0.502	2.83831365993522e-47	2	PPP6R3
9.12510975068082e-52	-0.550732409085643	0.181	0.39	3.25063784648503e-47	2	INPP4A
9.86846537637513e-52	-0.815221861376254	0.101	0.269	3.51544342102611e-47	2	TJP1
1.70544170459063e-51	-0.448762383209876	0.233	0.461	6.07529498426319e-47	2	FRYL
2.19554456822788e-51	-0.606794309309002	0.122	0.302	7.82118841539819e-47	2	GRAMD1B
3.80069506647349e-51	-0.532987367540783	0.123	0.307	1.35392160352985e-46	2	AFF4
4.28565952026672e-51	-0.425170387032607	0.164	0.368	1.52668049090461e-46	2	CTNNA1
5.57256634343728e-51	-0.585659602188506	0.116	0.293	1.98511530852266e-46	2	RASA3
5.69231798877577e-51	-0.505121926159058	0.142	0.332	2.02777443714159e-46	2	SWAP70
5.77480129489157e-51	-0.502437765838374	0.129	0.316	2.05715746527923e-46	2	SNX9
9.11722053940927e-51	-0.429255980218349	0.136	0.328	3.24782747275376e-46	2	TRPC4AP
1.08142717445982e-50	-0.429703230754375	0.189	0.404	3.85236802357823e-46	2	LARP4B
1.45214832398852e-50	-0.488072126397814	0.177	0.382	5.17298797454431e-46	2	SSH1
3.18669492350737e-50	-0.491372055399174	0.14	0.331	1.13519633260103e-45	2	PSME4
4.13967313356789e-50	-0.551030889864598	0.204	0.414	1.47467576037089e-45	2	IRAK3
4.94030648078891e-50	-0.472769410904789	0.241	0.467	1.75988537765143e-45	2	LIMS1
6.33009195168639e-50	-0.49160933409991	0.15	0.343	2.25496865594924e-45	2	GATAD2B
6.67425033278587e-50	-0.464994422485531	0.201	0.414	2.37756819604831e-45	2	MBNL2
8.12202903145268e-50	-0.420525111459395	0.156	0.356	2.89331040187439e-45	2	SMCHD1
1.01165137370846e-49	-0.568709392157095	0.101	0.27	3.60380568856166e-45	2	PIP5K1A
1.03504571374791e-49	-0.647015026478634	0.135	0.316	3.68714334608418e-45	2	IL4R
1.06410198909563e-49	-0.302723297417048	0.18	0.393	3.79065051575537e-45	2	TCF25
1.74974794767633e-49	-0.49511298874818	0.21	0.426	6.23312711400737e-45	2	SLC39A11
3.30899953736688e-49	-0.386561091260985	0.366	0.629	1.1787649051962e-44	2	SNX29
3.81700537893427e-49	-0.510098591292446	0.159	0.353	1.35973182613776e-44	2	SLC25A13
3.87502377622145e-49	-0.477754535070947	0.152	0.345	1.38039971980337e-44	2	KIF16B
5.0985471956244e-49	-0.471908737718179	0.144	0.333	1.81625546749728e-44	2	DICER1
9.65202686375543e-49	-0.375392042147288	0.327	0.585	3.4383415296756e-44	2	RHBDF2
1.04526617696735e-48	-0.455610771062011	0.245	0.472	3.72355170221078e-44	2	TRAPPC9
1.67485944487946e-48	-0.346628300884593	0.148	0.341	5.9663518004941e-44	2	UBE3C
2.27184906338676e-48	-0.666598986401895	0.101	0.263	8.09300791850266e-44	2	E2F3
3.02329141240967e-48	-0.410357565617788	0.154	0.347	1.0769870998427e-43	2	NFATC3
3.78788357069131e-48	-0.42734982521999	0.159	0.357	1.34935776438737e-43	2	ARHGEF7
3.85106273111406e-48	-0.518820559235624	0.1	0.265	1.37186407670476e-43	2	VPS35L
3.97875441947752e-48	-0.47108507583214	0.686	0.852	1.41735168685048e-43	2	LDLRAD4
5.44066569433741e-48	-0.469624858982267	0.321	0.561	1.93812834029382e-43	2	SMAP2
5.82244904136081e-48	-0.524629989664895	0.345	0.574	2.07413102200396e-43	2	FMN1
8.08173692118285e-48	-0.490573723857398	0.155	0.343	2.87895714343297e-43	2	ITGAX
8.55591175435081e-48	-0.494599006028021	0.147	0.333	3.04787244425239e-43	2	SLA
1.28638504673731e-47	-0.583004570569742	0.166	0.356	4.58248945199232e-43	2	CHSY1
1.76108127406135e-47	-0.291364285161035	0.24	0.471	6.27349982258874e-43	2	FMNL3
1.87444148657023e-47	-0.348348955365116	0.189	0.398	6.67732290760912e-43	2	SGK3
2.61392506936126e-47	-0.380397547488212	0.224	0.447	9.31158527458562e-43	2	CEP350
3.14128366233107e-47	-0.538941243720418	0.103	0.266	1.1190194790322e-42	2	TRAPPC10
3.38059722635545e-47	-0.402658769095855	0.289	0.532	1.2042701499446e-42	2	SUSD6
3.5105498938137e-47	-0.583347946629861	0.148	0.331	1.25056318867325e-42	2	REL
5.06833335928801e-47	0.495292188482907	0.376	0.258	1.80549239257917e-42	2	KCNIP4
8.17294889476569e-47	-0.478102899414771	0.259	0.478	2.91144958478238e-42	2	RUNX2
9.4154198773151e-47	-0.452461319214433	0.184	0.384	3.35405502289596e-42	2	CDK19
9.803577559166e-47	-0.400788875775064	0.422	0.679	3.4923284339017e-42	2	TBC1D22A
1.02243816584647e-46	-0.415369188538222	0.138	0.318	3.64223147819487e-42	2	CLEC16A
1.03743839345284e-46	-0.347664411812235	0.307	0.552	3.69566678899706e-42	2	CAPZB
1.28519240430384e-46	-0.499991146553838	0.264	0.481	4.57824090185156e-42	2	TBC1D14
1.65072555771434e-46	-0.316974136938822	0.202	0.414	5.8803796542458e-42	2	ARGLU1
1.65423109343201e-46	-0.327246535534468	0.228	0.453	5.89286742413285e-42	2	WASF2
1.79562490951521e-46	-0.309269297311686	0.171	0.37	6.39655461516601e-42	2	TMEM131
1.80182007458747e-46	-0.315883313147814	0.173	0.376	6.41862365170294e-42	2	ITCH
2.20117799625754e-46	-0.38288992691613	0.201	0.411	7.84125637606824e-42	2	CHD2
2.32322123020938e-46	-0.416075751303181	0.124	0.299	8.27601098837486e-42	2	SNRNP70
3.30607337396404e-46	-0.427529111215079	0.277	0.511	1.17772251800721e-41	2	ARHGAP21
3.66030310305927e-46	-0.336822722035656	0.195	0.402	1.3039097744028e-41	2	MAP3K2
3.69266206261026e-46	-0.343698508689124	0.261	0.5	1.31543700656365e-41	2	SETX
6.45575292113977e-46	-0.559206846746294	0.101	0.26	2.29973286309762e-41	2	SH2B3
7.57023708272899e-46	-0.383482085102317	0.242	0.471	2.69674555598055e-41	2	PRRC2C
1.02303865483961e-45	-0.487788921025264	0.282	0.501	3.64437060013515e-41	2	FOXP1
1.15718684437591e-45	-0.533305518393755	0.114	0.28	4.1222466957203e-41	2	TLK2
1.25168986160963e-45	-0.451551946408484	0.235	0.448	4.45889479401198e-41	2	EXOC6B
1.29078298262509e-45	-0.373322894735472	0.256	0.487	4.59815621900537e-41	2	WNK1
1.35719392945576e-45	-0.441649235232884	0.216	0.426	4.83473193490025e-41	2	CPQ
1.83186005344462e-45	-0.353942990274508	0.131	0.308	6.52563506838576e-41	2	LRCH3
2.10898092669523e-45	-0.330542478367892	0.185	0.389	7.51282275516643e-41	2	CREBBP
2.21282302801165e-45	1.15432111520555	0.252	0.146	7.88273947268591e-41	2	GPM6A
2.39286722979436e-45	-0.381563058505734	0.366	0.616	8.52411093269643e-41	2	ATXN1
2.90310041122653e-45	-0.252965178347999	0.21	0.43	1.03417145949123e-40	2	MARK3
3.4481254788492e-45	-0.443152403812582	0.132	0.306	1.22832573933045e-40	2	RNF38
3.77354226048339e-45	-0.407810967456959	0.151	0.334	1.344248959452e-40	2	JARID2
4.03671999718394e-45	-0.3264271822892	0.131	0.308	1.43800076459683e-40	2	MFSD14C
4.68815932370279e-45	-0.418066515993341	0.204	0.407	1.67006299588264e-40	2	FNIP2
5.98455197168078e-45	-0.425551476190302	0.533	0.759	2.13187694887184e-40	2	ABR
6.81922111474965e-45	-0.481520884899493	0.26	0.472	2.42921113770727e-40	2	FAM149A
7.75536089012131e-45	-0.343774447251864	0.138	0.315	2.76269220988791e-40	2	SLC23A2
8.93457412708318e-45	-0.60543130725826	0.19	0.377	3.18276334129084e-40	2	PADI2
1.04128183987199e-44	-0.298592714321675	0.195	0.403	3.70935829817601e-40	2	ATP9B
1.07893062182977e-44	-0.511103033736789	0.128	0.298	3.84347455414418e-40	2	ERICH1
1.09330970601815e-44	-0.363006754070487	0.167	0.359	3.89469716574847e-40	2	TNKS
1.14090214034776e-44	-0.347111274022426	0.401	0.655	4.06423569456081e-40	2	DIP2B
1.16280589326081e-44	-0.382880244250102	0.125	0.296	4.142263433563e-40	2	DNMT3A
1.17958188211436e-44	-0.365654395701315	0.171	0.363	4.202024538656e-40	2	CHD1
1.57621640471829e-44	-0.286454508892893	0.153	0.339	5.61495569852796e-40	2	PHKB
2.25900431834087e-44	-0.378041335024703	0.104	0.265	8.04725108322569e-40	2	FAM193A
2.27041028577069e-44	-0.30953587217271	0.308	0.559	8.08788256100094e-40	2	CUX1
2.34203033314927e-44	-0.38670643359495	0.144	0.324	8.34301465577764e-40	2	ZFC3H1
2.73506646230148e-44	-0.345605672770374	0.171	0.364	9.74312725865655e-40	2	GIGYF2
2.83033024724402e-44	-0.288224913572933	0.21	0.424	1.00824854397574e-39	2	UBR5
3.37032599253167e-44	-0.422395727468412	0.112	0.274	1.20061122831956e-39	2	SIPA1L3
3.41054293804579e-44	-0.389834026330512	0.531	0.767	1.21493771082005e-39	2	TBXAS1
4.12489092720542e-44	-0.369276637889947	0.21	0.421	1.46940989499839e-39	2	RYR1
4.22857272266881e-44	-0.450157347790703	0.14	0.316	1.50634446099631e-39	2	GOLGB1
4.25914065760165e-44	-0.306885338313165	0.261	0.497	1.51723367645744e-39	2	KDM2A
4.65638963791461e-44	-0.343815998140923	0.266	0.496	1.65874568071432e-39	2	CHD7
4.72660357922806e-44	-0.4999802246128	0.221	0.424	1.68375799302841e-39	2	PARP14
4.96205123371612e-44	-0.456179281286466	0.113	0.275	1.76763151098669e-39	2	PRAM1
5.17520608413552e-44	-0.25539530302159	0.216	0.43	1.8435636633516e-39	2	C20orf194
5.38833571179731e-44	-0.357709242015827	0.199	0.404	1.91948683061356e-39	2	NCKAP1L
5.62195966145932e-44	-0.43132989645193	0.244	0.457	2.00271069020165e-39	2	SLC25A37
6.70242708840292e-44	-0.358198154534124	0.232	0.449	2.38760560170177e-39	2	PLCG2
6.95808529851794e-44	-0.613301859854937	0.153	0.326	2.47867872589105e-39	2	SGK1
8.66098640334563e-44	-0.48576211240011	0.116	0.278	3.08530318646381e-39	2	HTT
9.23528412681882e-44	-0.317495058417833	0.248	0.471	3.28988526449667e-39	2	RAB10
1.00706184445108e-43	-0.286388445348582	0.171	0.362	3.58745640848809e-39	2	NT5C2
1.03237109842907e-43	-0.414541951947019	0.117	0.282	3.67761556393386e-39	2	KIF13B
1.08177940475588e-43	-0.442626189444354	0.119	0.283	3.85362277356187e-39	2	STK10
1.17764889017123e-43	-0.381820574913788	0.197	0.397	4.19513864145698e-39	2	BBX
1.23918552164566e-43	-0.455337527807247	0.121	0.286	4.41435058375834e-39	2	PARP4
1.35324956321915e-43	-0.304260487407671	0.182	0.379	4.82068091905558e-39	2	ARID2
1.86322101755673e-43	-0.403941400257603	0.138	0.313	6.63735223084234e-39	2	NEK7
1.99812093447277e-43	-1.00630913249334	0.115	0.263	7.11790620487235e-39	2	AGAP1
2.22631781042819e-43	-0.400535186157922	0.466	0.71	7.93081193608834e-39	2	INPP5D
2.30309953776057e-43	-0.480573469634493	0.114	0.274	8.20433148336447e-39	2	FBXL20
3.18773391541744e-43	-0.365370082108861	0.109	0.269	1.13556645268915e-38	2	IKBKB
3.19158431593138e-43	-0.389222131565885	0.133	0.303	1.13693808086424e-38	2	ADD1
3.72347781053793e-43	-0.54607404266766	0.138	0.306	1.32641450044793e-38	2	PLSCR1
4.10745856210836e-43	-0.532363656747695	0.104	0.258	1.46319996357986e-38	2	B4GALT1
4.12274003943382e-43	-0.281699166433341	0.22	0.436	1.46864368424751e-38	2	NCOR1
4.76847379918544e-43	-0.41305813920791	0.13	0.298	1.69867342148383e-38	2	SMARCC1
4.85591659643541e-43	-0.328559064466829	0.224	0.436	1.72982316914818e-38	2	USP32
5.45396832017233e-43	-0.347602005428058	0.131	0.301	1.94286713469499e-38	2	VPS53
5.69375543005509e-43	-0.357122595076528	0.116	0.278	2.02828649684852e-38	2	PSEN1
5.86562016279957e-43	-0.273536199850918	0.247	0.472	2.08950987059409e-38	2	DYRK1A
5.92662264321933e-43	-0.364518213290709	0.17	0.358	2.11124078419402e-38	2	GPATCH2L
7.32774214636212e-43	-0.343636884244044	0.139	0.313	2.61036158479858e-38	2	BRD4
9.13936141598147e-43	-0.381357632305767	0.137	0.309	3.25571471721508e-38	2	PRDM2
9.46690819625946e-43	-0.430339656951392	0.293	0.52	3.37239670675351e-38	2	TANC2
1.00888992022281e-42	-0.355787488012475	0.272	0.495	3.59396856280971e-38	2	ZNF710
1.03943448778362e-42	-0.331031542265604	0.354	0.605	3.70277747583158e-38	2	TRIO
1.08410982496809e-42	-0.334461811211317	0.127	0.296	3.86192442948381e-38	2	KMT2A
1.31783213788468e-42	-0.427338264666001	0.106	0.264	4.6945134247866e-38	2	DIS3L2
1.37468860448018e-42	-0.298035859389465	0.2	0.407	4.89705321573975e-38	2	RICTOR
1.59590207313535e-42	-0.369125952833239	0.108	0.267	5.68508195513007e-38	2	SNX1
1.649997718332e-42	-0.373117112984126	0.196	0.392	5.87778687201409e-38	2	PACSIN2
1.93465096295012e-42	-0.318242894335554	0.236	0.456	6.89180712531721e-38	2	CLASP1
2.00278371660556e-42	-0.368393878976536	0.103	0.257	7.13451643366398e-38	2	PACS2
2.74257803230825e-42	-0.348600155539956	0.305	0.544	9.7698857244917e-38	2	CCNY
2.79191405788198e-42	-0.278877401480358	0.331	0.583	9.94563544839299e-38	2	MKLN1
3.36691172949242e-42	-0.395787071723719	0.279	0.499	1.19939496539709e-37	2	PELI1
3.48394138422844e-42	-0.324025446274436	0.252	0.475	1.2410844393037e-37	2	ROCK1
3.87375182815787e-42	-0.411980481866709	0.216	0.416	1.37994661374468e-37	2	GNB4
4.09873591311283e-42	-0.316749772647191	0.206	0.409	1.46009269432818e-37	2	UBAC2
4.72232895205411e-42	-0.280519891418878	0.244	0.467	1.68223524259023e-37	2	BPTF
4.75306439355594e-42	-0.313663187510916	0.172	0.358	1.69318412891643e-37	2	CIITA
4.79759151058997e-42	-0.319933926942716	0.151	0.329	1.70904602381747e-37	2	XRN1
4.96480297070197e-42	-0.420415665139762	0.116	0.276	1.76861176225316e-37	2	CEP192
6.89856561810165e-42	-0.335063029531367	0.207	0.407	2.45747603013635e-37	2	TRPM2
1.29945768697823e-41	-0.34568954439127	0.139	0.31	4.62905811832254e-37	2	HNRNPM
1.43413011167272e-41	-0.366830031018417	0.121	0.283	5.10880169681173e-37	2	RPTOR
1.70142116552376e-41	-0.405254861671115	0.158	0.337	6.06097261794528e-37	2	PTBP3
1.85871771481747e-41	-1.05974144813336	0.131	0.278	6.62131011549428e-37	2	SLC44A1
2.16816820673011e-41	-0.280971184522938	0.175	0.365	7.72366560283466e-37	2	PHF20
2.27616489929984e-41	-0.353231832078854	0.109	0.264	8.10838222077584e-37	2	DMTF1
2.27851215424506e-41	-0.336370213507241	0.158	0.338	8.11674384706716e-37	2	NUFIP2
2.45132753675982e-41	-0.350505153009408	0.392	0.645	8.7323640841995e-37	2	SBF2
3.05370358419932e-41	-0.392805875867185	0.102	0.252	1.08782082779933e-36	2	VGLL4
3.44310071239813e-41	-0.332925622979777	0.156	0.333	1.22653576677759e-36	2	XPO1
3.51007538926668e-41	-0.393511040712789	0.253	0.448	1.25039415591847e-36	2	MARCH1
3.71484657920853e-41	-0.365179514747187	0.373	0.618	1.32333979691146e-36	2	CMIP
4.1602449816823e-41	-0.347174126270782	0.132	0.298	1.48200406982469e-36	2	MAP4K5
4.41244349764427e-41	-0.304398847545617	0.173	0.361	1.57184474716582e-36	2	HERC2
4.6777524472962e-41	-0.293638931081257	0.148	0.323	1.66635575430033e-36	2	AVL9
4.98617792553396e-41	-0.305151807804341	0.121	0.282	1.77622616241296e-36	2	BICRAL
5.43163763526221e-41	-0.31218811360861	0.163	0.343	1.93491227480946e-36	2	DNAJC5
5.992867525727e-41	-0.368531124807788	0.187	0.377	2.13483919868973e-36	2	NFE2L2
6.10202630802672e-41	-0.320646899614795	0.234	0.443	2.17372483170836e-36	2	PHF21A
6.24307184639935e-41	-0.335693121105831	0.127	0.291	2.22396948384284e-36	2	FAM120B
7.0848447919321e-41	-0.393835053267747	0.112	0.267	2.52383426022997e-36	2	SIK2
7.19770544028255e-41	-0.279766139418751	0.189	0.384	2.56403860899185e-36	2	AP1B1
7.25770807702525e-41	-0.753667532433127	0.112	0.261	2.58541334827871e-36	2	RGL1
8.84114409136735e-41	-0.366433632064099	0.107	0.26	3.14948075966779e-36	2	MARK2
9.46743780585567e-41	-0.679162627291964	0.111	0.259	3.37258536957996e-36	2	UST
1.43389970891047e-40	-0.254836862146694	0.196	0.396	5.10798093305176e-36	2	VPS13D
1.51187801340966e-40	-0.378061348695855	0.22	0.423	5.38576304716925e-36	2	RBPJ
1.71218049112274e-40	-0.258308932492916	0.202	0.403	6.09930056352653e-36	2	ARID1A
1.72360710931351e-40	-0.258780126040225	0.269	0.495	6.14000560550751e-36	2	ANKRD12
1.78441952249336e-40	-0.369222775080986	0.115	0.271	6.35663766497809e-36	2	UBE2R2
2.0824784695393e-40	-0.279779840727073	0.237	0.447	7.41841305203984e-36	2	MANBA
2.64410818923455e-40	-0.451728598458285	0.106	0.257	9.41910660251022e-36	2	CDC14B
2.68039480305384e-40	-0.369057741537379	0.321	0.538	9.5483704069187e-36	2	FRMD4B
2.8057701146113e-40	-0.288345222715232	0.247	0.464	9.99499487927985e-36	2	WDFY4
4.03073931914185e-40	-0.354164330914546	0.125	0.285	1.4358702676579e-35	2	ARRB1
4.04816421470629e-40	-0.384937709545151	0.285	0.487	1.44207753820482e-35	2	FAM49B
4.0907247061045e-40	-0.33243557169072	0.147	0.318	1.45723886205561e-35	2	SPAG9
4.64154177033884e-40	-0.296068923213317	0.327	0.57	1.6534564248478e-35	2	ZNF638
4.74658615827204e-40	-0.365742766604664	0.133	0.296	1.69087638716125e-35	2	PPP1R12B
5.00202077443822e-40	-0.360013540101745	0.331	0.568	1.78186986047813e-35	2	SPIDR
5.0988061207311e-40	-0.560893928236803	0.15	0.313	1.81634770438804e-35	2	STARD13
5.96148671242128e-40	-0.266730273165997	0.152	0.326	2.12366041156583e-35	2	KIDINS220
6.09293777249949e-40	-0.272496356101221	0.21	0.413	2.17048722269749e-35	2	GSN
6.80253371124228e-40	-0.342508352061044	0.141	0.311	2.42326658395584e-35	2	ZMYND8
7.16420198229354e-40	-0.292289862961544	0.155	0.33	2.55210367215243e-35	2	FAM120A
7.33326902821213e-40	-0.330220990195909	0.233	0.438	2.61233042592001e-35	2	TBC1D1
7.88716776785263e-40	-0.250511252865607	0.19	0.385	2.80964577394214e-35	2	ATXN2
8.64190950566217e-40	-0.323290412331292	0.239	0.45	3.07850742320204e-35	2	VMP1
8.86631687571509e-40	-0.348391348472753	0.114	0.268	3.15844806063599e-35	2	TULP4
8.86911712256316e-40	-0.320374539719347	0.158	0.334	3.15944559257067e-35	2	FNBP1
9.51761638430108e-40	-0.580960957077257	0.106	0.251	3.39046048457958e-35	2	PTPRM
1.27950958406273e-39	-0.281975055334073	0.361	0.615	4.55799699130667e-35	2	KMT2C
1.54158160460237e-39	-0.457350227604127	0.14	0.302	5.49157615007501e-35	2	CPM
1.63082488907621e-39	-0.391425316922332	0.256	0.463	5.80948750235618e-35	2	SIPA1L2
2.17092389665028e-39	-0.475868852936094	0.143	0.306	7.73348219703729e-35	2	LPAR1
2.22384583680617e-39	-0.328663038234461	0.205	0.396	7.92200602445462e-35	2	RIN2
2.38696572957573e-39	-0.32795158554032	0.142	0.308	8.50308801846763e-35	2	MPHOSPH8
2.47763386724055e-39	-0.320329978842831	0.215	0.415	8.826075125271e-35	2	RALGAPA2
2.62714541100091e-39	-0.382826026194187	0.104	0.252	9.35868009760856e-35	2	CLIP2
2.82204454941032e-39	-0.342279546261248	0.264	0.47	1.00529692983644e-34	2	NFIA
3.17413601200417e-39	-0.336350014274048	0.162	0.337	1.13072247155624e-34	2	RASSF4
3.42850319002705e-39	-0.251469390256737	0.166	0.346	1.22133569138334e-34	2	SMAD2
3.45619468181828e-39	-0.320521229167001	0.372	0.611	1.23120023150413e-34	2	CSF1R
3.62089151766793e-39	-0.358223019991657	0.343	0.575	1.28987018533885e-34	2	MGAT5
3.73554084123601e-39	0.774197910280337	0.479	0.394	1.33071171387351e-34	2	HSP90AA1
4.8834275145766e-39	-0.375474259597566	0.241	0.442	1.73962338351762e-34	2	ALOX5
6.42101216557998e-39	-0.421946299679725	0.149	0.312	2.28735716374456e-34	2	PRKCH
6.90888090317124e-39	-0.277577845478636	0.293	0.522	2.46115064413669e-34	2	MYO1F
1.60828654106994e-38	-0.319022094470854	0.114	0.265	5.72919914525344e-34	2	UBE4B
1.73306111754149e-38	-0.324247396224974	0.271	0.479	6.17368361901804e-34	2	PTK2
2.0184911264596e-38	-0.252386737407224	0.195	0.383	7.19047093978705e-34	2	KCNQ1
2.22484368783333e-38	-0.310019683650259	0.235	0.435	7.92556066916868e-34	2	PIK3R5
2.29218008867881e-38	-0.310280848695283	0.199	0.389	8.16543312990054e-34	2	KDM6A
2.43581380106357e-38	-0.348082071761113	0.114	0.264	8.67709950352875e-34	2	SERPINB6
2.64700086594852e-38	-0.44665909978381	0.176	0.35	9.4294111847684e-34	2	RTTN
2.67076776352631e-38	-0.411593620852708	0.135	0.292	9.51407600400976e-34	2	ABL2
2.88234377461769e-38	-0.266462700944633	0.19	0.378	1.02677732283206e-33	2	SOS1
3.07417873421071e-38	-0.278922640186835	0.134	0.296	1.09511469048788e-33	2	NPC1
4.4658438757685e-38	-0.342819826126647	0.137	0.298	1.59086756386501e-33	2	TIMP2
4.66069949683451e-38	-0.263415629703068	0.278	0.507	1.66028098175736e-33	2	HNRNPA2B1
4.84217660905161e-38	-0.356522020792751	0.108	0.254	1.72492857344246e-33	2	RCOR1
5.89151566549038e-38	-0.271382214644394	0.228	0.432	2.09873462551764e-33	2	APPL2
6.11190771967074e-38	-0.307346292352	0.132	0.289	2.17724488697831e-33	2	VASH1
8.20025274941184e-38	-0.288799230679832	0.152	0.32	2.92117603692298e-33	2	MAP4
8.42842357490212e-38	-0.556113624256669	0.159	0.322	3.00245733008738e-33	2	MAN1A1
8.54008810957722e-38	-0.286363662649273	0.313	0.546	3.04223558727469e-33	2	VTI1A
9.37796837153975e-38	-0.345399903496008	0.164	0.337	3.3407136729936e-33	2	NUTM2A-AS1
9.72262036000186e-38	-0.316707675927427	0.369	0.601	3.46348905084346e-33	2	SHTN1
1.1152095880688e-37	-0.390349264867322	0.115	0.264	3.97271111557748e-33	2	ATE1
1.25217603899024e-37	-0.268721433524075	0.138	0.298	4.46062670369495e-33	2	TET3
1.3622317391174e-37	-0.516701683929376	0.11	0.254	4.85267812425793e-33	2	FCGR2A
1.50756833045827e-37	-0.332916123843175	0.259	0.469	5.37041066359151e-33	2	DOCK11
1.55212562074996e-37	-0.375287192659246	0.122	0.272	5.52913709879758e-33	2	TANC1
1.55940760429127e-37	-0.281584598962958	0.305	0.532	5.55507770876678e-33	2	DENND1A
1.86963694490642e-37	-0.258387604844376	0.149	0.315	6.66020768884015e-33	2	GAK
2.05311989645986e-37	-0.32617001788727	0.222	0.41	7.31382900715897e-33	2	FAM13A
2.14620670533906e-37	-0.465471774170653	0.115	0.259	7.64543214642933e-33	2	IRS2
2.22276123205701e-37	-0.36334909967046	0.115	0.263	7.9181423369567e-33	2	PPFIA1
2.53052677098334e-37	-0.335780704861393	0.703	0.863	9.01449551627396e-33	2	CELF2
3.02085984805998e-37	-0.250681816124063	0.178	0.359	1.07612090367441e-32	2	SMG1
3.35023486302622e-37	-0.277701680519855	0.139	0.3	1.19345416525583e-32	2	GIT2
3.43038019213137e-37	-0.282863616888215	0.146	0.309	1.22200433584296e-32	2	RGS10
3.66346515934554e-37	-0.310543338062351	0.377	0.62	1.30503619371366e-32	2	DLEU2
3.67697509647015e-37	-0.513342683212557	0.123	0.271	1.30984883861556e-32	2	UBASH3B
4.23286258945854e-37	-0.301850190037928	0.214	0.407	1.50787264024282e-32	2	FNDC3A
4.66720168323684e-37	-0.427575905148069	0.133	0.287	1.66259725561946e-32	2	CARD8
5.14952830108173e-37	-0.256116367072623	0.363	0.613	1.83441646669435e-32	2	MACF1
5.70149344575673e-37	-0.281967009616719	0.199	0.382	2.03104301018192e-32	2	GTDC1
5.89962139170108e-37	-0.302241562189223	0.334	0.575	2.10162212836568e-32	2	USP34
6.46024682430848e-37	-0.300923684920494	0.148	0.311	2.30133372622341e-32	2	VAV1
8.79561055899462e-37	-0.308286873347533	0.259	0.466	3.13326034943065e-32	2	PACS1
9.49746370915647e-37	-0.365466617999558	0.175	0.347	3.38328149711281e-32	2	ZNF407
1.00962702395362e-36	-0.310968343632414	0.37	0.612	3.59659434742999e-32	2	RNF130
1.05860234535232e-36	-0.282346769277464	0.154	0.32	3.77105913484856e-32	2	GPCPD1
1.46445795017015e-36	-0.350186176241688	0.118	0.265	5.21683855589112e-32	2	MAPK14
1.95407257712001e-36	-0.445593803952476	0.151	0.31	6.96099274147462e-32	2	LRRK2
1.98078181528095e-36	-0.278913167374214	0.228	0.421	7.05613906057533e-32	2	ZDHHC14
2.26795302019382e-36	-0.35580768502397	0.13	0.283	8.07912904383644e-32	2	ADAM9
2.31367200553576e-36	-0.29019479961769	0.13	0.284	8.24199378532005e-32	2	ADCY7
2.35271001695042e-36	-0.306675451091398	0.143	0.301	8.38105889338249e-32	2	REV3L
2.38039671346498e-36	-0.253883519875586	0.224	0.418	8.47968721237631e-32	2	CPEB3
2.61267607599897e-36	-0.295315009748544	0.23	0.422	9.30713598553114e-32	2	GMDS-DT
3.08962364279175e-36	-0.271310619343532	0.25	0.456	1.1006166302717e-31	2	WIPF1
3.18864457986811e-36	-0.287526403462659	0.211	0.399	1.13589085868642e-31	2	VOPP1
3.20924838343848e-36	-0.255841531914983	0.151	0.314	1.14323055163229e-31	2	TFCP2
3.79981842155356e-36	-0.31719590059265	0.11	0.253	1.35360931631002e-31	2	NAP1L4
3.93452893439486e-36	-0.28903693895541	0.146	0.308	1.40159724229948e-31	2	TRPM7
4.33533774988935e-36	-0.316509892470973	0.147	0.306	1.54437736664308e-31	2	GSAP
6.57338411018069e-36	-0.353381276075732	0.126	0.275	2.34163662156967e-31	2	R3HCC1L
6.70803921698908e-36	-0.351653657223491	0.143	0.301	2.38960481026802e-31	2	ATXN7L1
6.93905495583681e-36	0.67687695431565	0.298	0.197	2.47189954691775e-31	2	RBFOX1
7.43415351577849e-36	-0.256888146092361	0.173	0.345	2.64826850692577e-31	2	TANK
8.8158046429221e-36	-0.327535821737519	0.236	0.428	3.14045408794814e-31	2	DLG1
9.25219351619628e-36	-0.275970623383709	0.144	0.304	3.2959088962746e-31	2	KIAA0232
1.05281408539727e-35	-0.333016717074957	0.555	0.774	3.7504396164107e-31	2	ZSWIM6
1.09512650204476e-35	-0.354265300276251	0.126	0.276	3.90116913823406e-31	2	SOS2
1.54321210042527e-35	-0.250293848571075	0.129	0.283	5.49738446534493e-31	2	NRF1
1.61118736024204e-35	-0.25384175199536	0.219	0.41	5.73953273339021e-31	2	SUCLG2
1.62959579999796e-35	-0.26972757815021	0.273	0.487	5.80510911833274e-31	2	ERC1
2.07356493866191e-35	-0.26862085434802	0.155	0.32	7.38666038099533e-31	2	STAG2
2.49446805315976e-35	-0.354348736062988	0.284	0.488	8.886043545771e-31	2	RPS6KA2
2.79064525359476e-35	-0.348675423678592	0.143	0.297	9.94111558688062e-31	2	AGFG1
2.82513454318417e-35	-0.251724596511462	0.165	0.334	1.0063976783185e-30	2	SLC11A2
2.8791601995935e-35	-0.339570341581439	0.127	0.275	1.02564323790119e-30	2	SREBF2
3.03770261396236e-35	-0.296425126744346	0.147	0.305	1.08212080217181e-30	2	SKIL
3.08128693723094e-35	-0.279990442688238	0.361	0.6	1.09764684564978e-30	2	CEP170
3.68651027534927e-35	-0.258993771011865	0.176	0.35	1.31324555538767e-30	2	AGTPBP1
3.99573983601822e-35	-0.285005230250886	0.203	0.386	1.42340240178477e-30	2	HCK
5.13071695174927e-35	-0.310454574855071	0.114	0.256	1.82771529972164e-30	2	SRRM1
7.91052690895901e-35	-0.911517780366157	0.138	0.273	2.81796700077847e-30	2	NPAS3
8.3788307230432e-35	-0.362531455551023	0.151	0.307	2.98479086846968e-30	2	LCP2
8.428886611255e-35	-0.279141895752711	0.158	0.322	3.00262227752737e-30	2	CHD6
9.67491964479585e-35	-0.320443796726533	0.122	0.267	3.44649662506563e-30	2	TGFB1
1.81147456870247e-34	-0.436182998629903	0.113	0.251	6.4530158560888e-30	2	TCF7L2
2.77377902164651e-34	-0.256046213973616	0.143	0.3	9.88103300881135e-30	2	PHACTR4
3.30776571542157e-34	-0.342487887448769	0.488	0.722	1.17832538080463e-29	2	AKAP13
3.88067057194452e-34	-0.264301255584768	0.138	0.292	1.3824112778438e-29	2	SMC5
3.9441519273211e-34	-0.452576080785599	0.296	0.479	1.40502524106959e-29	2	NCKAP5
4.0053280019363e-34	-0.278560059588331	0.169	0.333	1.42681799412977e-29	2	CNTRL
4.36200198698314e-34	-0.259288939680283	0.133	0.284	1.553875967823e-29	2	OSBPL9
4.36617502363733e-34	-0.253889457546745	0.114	0.254	1.55536252867033e-29	2	CCAR1
4.97667685698202e-34	-0.294119169456443	0.121	0.264	1.77284159676271e-29	2	DCAF5
5.60209301010954e-34	-0.258022644652756	0.169	0.334	1.99563359299132e-29	2	ANKIB1
6.62993956442552e-34	-0.253325348441942	0.117	0.258	2.3617833710353e-29	2	MAX
6.63382399392854e-34	-0.369052123408564	0.134	0.281	2.36316712135716e-29	2	CHST15
7.950134826399e-34	-0.474372043552081	0.121	0.258	2.83207652920811e-29	2	AC087564.1
9.29597925686383e-34	-0.293616894479011	0.143	0.296	3.3115066906726e-29	2	KLHL2
9.38603368882288e-34	-0.279792729223157	0.132	0.28	3.34358678096938e-29	2	TRAF3IP2-AS1
1.0829007545764e-33	-0.412176846635846	0.124	0.264	3.8576173580275e-29	2	SAMD4A
1.27043933939952e-33	-0.271215008482108	0.128	0.275	4.5256860587429e-29	2	SPEN
1.47259345784239e-33	-0.298397411070502	0.135	0.283	5.24581967487195e-29	2	TUT7
1.79038899500217e-33	-0.281068203736679	0.217	0.401	6.37790271689624e-29	2	HCLS1
1.84295752226361e-33	-0.253271141699894	0.316	0.536	6.56516758155967e-29	2	AFF1
2.05518035430019e-33	-0.275257004792158	0.17	0.332	7.32116897612358e-29	2	UMAD1
2.07909105533642e-33	-0.352310078855514	0.167	0.325	7.40634606642491e-29	2	P4HA1
3.96557805619614e-33	-0.430995217134548	0.151	0.299	1.41265787095875e-28	2	FUT8
4.30571987008005e-33	-0.258607522897793	0.187	0.357	1.53382658931861e-28	2	SPECC1
5.78410478592656e-33	-0.278843803119843	0.436	0.675	2.06047164789062e-28	2	SDCCAG8
6.51900557107952e-33	-0.358111493547493	0.15	0.3	2.32226535458566e-28	2	ETS2
1.01380613320255e-32	-0.272102190561095	0.172	0.333	3.61148158830745e-28	2	OGFRL1
1.17610070285249e-32	-0.361284944731015	0.525	0.736	4.18962353377142e-28	2	ETV6
1.215309305866e-32	-0.317681726158173	0.136	0.279	4.32929634028644e-28	2	MSN
1.31366241709219e-32	-0.272960754962736	0.166	0.326	4.67965962840752e-28	2	BTAF1
1.95599809017212e-32	-0.320851327289135	0.121	0.261	6.96785199662016e-28	2	BAZ1A
2.1747415436679e-32	-0.280817618290373	0.377	0.589	7.74708180100817e-28	2	RAD51B
2.20044038146963e-32	-0.286675984156439	0.137	0.281	7.83862877090926e-28	2	CARD11
3.30582920937138e-32	-0.472146254819886	0.222	0.387	1.17763553925437e-27	2	GLDN
3.30592624863378e-32	-0.259385055198982	0.907	0.962	1.17767010755081e-27	2	DOCK4
3.4059104197436e-32	-0.304594879341715	0.247	0.431	1.21328746882526e-27	2	ARHGAP6
3.74834383702973e-32	-0.264264391275119	0.137	0.283	1.3352725250651e-27	2	ARHGAP35
4.19918997294787e-32	-0.260861050747342	0.117	0.254	1.49587744406322e-27	2	REV1
5.10147990072535e-32	-0.322664888144215	0.18	0.339	1.81730018503539e-27	2	SERPINB9
6.12293043317668e-32	-0.255331503912968	0.126	0.265	2.18117150821053e-27	2	ZNF846
8.86288043066455e-32	-0.30103073292612	0.356	0.569	3.15722389581563e-27	2	ATG7
9.26015634141064e-32	-0.333352059306022	0.125	0.262	3.29874549350071e-27	2	ATP11C
9.37873168168195e-32	-0.284487477726305	0.367	0.591	3.34098558696556e-27	2	TCF4
1.05735429491226e-31	-0.258426646241701	0.122	0.26	3.76661320476593e-27	2	MORC3
1.23317250321251e-31	-0.28170328522418	0.406	0.639	4.39293040819394e-27	2	WDFY3
1.26847249136044e-31	-0.288245876320794	0.171	0.328	4.5186795559733e-27	2	ACSL4
1.9396379455881e-31	-0.259970632590233	0.123	0.261	6.90957225356849e-27	2	THRAP3
2.95517850558527e-31	-0.456632377694353	0.438	0.631	1.05272323904464e-26	2	HS3ST4
5.67691933511607e-31	-0.333944878251241	0.249	0.432	2.0222889747484e-26	2	SLC2A5
6.13681091955421e-31	-0.251894379559334	0.26	0.453	2.1861161538728e-26	2	PLCL2
6.33862351728739e-31	-0.35806975366102	0.444	0.654	2.25800785556329e-26	2	PTPRE
8.58133107680538e-31	-0.268589523993962	0.129	0.267	3.05692756949038e-26	2	ABHD3
1.00115714306596e-30	-0.271715916402876	0.197	0.362	3.56642209074387e-26	2	GPRIN3
1.07474635256275e-30	-0.394582912486481	0.246	0.411	3.82856893173427e-26	2	KCNIP1
1.13459623166302e-30	0.797764841553218	0.493	0.41	4.04177215605317e-26	2	GRID2
1.71935932664378e-30	-0.262385757657693	0.282	0.473	6.12487372930313e-26	2	SUMF1
1.95980407463007e-30	-0.345712304892624	0.284	0.463	6.98141005505468e-26	2	MIR646HG
2.20519571638564e-30	-0.311943030551364	0.504	0.726	7.85556870048058e-26	2	FGD4
4.3845401241251e-30	-0.250519070663993	0.276	0.469	1.56190472841708e-25	2	RPS6KA3
5.47288859817869e-30	-0.263208421041699	0.857	0.94	1.9496071053292e-25	2	FRMD4A
5.93306476330636e-30	-0.281124522373031	0.155	0.297	2.11353566063263e-25	2	EPSTI1
7.94552701397813e-30	-0.283044029540322	0.359	0.571	2.83043508818943e-25	2	GOLGA4
1.12639411752821e-29	-0.252159717983837	0.328	0.531	4.01255376487073e-25	2	PRKN
1.50816986361593e-29	-0.263739409216387	0.131	0.268	5.37255350515904e-25	2	ATP13A3
1.58805018759132e-29	-0.323675250474341	0.145	0.284	5.65711118325657e-25	2	IL1RAP
2.51790213776525e-29	-0.251470837213717	0.125	0.258	8.96952278536115e-25	2	QSER1
5.87746691644048e-29	-0.370287027940894	0.123	0.25	2.09373003964359e-24	2	KIF1B
1.90612384640373e-28	-0.27836167282798	0.195	0.349	6.790184978044e-24	2	CPVL
2.20985458032437e-28	-0.288227196536342	0.147	0.284	7.87216497148949e-24	2	SAMD12
3.34287887925214e-28	0.592813658839667	0.564	0.553	1.19083374315599e-23	2	TMSB4X
4.56285649942928e-28	1.2042542876866	0.303	0.233	1.62542637079169e-23	2	RTN3
6.52764243164747e-28	-0.255834592399685	0.142	0.277	2.32534206342578e-23	2	WWC2
2.25141368072509e-27	-0.252796322643267	0.155	0.294	8.02021095484698e-23	2	MYOF
3.85203948756683e-27	-0.255304434465373	0.369	0.569	1.37221202665593e-22	2	ARL15
1.53642549673995e-26	-0.268563944011081	0.483	0.69	5.47320854703671e-22	2	ZBTB20
3.90229518073673e-26	-0.360893220467923	0.432	0.619	1.39011461223385e-21	2	SRGAP1
7.2853573030654e-26	1.33937753778827	0.271	0.203	2.59526283207099e-21	2	CALM2
8.23748228810121e-26	-0.35378055988362	0.588	0.759	2.93443831549029e-21	2	RUNX1
1.01733578491681e-25	-0.37950589641047	0.195	0.332	3.62405526660916e-21	2	SRGN
2.00576967650386e-25	-0.268048420006369	0.36	0.548	7.1451533186097e-21	2	TLR2
6.51956289810219e-25	-0.27089618568713	0.294	0.478	2.32246389119094e-20	2	EPB41L3
1.0502912449636e-24	1.22685002727722	0.256	0.186	3.74145250193383e-20	2	CST3
1.87422175049924e-24	-0.271378798939594	0.374	0.563	6.67654014180344e-20	2	NCK2
3.12816638891862e-24	-0.39213876129434	0.178	0.305	1.11434671272448e-19	2	AC008691.1
6.55570233262438e-24	-0.293389512919017	0.318	0.493	2.33533784195078e-19	2	SIK3
1.42360556361636e-23	0.449123056594753	0.53	0.496	5.07131009927056e-19	2	FTH1
1.46806048779478e-23	0.304282035027524	0.851	0.891	5.22967187567134e-19	2	MEF2C
2.04928362282012e-23	-0.292291676057848	0.439	0.608	7.3001630495721e-19	2	WWOX
2.63803482641085e-23	-0.290247623321286	0.391	0.578	9.39747146212338e-19	2	DST
2.74352242634429e-23	-0.446984555122959	0.139	0.253	9.77324993936628e-19	2	AC244021.1
7.43262935536435e-23	1.10737501810657	0.282	0.217	2.64772555526144e-18	2	HSP90AB1
2.54497272328373e-21	-0.263026154558327	0.203	0.335	9.06595633215362e-17	2	FAR2
5.29152151573177e-21	-0.270492622081592	0.552	0.722	1.88499870954913e-16	2	ST6GALNAC3
8.19597696189327e-19	-0.253950592743385	0.154	0.26	2.91965287313524e-14	2	EDA
5.74253049495878e-17	1.06991186300432	0.27	0.218	2.04566163821916e-12	2	UBC
7.96650259231986e-17	-0.388356327878852	0.172	0.272	2.8379072184621e-12	2	DNM3
1.51016263987251e-16	0.405643932653268	0.707	0.741	5.37965237201784e-12	2	NAV3
2.62884969140572e-15	-0.268389704825894	0.776	0.866	9.36475125569461e-11	2	CHST11
1.54913022344246e-14	0.941188708590211	0.257	0.21	5.51846659496906e-10	2	BASP1
1.49857439552591e-12	0.798475151709371	0.334	0.302	5.33837156918195e-08	2	AC120193.1
2.00024828731509e-11	0.526259110427549	0.543	0.611	7.12548447390254e-07	2	RTN4
3.0816892811033e-11	0.43342500601574	0.257	0.206	1.09779017260743e-06	2	CNTNAP2
4.21435866951846e-11	0.265528465685035	0.214	0.332	1.50128098884256e-06	2	TAX1BP1
5.35522826456885e-11	-0.358726313045834	0.262	0.35	1.90769296468736e-06	2	TMEM163
7.90543861119489e-11	0.32135204573452	0.169	0.264	2.81615439646596e-06	2	DCTN4
3.83822976309379e-10	0.259081723405146	0.175	0.268	1.3672925885069e-05	2	PAK1
1.06272148463091e-09	0.276103007851469	0.204	0.309	3.78573274470067e-05	2	CAMTA1
2.56651242395455e-09	0.257937572526007	0.214	0.323	9.1426872078533e-05	2	PHF14
3.60875756317464e-09	0.33200138056907	0.325	0.262	0.00012855477067297	2	XIST
7.62032203353694e-09	0.262236887617187	0.187	0.277	0.000271458731800686	2	ARHGAP32
1.5565469360489e-08	0.673141568427347	0.489	0.543	0.000554488715028699	2	CD74
3.30418060879046e-08	0.626192810891246	0.348	0.342	0.00117704825826942	2	RPL13
5.07463295776672e-08	0.300363120282279	0.182	0.269	0.00180773649854524	2	CAPZA2
6.14065079196467e-08	0.417698716632788	0.191	0.283	0.00218748403162158	2	NAP1L1
1.38196298220638e-07	0.374681307709484	0.299	0.255	0.00492296673151379	2	MARCHF1
2.02787543788438e-07	0.423668949373128	0.179	0.262	0.00722390067237552	2	NUCKS1
2.5375388678484e-07	0.251259403928313	0.852	0.913	0.00903947470893636	2	ARHGAP24
2.73789949556496e-07	0.372412062553614	0.252	0.365	0.00975321937305104	2	PABPC1
4.00631920970874e-07	0.338283957205178	0.369	0.323	0.0142717109207455	2	CYRIB
5.69527001140902e-07	0.36143556701254	0.175	0.252	0.0202882603616424	2	APLP2
6.12071304589881e-07	0.849579773030604	0.283	0.274	0.0218038160834053	2	ATP2B1
6.29469668765643e-07	0.766110414377837	0.379	0.406	0.0224235980104385	2	B2M
7.75749116278112e-07	0.318044578535648	0.213	0.305	0.0276345107691752	2	ARL5A
2.36469010014998e-06	0.852614975186873	0.363	0.379	0.0842373554376428	2	APOE
4.45333390584404e-06	0.314706841068489	0.448	0.427	0.158641113727882	2	DLEU1
1.26383592417744e-05	0.340796941120874	0.233	0.324	0.450216271269729	2	NBEA
1.89346290801496e-05	-0.457079565250881	0.328	0.38	0.674508291722169	2	DLG2
1.89989073080177e-05	0.345058666104608	0.212	0.295	0.676798075033515	2	CTSC
2.25429291691227e-05	0.32774623342839	0.55	0.593	0.80304676579166	2	IPCEF1
4.06529456745771e-05	0.484204664205809	0.35	0.335	1	2	LNCAROD
4.59489703096896e-05	0.298816380169375	0.597	0.649	1	2	HDAC9
7.73567929968898e-05	0.572177523964424	0.312	0.294	1	2	CCDC26
0.000205171126954518	0.280578214266021	0.196	0.261	1	2	TPT1
0.000205847967208315	0.925581663139137	0.335	0.364	1	2	C1QB
0.000328872994277021	0.545725093022193	0.189	0.258	1	2	ATP2A2
0.000790298903983314	0.543918655775858	0.196	0.262	1	2	CYBA
0.00132133411727953	0.769076226949098	0.286	0.297	1	2	SCIN
0.00196422206061671	0.265880957288597	0.286	0.272	1	2	ADGRB3
0.00208700433384606	0.408642106336685	0.284	0.388	1	2	CLTC
0.00216516950758099	0.623530508393587	0.251	0.25	1	2	RPLP1
0.00311540651166419	0.339995948975654	0.21	0.266	1	2	NAV2
0.00722217416028558	0.445770613404824	0.206	0.264	1	2	ABHD15-AS1
0.00820526608223566	-0.910332643214948	0.411	0.364	1	2	PCDH9
0	5.22149908313828	0.909	0.067	0	3	ST18
0	4.61660411488933	0.971	0.164	0	3	IL1RAPL1
0	4.47784764559922	0.891	0.088	0	3	SLC24A2
0	4.99200608666365	0.877	0.081	0	3	RNF220
0	4.62012397864724	0.874	0.083	0	3	FRMD5
0	4.32893833422423	0.921	0.146	0	3	CTNNA3
0	4.45550731051278	0.849	0.082	0	3	EDIL3
0	4.3370719678709	0.885	0.123	0	3	PPP2R2B
0	3.57427161068606	0.929	0.168	0	3	MAGI2
0	4.20031708122922	0.831	0.083	0	3	MAP7
0	3.91217395214162	0.869	0.123	0	3	NCAM2
0	3.97567951210981	0.851	0.107	0	3	ANK3
0	4.08990709566452	0.833	0.09	0	3	TTLL7
0	4.09279486132981	0.819	0.079	0	3	PEX5L
0	4.05131447724792	0.855	0.124	0	3	TMTC2
0	4.17843772342643	0.802	0.073	0	3	SPOCK3
0	3.75468652433592	0.918	0.197	0	3	SLC44A1
0	3.04700074680058	0.903	0.184	0	3	PTPRD
0	4.4545039894674	0.779	0.065	0	3	PRUNE2
0	4.02226607349935	0.791	0.082	0	3	SPOCK1
0	4.83993267735012	0.753	0.048	0	3	PDE1C
0	3.8098309331779	0.848	0.143	0	3	PHLPP1
0	3.70343326640726	0.795	0.091	0	3	NCAM1
0	3.34207812409593	0.827	0.127	0	3	GPM6B
0	3.92573842765043	0.987	0.307	0	3	PCDH9
0	4.9984109313577	0.716	0.037	0	3	ZNF536
0	4.52916620563838	0.725	0.048	0	3	SH3GL3
0	3.81649738329107	0.76	0.084	0	3	LIMCH1
0	3.44862286413658	0.784	0.108	0	3	NKAIN2
0	3.61748703129413	0.77	0.098	0	3	PTPRK
0	3.26619070397621	0.89	0.219	0	3	PLP1
0	3.54503669021759	0.785	0.115	0	3	TMEM144
0	5.43835279326128	0.694	0.025	0	3	C10orf90
0	3.71760854908858	0.757	0.091	0	3	TRIM2
0	3.35224757503702	0.786	0.122	0	3	UNC5C
0	2.98157392672335	0.899	0.239	0	3	CADM2
0	4.99746697302762	0.688	0.03	0	3	KCNH8
0	4.8025469349516	0.695	0.037	0	3	CLMN
0	4.26283455300608	0.698	0.045	0	3	ENPP2
0	3.41221539874885	0.723	0.083	0	3	TF
0	3.07920609006281	0.781	0.141	0	3	NRXN3
0	2.94252288228877	0.842	0.203	0	3	DNM3
0	4.08424135603345	0.698	0.06	0	3	DNAJC6
0	4.04648925927031	0.69	0.054	0	3	TMEFF2
0	4.14493998867387	0.691	0.055	0	3	SLCO3A1
0	4.74113599941274	0.669	0.035	0	3	MOBP
0	3.68508959276368	0.711	0.077	0	3	CREB5
0	3.97143274834273	0.684	0.051	0	3	CDH20
0	3.39673181009687	0.734	0.103	0	3	NLGN1
0	2.69428550323162	0.948	0.317	0	3	DLG2
0	3.4586481675102	0.716	0.086	0	3	AKAP6
0	3.12824732313637	0.723	0.094	0	3	NTM
0	2.46221036243363	0.83	0.201	0	3	NPAS3
0	4.05764569603162	0.679	0.06	0	3	APBB2
0	3.12820328167307	0.809	0.191	0	3	AGAP1
0	3.69911538229765	0.695	0.077	0	3	SLAIN1
0	3.02656409554417	0.732	0.116	0	3	ATP8A1
0	4.75106714144486	0.649	0.034	0	3	ANO4
0	3.69638178529589	0.656	0.057	0	3	ENOX1
0	4.30998360913783	0.646	0.048	0	3	KLHL32
0	4.16588851118262	0.643	0.048	0	3	GRM3
0	3.82417621463192	0.657	0.064	0	3	KIRREL3
0	4.7601839997045	0.618	0.027	0	3	SLCO1A2
0	2.57576444084956	0.836	0.246	0	3	PLCL1
0	2.70646749803227	0.698	0.108	0	3	ERBB4
0	4.41028688531648	0.626	0.038	0	3	NFASC
0	3.10960925002565	0.689	0.101	0	3	CDC42BPA
0	2.14496597041756	0.72	0.135	0	3	ANKS1B
0	4.12796659424729	0.629	0.045	0	3	FBXL7
0	4.19524224443252	0.626	0.043	0	3	COBL
0	4.81642356198275	0.604	0.025	0	3	BCAS1
0	3.07809674206653	0.692	0.117	0	3	PXK
0	3.36032239783131	0.652	0.08	0	3	QDPR
0	4.12943623187837	0.618	0.046	0	3	GRID1
0	4.94548021943572	0.595	0.026	0	3	PCSK6
0	3.36775774359031	0.635	0.074	0	3	USP54
0	4.27509748157486	0.59	0.03	0	3	UGT8
0	2.48995126713038	0.759	0.2	0	3	TJP1
0	3.98726129814218	0.612	0.053	0	3	POLR2F
0	3.41909328965413	0.622	0.064	0	3	SCD5
0	3.18344221104969	0.645	0.087	0	3	OTUD7A
0	4.47359082969599	0.59	0.032	0	3	SYNJ2
0	5.18337186149744	0.578	0.021	0	3	LINC01608
0	4.00205762168828	0.598	0.041	0	3	ABCA2
0	3.41518786957354	0.613	0.063	0	3	DOCK1
0	2.97452899161646	0.643	0.094	0	3	HIP1
0	3.77134412488082	0.603	0.055	0	3	PLEKHH1
0	4.51545688996989	0.577	0.03	0	3	DSCAML1
0	3.21073109052546	0.618	0.073	0	3	RAPGEF5
[truncated: 5,877 more rows]
