# Supplementary material for: A Cross‐Disease Microglial Transcriptional Program Characterizes Neurodegeneration and Highlights SPP1 as a Biomarker
Source: Glia. 2026 Apr 21;74:e70163. doi: 10.1002/glia.70163 (PMC13097963; doi:10.1002/glia.70163)
Supplement: Supplementary file 6 — Table S2: Table reporting the statistics for differentially expressed genes (DEGS) for each condition against all control samples, related to the pseudobulk analysis performed on cells aggregated by disease condition and patients. File sheets are separated by condition. [file GLIA-74-0-s006.txt]

Gene	p_val	avg_log2FC	pct.1	pct.2	p_val_adj
CSF1R	3.14E-52	-1.094809386	0.989	1	1.12E-47
CX3CR1	2.23E-41	-2.139225238	0.848	0.979	7.96E-37
SALL1	4.24E-29	-1.987898486	0.587	0.979	1.51E-24
P2RY12	1.65E-27	-1.547944332	0.957	0.989	5.87E-23
MEF2C	3.66E-26	-0.673182737	1	1	1.31E-21
GPNMB	2.07E-21	2.5575302	0.75	0.617	7.37E-17
ITGAX	2.17E-20	1.190976741	0.989	0.957	7.71E-16
CD9	1.54E-19	2.025232243	0.772	0.606	5.49E-15
GPR34	4.15E-18	-1.359649157	0.837	0.947	1.48E-13
TMEM119	4.66E-17	-1.499349387	0.641	0.904	1.66E-12
LPL	4.13E-16	2.099026426	0.717	0.468	1.47E-11
MYO1E	7.38E-15	0.87410851	0.978	0.968	2.63E-10
SPP1	8.47E-14	0.9493993	1	1	3.02E-09
ANXA2	2.09E-13	1.325543385	0.728	0.574	7.46E-09
ITPR2	1.68E-12	-0.389541364	1	1	5.97E-08
FNIP2	1.00E-11	0.412104744	0.978	0.989	3.57E-07
PRKCE	5.25E-11	0.550497445	0.978	0.979	1.87E-06
CTNNB1	4.08E-10	0.175476702	0.946	0.989	1.45E-05
GPD2	6.83E-10	0.393577701	0.967	0.947	2.43E-05
CD44	9.16E-10	2.029802646	0.696	0.628	3.26E-05
TPRG1	1.45E-09	1.251830636	0.88	0.851	5.17E-05
HIVEP1	3.60E-09	0.7540474	0.891	0.883	0.000128068
MYO9A	6.18E-09	0.300530926	0.924	0.957	0.000220181
ATG7	6.34E-09	0.393142127	1	1	0.000225804
ASAP1	6.35E-09	0.278306183	0.978	1	0.000226313
CORO1C	8.23E-09	0.403277817	0.935	0.926	0.000293297
SDCBP	1.28E-08	0.5773381	0.924	0.968	0.000454316
FGR	1.30E-08	1.30423622	0.761	0.745	0.000462395
FMNL2	1.39E-08	0.329352249	1	1	0.000493447
CYSLTR1	1.88E-08	-1.22163884	0.641	0.862	0.00067137
PTPRG	4.79E-08	1.347422165	0.859	0.936	0.001708072
CUX1	5.11E-08	0.200507847	0.989	1	0.001820724
AIF1	6.89E-08	0.42010067	0.891	0.883	0.002455933
NAMPT	7.77E-08	1.189338494	0.946	0.936	0.002767661
APOE	8.14E-08	1.122475194	0.989	0.989	0.002901425
PDE8A	9.48E-08	0.339842838	0.967	0.979	0.003375927
TPD52L2	1.13E-07	0.475248384	0.891	0.894	0.004031476
LITAF	1.34E-07	0.598824421	0.967	0.957	0.004761375
SUSD1	1.51E-07	0.926550595	0.957	0.894	0.005368821
LONRF3	1.88E-07	0.950954876	0.554	0.468	0.006694598
NUPR1	1.90E-07	1.166718288	0.663	0.606	0.006760789
ELL2	3.10E-07	0.438442626	0.967	0.989	0.011057089
ASAH1	3.20E-07	0.478330871	0.957	0.957	0.01138795
ARHGAP10	3.34E-07	1.227916003	0.663	0.67	0.01189587
ARHGEF6	3.57E-07	-0.327166607	0.946	0.957	0.012704747
RNF144B	3.99E-07	0.594971405	0.946	0.979	0.014203538
IQGAP1	4.79E-07	0.637794797	0.913	0.926	0.017064017
RGCC	5.36E-07	1.202305248	0.696	0.723	0.019097291
PLXNC1	5.92E-07	1.121158736	0.88	0.851	0.021090631
ZNF331	6.55E-07	0.615207559	0.837	0.947	0.023341672
MAP4K3	7.30E-07	0.326604954	0.978	0.968	0.026019191
UGCG	8.83E-07	0.321630888	0.946	0.979	0.031451047
LIMS1	8.84E-07	0.223509513	0.978	1	0.031489115
DPYD	8.84E-07	0.647612809	0.978	0.989	0.031499388
PLAUR	9.02E-07	0.629002993	0.87	0.872	0.03211859
RASSF3	9.92E-07	0.463750116	0.957	0.926	0.03532983
CHI3L1	1.08E-06	1.471532832	0.663	0.511	0.038352715
ESYT2	1.13E-06	0.398920677	0.902	0.915	0.040282155
PADI2	1.16E-06	0.650308192	0.935	0.968	0.041266082
VIM	1.22E-06	0.743737738	0.663	0.67	0.043437084
CPM	1.29E-06	0.501770346	0.946	1	0.046128804
PPARG	1.40E-06	0.496646217	0.924	0.947	0.049742537
