# Supplementary material for: A Cross‐Disease Microglial Transcriptional Program Characterizes Neurodegeneration and Highlights SPP1 as a Biomarker
Source: Glia. 2026 Apr 21;74:e70163. doi: 10.1002/glia.70163 (PMC13097963; doi:10.1002/glia.70163)
Supplement: Supplementary file 7 — Table S3: Table reporting the functional enrichment analysis performed on statistically significant genes resulted from the pseudobulk analysis for each disease condition. The data report enrichment statistics related to the enrichment performed on GO biological processes (GO BP), GO cell component (GO CC) and GO molecular function (GO MF) pulled together for each enrichment analysis (each disease vs. ctrl). [file GLIA-74-0-s004.xlsx]

## Sheet: AD DGEs
baseMean	log2FoldChange	lfcSE	stat	pvalue	padj	Gene
9.20684	1.05741	0.277052	3.81666	0.000135268	0.00211602	NOC2L
14.4189	0.797404	0.263228	3.02932	0.00245103	0.0194154	INTS11
105.491	-0.59913	0.147128	-4.07218	4.65761e-05	0.000916325	GNB1
7.11012	1.20193	0.37283	3.22379	0.00126505	0.0117848	FAAP20
69.0658	-1.22078	0.223433	-5.46373	4.66239e-08	2.82029e-06	SKI
0.699567	2.41789	0.825761	2.92807	0.00341071	0.0248028	SMIM1
0.922588	2.37021	0.761573	3.11225	0.00185665	0.0158312	GPR153
16.6138	-0.688448	0.229232	-3.00327	0.00267092	0.020684	DNAJC11
14.824	1.28979	0.458919	2.8105	0.00494641	0.0327726	PARK7
234.179	-0.529855	0.163908	-3.23265	0.0012265	0.0115002	RERE
1.37405	2.39673	0.729866	3.28379	0.00102422	0.010038	AL096855.1
28.4525	-0.905123	0.289224	-3.12949	0.0017511	0.015118	MIR34AHG
11.2308	0.776267	0.284402	2.72947	0.00634357	0.039317	LZIC
4.63559	-3.08231	0.798202	-3.86157	0.00011266	0.0018236	TARDBP
2.31811	2.91143	0.5586	5.21201	1.86803e-07	9.28086e-06	MASP2
9.45308	1.00971	0.329983	3.05989	0.00221417	0.0180104	SRM
6.01757	2.11372	0.346608	6.09831	1.07199e-09	1.10344e-07	AL109811.1
8.13543	2.66496	0.539416	4.94045	7.79421e-07	3.15682e-05	FBXO2
8.15248	2.12179	0.685796	3.09392	0.00197533	0.0165553	FBXO44
11.3099	-1.26613	0.281842	-4.49234	7.04441e-06	0.000196474	CLCN6
50.8699	-0.528522	0.176386	-2.99639	0.00273195	0.0210066	SPEN
1.98337	1.84622	0.514342	3.58948	0.000331332	0.00427793	SPATA21
21.8403	0.53392	0.18447	2.89434	0.00379954	0.0269058	NBPF1
4.62944	2.67285	0.54904	4.86823	1.12604e-06	4.35254e-05	BX284668.5
1.06296	2.53064	0.944225	2.68012	0.00735961	0.0441032	PADI4
107.399	-1.24456	0.290232	-4.28814	1.80176e-05	0.000422777	IGSF21
10.7303	1.28908	0.386825	3.33247	0.000860785	0.00884084	AL035413.1
135.194	-0.654609	0.172639	-3.79179	0.000149568	0.00229162	CAPZB
3.55927	1.16965	0.445659	2.62455	0.00867647	0.0497881	MUL1
253.408	-0.399278	0.126055	-3.16749	0.00153759	0.0136739	EIF4G3
100.608	2.44027	0.43235	5.6442	1.65951e-08	1.18916e-06	C1QA
89.472	1.89453	0.431248	4.39313	1.11729e-05	0.000286724	C1QC
195.44	2.18169	0.42033	5.19042	2.09824e-07	1.02605e-05	C1QB
18.8442	-0.802267	0.26737	-3.00058	0.00269464	0.0207967	KDM1A
2.9185	2.18297	0.707658	3.08478	0.00203703	0.0169352	AL109936.6
2.28184	1.61269	0.564458	2.85706	0.00427585	0.0293204	ZNF436-AS1
3.16446	3.19249	0.76687	4.16301	3.14074e-05	0.000660442	ID3
57.6549	1.0712	0.250169	4.28192	1.85285e-05	0.000432588	RPL11
7.2388	2.00649	0.502004	3.99695	6.41632e-05	0.00116969	PITHD1
1.69536	3.63102	1.08633	3.34246	0.000830395	0.00862975	CNR2
9.31974	1.0166	0.316954	3.2074	0.00133938	0.0122685	SYF2
3.23285	1.69792	0.516771	3.28563	0.00101755	0.0100095	RHD
15.1466	0.672714	0.246127	2.7332	0.00627217	0.0390082	TMEM50A
31.4053	-0.974833	0.288987	-3.37328	0.000742783	0.00798085	MAN1C1
2.52076	-2.37198	0.630333	-3.76306	0.000167845	0.00251781	SELENON
2.40584	2.36645	0.588562	4.02073	5.80171e-05	0.00108635	AL033528.2
40.4377	1.87661	0.56529	3.31973	0.00090105	0.00915347	STMN1
2.8761	2.0524	0.660576	3.10699	0.00189005	0.0160353	ZNF593
15.0586	1.45052	0.541698	2.67772	0.00741241	0.0443341	SH3BGRL3
4.32249	1.70897	0.475797	3.5918	0.000328407	0.00425195	AL513365.2
80.4161	-0.703831	0.127903	-5.50285	3.73698e-08	2.32855e-06	ARID1A
90.5965	-0.484605	0.174661	-2.77455	0.00552785	0.0356612	WASF2
0.727157	3.58919	1.07583	3.3362	0.000849331	0.00877	AL445490.1
3.88495	1.53039	0.579139	2.64253	0.00822883	0.0479848	XKR8
18.9274	2.02991	0.459403	4.41857	9.93563e-06	0.000258534	ATP5IF1
95.0815	-0.48401	0.110855	-4.36614	1.26464e-05	0.000319695	PUM1
7.13464	1.64934	0.485045	3.40038	0.000672916	0.00739216	AL445248.1
17.0529	2.4532	0.653618	3.75326	0.000174549	0.00259725	MARCKSL1
1.30003	3.15949	0.848238	3.72477	0.000195496	0.00283446	AL033529.1
16.02	2.42696	0.346375	7.00674	2.43932e-12	5.68087e-10	SYNC
10.5638	1.5575	0.369762	4.21216	2.52943e-05	0.000558363	AL020995.1
26.7139	1.47829	0.407886	3.62428	0.000289765	0.00385065	AL513327.1
101.182	-0.748294	0.253976	-2.94632	0.00321583	0.023766	PHC2
7.22919	-4.89797	0.835847	-5.85988	4.63194e-09	4.03261e-07	ZMYM6
64.9676	-1.07805	0.168237	-6.4079	1.47535e-10	2.0361e-08	SFPQ
6.40333	2.02527	0.390271	5.18941	2.10964e-07	1.02892e-05	AL138787.2
10.1274	0.811576	0.28142	2.88386	0.00392828	0.0276285	TRAPPC3
8.28275	1.88951	0.562038	3.36189	0.000774112	0.00823201	OSCP1
12.468	1.89542	0.481242	3.93859	8.19606e-05	0.00142711	C1orf122
2.1802	1.82861	0.602434	3.03536	0.00240245	0.0191282	AL929472.2
20.6129	1.94891	0.481834	4.04478	5.23731e-05	0.00100802	NDUFS5
1.12239	2.95412	0.895785	3.2978	0.000974458	0.00970605	AL033527.5
14.9683	1.34869	0.451194	2.98917	0.00279739	0.0213774	COL9A2
130.855	-0.85569	0.260272	-3.28768	0.00101017	0.00996669	SMAP2
9.87867	0.813502	0.263647	3.08557	0.00203164	0.0169161	AL603839.3
7.08785	2.33715	0.460123	5.07941	3.78607e-07	1.71209e-05	SLFNL1
172.778	-1.03875	0.276788	-3.75288	0.000174814	0.00259725	HIVEP3
14.8358	-0.796902	0.260973	-3.05358	0.00226126	0.0183093	SZT2
11.6677	-3.05504	0.700696	-4.36001	1.30059e-05	0.000327397	ST3GAL3
2.45087	1.8359	0.677035	2.71168	0.0066944	0.0410409	AL451062.1
33.6715	1.52896	0.350479	4.36249	1.28593e-05	0.000324197	ATP6V0B
3.99445	1.58115	0.550748	2.87091	0.00409293	0.0284731	B4GALT2
5.54597	1.41977	0.530108	2.67827	0.00740044	0.0442767	CCDC24
61.5366	1.42877	0.31796	4.49354	7.00484e-06	0.000195663	RPS8
6.49879	1.27144	0.41632	3.054	0.00225811	0.0182917	UROD
23.0854	1.9951	0.489555	4.07532	4.59504e-05	0.000909779	PRDX1
7.21442	1.61909	0.493635	3.27994	0.0010383	0.0101175	POMGNT1
30.502	1.41074	0.513102	2.74943	0.00596981	0.0377669	AGBL4
0.568335	2.8079	0.931906	3.01307	0.00258618	0.0202365	ZYG11A
9.28147	1.76891	0.418274	4.22907	2.34662e-05	0.000524848	C1orf123
3.78378	2.63143	0.670306	3.92571	8.64749e-05	0.00148627	AC119428.2
1.55184	2.98298	1.11967	2.66417	0.00771795	0.0457794	GLIS1
34.2545	0.92048	0.287916	3.19704	0.00138846	0.0126126	TMEM59
9.73408	1.90335	0.681613	2.79242	0.00523152	0.0341276	DHCR24
77.0667	-0.372052	0.140992	-2.63882	0.00831946	0.0483619	USP24
43.4543	1.33487	0.420182	3.17689	0.00148865	0.0133534	DAB1
64.9745	-0.906032	0.307555	-2.94592	0.00321994	0.0237869	JAK1
93.6452	2.45543	0.76673	3.20247	0.00136254	0.0124377	NEGR1
4.17495	-4.04055	1.05876	-3.81631	0.000135464	0.00211731	TNNI3K
4.27791	1.29008	0.401308	3.21469	0.00130587	0.0120325	CRYZ
346.636	-1.12674	0.282107	-3.99401	6.49654e-05	0.00118085	ST6GALNAC3
21.9573	3.08978	0.751422	4.11191	3.92399e-05	0.000796382	ST6GALNAC5
74.1455	-1.68899	0.61564	-2.74346	0.00607946	0.0382915	IFI44L
24.5587	-1.60754	0.508898	-3.15887	0.00158381	0.0139765	IFI44
3.34065	2.68785	0.962885	2.79145	0.00524717	0.0341938	AL359504.2
11.0007	0.885968	0.296877	2.98429	0.00284235	0.0216146	RPF1
12.8186	1.53756	0.328843	4.67565	2.9302e-06	9.64534e-05	SPATA1
1.16863	3.46248	1.06106	3.26323	0.00110151	0.0105508	LPAR3
0.819943	4.11155	1.44905	2.83741	0.00454815	0.0307351	AL136382.1
1.84387	2.54093	0.651548	3.89983	9.62596e-05	0.00161133	AL356270.1
21.8048	-3.24205	0.651837	-4.97371	6.5684e-07	2.70743e-05	LRRC8D
1.11138	2.34857	0.778009	3.0187	0.00253865	0.0199736	BRDT
2.14275	3.38121	0.878996	3.84667	0.000119733	0.00190989	EPHX4
95.2669	-0.495314	0.1566	-3.16293	0.0015619	0.0138505	EVI5
32.5447	1.22485	0.361036	3.39259	0.000692341	0.00756984	FAM69A
46.6632	-1.0438	0.221282	-4.71707	2.39266e-06	8.13461e-05	BCAR3
2.1975	2.95883	0.852279	3.47166	0.000517243	0.00605324	F3
1.26724	4.68511	1.49654	3.13063	0.00174431	0.0150874	TMEM56-RWDD3
16.5028	1.6467	0.577817	2.84986	0.00437378	0.0298272	DPYD-AS1
9.42867	2.81493	0.812084	3.46631	0.000527657	0.00614424	MIR137HG
2.48317	4.07339	1.06895	3.81064	0.00013861	0.00215923	AL445433.2
5.96994	-2.69422	0.708648	-3.80192	0.00014358	0.00221627	MFSD14A
2.71107	1.73247	0.521417	3.32263	0.000891742	0.00907872	AC093019.2
28.5388	1.00113	0.23267	4.3028	1.68656e-05	0.000400283	TRMT13
47.483	-1.20403	0.295582	-4.07344	4.63243e-05	0.000915521	FAM102B
6.73075	1.71434	0.470962	3.64008	0.000272555	0.00367436	AL449266.1
1.80317	3.44857	1.00957	3.41587	0.000635788	0.00705501	AMIGO1
4.39481	1.80521	0.684888	2.63578	0.00839452	0.0486767	GSTM3
12.1148	2.23654	0.476029	4.69833	2.62294e-06	8.75772e-05	LAMTOR5
2.52772	3.30256	0.78516	4.20623	2.59667e-05	0.00056983	AL355816.2
8.94097	1.1818	0.380989	3.10193	0.00192266	0.0162601	ATP5PB
5.03981	1.9915	0.557684	3.57103	0.000355584	0.00452829	AL445426.1
6.10001	2.48332	0.392229	6.3313	2.43101e-10	3.0811e-08	AL357055.3
2.38829	2.12955	0.700988	3.03792	0.00238216	0.0190155	AP4B1-AS1
12.0984	2.08978	0.443372	4.71339	2.43628e-06	8.22289e-05	OLFML3
5.05641	-3.1567	0.703472	-4.48732	7.21254e-06	0.000199724	AL121999.1
13.045	1.12899	0.412997	2.73365	0.00626357	0.0390082	BCAS2
1.0208	3.42658	1.06157	3.22783	0.00124733	0.0116603	AMPD1
7.53575	1.6563	0.357286	4.63579	3.55584e-06	0.000112286	SIKE1
5.95565	2.08512	0.77733	2.68241	0.00730929	0.0438722	PHGDH
40.0211	2.71021	0.411393	6.58787	4.46168e-11	7.166e-09	FP700111.1
1.95278	2.41885	0.677991	3.56767	0.000360163	0.00457722	PDZK1
13.5342	1.35384	0.394606	3.43087	0.000601646	0.00676071	RBM8A
93.4746	0.893884	0.26228	3.40812	0.000654111	0.00721964	AC245297.3
55.2222	2.68406	0.367433	7.30489	2.77504e-13	8.37558e-11	HIST2H2BF
1.39567	2.85162	0.824661	3.45793	0.000544345	0.00631123	AC239868.3
8.798	1.38791	0.359015	3.86589	0.000110686	0.00180262	HIST2H2BE
4.16615	2.22961	0.615382	3.62313	0.000291054	0.00385678	BOLA1
18.7389	1.11723	0.293084	3.81198	0.000137858	0.00215112	MRPS21
2.70053	2.70109	0.5839	4.62595	3.72882e-06	0.00011689	FALEC
4.427	-1.95213	0.576344	-3.38709	0.00070637	0.00769163	AL356356.1
19.0626	2.94386	0.362701	8.11648	4.79887e-16	2.69653e-13	C1orf56
15.1007	1.51915	0.360139	4.21823	2.46228e-05	0.000546314	SCNM1
43.3259	-1.1719	0.18384	-6.37456	1.83487e-10	2.4245e-08	PIP5K1A
17.6868	0.718091	0.22135	3.24415	0.00117803	0.0111185	PSMD4
14.0324	2.14459	0.564687	3.79785	0.00014596	0.00224371	S100A6
7.40439	1.79097	0.509882	3.51251	0.000443894	0.00536366	S100A13
4.04774	2.41135	0.513641	4.69462	2.67101e-06	8.90226e-05	SNAPIN
10.8199	-1.63363	0.345538	-4.7278	2.26968e-06	7.78756e-05	INTS3
64.9058	-0.548748	0.175773	-3.12191	0.0017968	0.0154411	GATAD2B
16.1479	1.25355	0.31931	3.92582	8.64353e-05	0.00148627	JTB
7.1271	1.88105	0.704617	2.6696	0.00759414	0.0451889	NUP210L
19.1342	-0.800121	0.224857	-3.55836	0.000373179	0.00470413	UBAP2L
8.40594	1.72944	0.27649	6.25499	3.97546e-10	4.62918e-08	HAX1
33.9441	-1.43878	0.264587	-5.43784	5.39311e-08	3.15972e-06	IL6R
6.98206	1.48093	0.34617	4.27803	1.88554e-05	0.000439118	PMVK
6.03557	2.35591	0.415433	5.67098	1.41983e-08	1.04149e-06	DPM3
14.5644	1.35785	0.246107	5.51732	3.44217e-08	2.18877e-06	SCAMP3
38.6222	-0.52003	0.163994	-3.17103	0.00151897	0.0135536	GON4L
10.7322	0.855161	0.277503	3.08163	0.00205868	0.0170544	SSR2
6.31982	0.955967	0.335401	2.85022	0.00436892	0.0298049	UBQLN4
11.9252	1.56749	0.382176	4.10148	4.10518e-05	0.000828641	LAMTOR2
18.686	0.838922	0.226554	3.70297	0.000213087	0.00303055	CCT3
4.37794	2.00241	0.600282	3.33578	0.000850593	0.00877	NAXE
7.46412	2.42507	0.731464	3.31536	0.000915241	0.00926732	BCAN
4.26597	1.444	0.47627	3.03189	0.0024303	0.0193005	MRPL24
1.94264	4.01607	1.33232	3.01434	0.00257537	0.0201688	FCRL1
2.5092	2.75346	0.716142	3.84485	0.000120628	0.00191923	PYHIN1
4.41258	2.39394	0.456959	5.23886	1.61568e-07	8.20212e-06	DUSP23
23.184	3.73932	0.716359	5.2199	1.79021e-07	8.96598e-06	ATP1A2
18.1474	1.61906	0.517454	3.1289	0.00175459	0.0151342	PEA15
2.68673	1.50875	0.544642	2.77016	0.00560281	0.0360449	AL139011.2
1.34697	3.09401	0.874185	3.53931	0.000401175	0.00497623	AL591806.3
16.7607	1.74816	0.398952	4.38189	1.17655e-05	0.000299866	PFDN2
10.2613	1.17881	0.331834	3.5524	0.000381729	0.00478278	NIT1
11.2985	1.12648	0.421455	2.67284	0.00752129	0.044827	UFC1
22.2739	0.749029	0.224098	3.34242	0.000830505	0.00862975	NDUFS2
35.4002	1.50064	0.460417	3.25932	0.00111681	0.010628	FCER1G
6.01083	1.676	0.411885	4.06909	4.71967e-05	0.000926578	AL592295.3
119.016	-0.73254	0.268071	-2.73263	0.00628307	0.0390515	ATF6
11.7268	1.08572	0.336021	3.2311	0.00123316	0.0115452	HSD17B7
1.09641	2.72792	0.806874	3.38085	0.000722615	0.00782735	AL499616.1
1.86738	2.50837	0.756041	3.31777	0.000907399	0.0091979	AL451074.2
5.30425	4.35198	0.588169	7.3992	1.37011e-13	4.55831e-11	MROH9
95.6126	-0.559074	0.123887	-4.51278	6.3983e-06	0.000181165	PRRC2C
13.2057	1.05685	0.372537	2.83691	0.00455523	0.0307494	PRDX6
0.810183	2.54583	0.941518	2.70396	0.00685184	0.0418047	AL121983.2
207.977	-0.399717	0.124678	-3.20599	0.00134597	0.0123167	RABGAP1L
3.32084	1.98759	0.570246	3.48549	0.000491231	0.00581088	Z99127.1
11.9909	2.0266	0.428984	4.7242	2.31025e-06	7.91219e-05	CACYBP
7.47936	1.43242	0.30253	4.73481	2.19262e-06	7.56496e-05	MRPS14
9.14347	2.79942	0.713089	3.92576	8.64557e-05	0.00148627	TNR
138.757	-0.556204	0.162195	-3.42923	0.000605292	0.0067894	COP1
1.05231	2.49284	0.744805	3.34696	0.000817022	0.00855998	AL122019.1
1.73873	3.19027	0.811928	3.92925	8.52118e-05	0.00146998	CLEC20A
14.2226	3.25466	0.523031	6.22268	4.88744e-10	5.51866e-08	ANGPTL1
1.1186	2.38714	0.831409	2.8712	0.00408914	0.0284731	AL353708.3
53.2553	-0.439896	0.16761	-2.62452	0.00867705	0.0497881	XPR1
11.7773	2.40715	0.743426	3.23791	0.00120407	0.0113298	NMNAT2
10.2285	-1.4193	0.529382	-2.68105	0.00733905	0.0440083	NCF2
13.6931	-0.761943	0.255819	-2.97844	0.00289715	0.021924	RNF2
7.21483	1.53734	0.363433	4.23004	2.3365e-05	0.000523214	AL596220.1
13.1997	-0.679918	0.254926	-2.66712	0.00765052	0.0454563	UCHL5
16.4518	1.27222	0.388794	3.27221	0.0010671	0.0103064	TROVE2
46.2343	-0.644034	0.134524	-4.78751	1.68861e-06	6.15665e-05	CDC73
4.40058	2.82439	0.718873	3.92892	8.53288e-05	0.00147064	B3GALT2
9.25142	2.56394	0.552277	4.64249	3.44241e-06	0.000109821	AL157402.2
4.87177	1.75676	0.604091	2.90811	0.0036362	0.0260361	AC104461.1
14.249	1.93013	0.515801	3.742	0.000182562	0.00269945	ZNF281
8.10704	-0.982539	0.365625	-2.68729	0.00720345	0.0434469	KIF21B
6.12919	2.15608	0.59378	3.63111	0.000282207	0.00378176	TMEM9
19.5178	1.54204	0.431104	3.57696	0.00034761	0.00444697	IPO9-AS1
6.95663	1.30142	0.393148	3.31025	0.000932129	0.00939474	PTPN7
5.83617	1.4588	0.50104	2.91154	0.00359651	0.0257922	RABIF
8.53236	1.19473	0.289423	4.12796	3.65994e-05	0.000749178	CYB5R1
4.88692	1.24212	0.341564	3.63657	0.000276289	0.00371932	SNRPE
0.98817	3.47908	1.0552	3.29707	0.000976985	0.00971885	REN
15.4704	-0.734814	0.249885	-2.94061	0.00327566	0.024103	ELK4
5.43962	2.19163	0.547194	4.00522	6.196e-05	0.00113956	C1orf147
1.27685	2.7261	0.742254	3.67273	0.000239969	0.00332654	FCMR
44.667	-1.12063	0.258029	-4.34306	1.40511e-05	0.000345364	MIR29B2CHG
1.33411	2.57252	0.9708	2.6499	0.00805158	0.0472618	G0S2
9.58413	1.27239	0.427036	2.97959	0.00288638	0.0218691	AL360091.3
17.9587	1.80109	0.444651	4.05057	5.10921e-05	0.000989498	NENF
2.0222	2.59852	0.801715	3.2412	0.00119028	0.0112158	AC092803.2
1.14377	2.91208	1.10658	2.63161	0.00849815	0.0490952	AL513283.1
2.89056	2.30338	0.816351	2.82155	0.00477914	0.0319141	SLC30A10
28.0163	-1.0528	0.32629	-3.22659	0.00125277	0.0117053	AIDA
77.6303	2.02811	0.382366	5.3041	1.13231e-07	6.02746e-06	FAM177B
34.6924	-4.95673	0.581599	-8.52258	1.56039e-17	1.03827e-14	DISP1
4.94072	3.4496	0.612731	5.62988	1.8034e-08	1.25839e-06	ITPKB-AS1
14.2158	-0.935838	0.329601	-2.8393	0.00452125	0.0305977	ZNF678
8.0029	1.66336	0.423198	3.93045	8.47886e-05	0.0014654	MRPL55
23.0374	1.26311	0.380071	3.32335	0.000889441	0.00906074	GUK1
2.24536	1.89429	0.661851	2.86211	0.00420828	0.0289796	HIST3H2A
8.06182	1.734	0.52046	3.33167	0.000863254	0.00885643	RNF187
25.29	2.15651	0.453484	4.75542	1.98033e-06	6.98778e-05	LINC01736
104.125	-0.793406	0.18805	-4.21912	2.45253e-05	0.000545264	GALNT2
254.606	-0.891907	0.228935	-3.8959	9.78358e-05	0.00162816	DISC1
96.9031	-1.26671	0.263772	-4.80228	1.56871e-06	5.83366e-05	SIPA1L2
128.851	-0.747192	0.221261	-3.37697	0.000732898	0.00789741	PCNX2
16.3035	2.6135	0.738494	3.53896	0.000401712	0.0049768	SLC35F3
2.27778	1.82873	0.680421	2.68764	0.00719591	0.0434255	AL355472.1
112.028	-0.413082	0.148204	-2.78725	0.00531576	0.0345682	LYST
4.51833	2.50243	0.378549	6.61058	3.82824e-11	6.31186e-09	EDARADD
36.8285	-0.582362	0.186059	-3.12999	0.00174812	0.0151128	MTR
51.372	2.22396	0.733025	3.03395	0.00241372	0.0192015	RYR2
16.9516	1.6716	0.569505	2.93518	0.00333357	0.0244038	CHRM3
24.2602	2.05522	0.751855	2.73354	0.00626574	0.0390082	FMN2
48.0588	2.46351	0.835374	2.94899	0.00318816	0.0236083	RGS7
1.27067	2.45298	0.879194	2.79004	0.00527021	0.0343199	WDR64
162.942	-0.597404	0.203449	-2.93639	0.00332061	0.0243472	CEP170
13.3486	-0.791341	0.292585	-2.70466	0.00683753	0.0417535	DESI2
75.4776	-0.538052	0.170263	-3.16013	0.001577	0.0139445	HNRNPU
38.4322	-0.925457	0.306466	-3.01977	0.00252964	0.019928	ZNF124
14.4714	-1.28993	0.297266	-4.33929	1.42942e-05	0.000350229	NLRP3
11.1226	0.821714	0.310261	2.64846	0.00808603	0.0473893	ZNF692
8.33396	3.13883	0.736878	4.25964	2.04759e-05	0.000471553	LINC01250
4.09837	2.84827	0.515482	5.52546	3.28632e-08	2.11129e-06	AC231981.1
2.53564	-1.5851	0.578742	-2.73887	0.00616513	0.0386093	RNASEH1
31.5788	1.05482	0.315806	3.34008	0.000837545	0.00868352	RPS7
3.46795	-1.89525	0.600582	-3.1557	0.00160115	0.0140958	NRIR
3.87078	-2.17919	0.731845	-2.97767	0.00290445	0.0219524	CMPK2
2.17529	3.54648	1.33521	2.65613	0.00790437	0.0465297	LINC00298
14.5346	1.22616	0.262948	4.66315	3.1141e-06	0.000101609	IAH1
2.39269	2.25547	0.762472	2.9581	0.00309545	0.0230409	ATP6V1C2
62.2565	-0.620209	0.215837	-2.87351	0.00405938	0.0283366	ROCK2
1.68738	2.7154	0.673343	4.03271	5.51376e-05	0.00105038	MIR3681HG
1.52173	3.63141	1.1121	3.26537	0.0010932	0.0104995	FAM84A
71.2606	-0.572967	0.200817	-2.85318	0.00432845	0.0295722	NBAS
0.654388	3.75687	1.33905	2.80562	0.00502205	0.0330972	LINC01830
0.50588	3.91597	1.15415	3.39294	0.000691463	0.00756468	AC018467.1
27.5084	0.842857	0.260446	3.23621	0.00121128	0.0113862	UBXN2A
7.1013	1.67444	0.292203	5.7304	1.00193e-08	7.58818e-07	SF3B6
2.02005	2.72186	0.624498	4.35848	1.30968e-05	0.000327934	PTRHD1
1.19827	2.44034	0.846482	2.88292	0.00394003	0.0276902	POMC
107.166	-0.50714	0.169424	-2.99332	0.0027596	0.0211494	RAB10
2.44477	2.75927	0.82334	3.35132	0.000804277	0.00846103	GAREM2
10.4357	1.43439	0.450378	3.18484	0.00144832	0.0130671	AGBL5
13.6516	1.68694	0.439166	3.84124	0.000122414	0.00194276	OST4
7.66128	1.48794	0.351551	4.2325	2.31109e-05	0.000519147	ATRAID
4.5311	1.19394	0.387193	3.08358	0.00204528	0.0169736	AC074117.1
15.6623	0.968209	0.301778	3.20834	0.00133502	0.0122345	MRPL33
14.6016	1.50046	0.257197	5.8339	5.4148e-09	4.54428e-07	MEMO1
23.4889	-0.70935	0.201923	-3.51296	0.000443139	0.00536366	SPAST
223.035	-6.95152	0.558686	-12.4426	1.53392e-35	9.52613e-32	LINC00486
3.61434	3.07481	0.515636	5.96314	2.4743e-09	2.34004e-07	LINC01317
1.83216	4.4183	0.956854	4.61752	3.88345e-06	0.000120187	AC068599.1
17.226	0.652439	0.236999	2.75291	0.00590673	0.0374952	CEBPZ
0.715738	3.79985	1.00018	3.79917	0.000145184	0.00223547	AC011247.1
66.7602	1.04104	0.216147	4.81637	1.46196e-06	5.49148e-05	SRSF7
2.08609	1.79231	0.655751	2.73321	0.006272	0.0390082	CDKL4
20.9699	1.23503	0.440644	2.80278	0.00506642	0.0333087	AC007388.1
34.4235	1.35138	0.234444	5.76418	8.20572e-09	6.42356e-07	SLC8A1-AS1
41.0497	-0.768648	0.272632	-2.81936	0.00481188	0.0320522	SRBD1
34.8097	3.13888	0.281055	11.1682	5.83519e-29	1.81192e-25	AC018682.1
3.35977	2.71311	0.769839	3.52426	0.000424671	0.00518482	AC016722.2
15.318	0.987659	0.299497	3.29772	0.00097472	0.00970605	MCFD2
10.3975	1.44419	0.457025	3.15999	0.00157776	0.0139446	STPG4
17.5194	-3.90871	0.682074	-5.73062	1.00064e-08	7.58818e-07	CALM2
6.25717	2.30331	0.840134	2.7416	0.00611406	0.0383914	AC106869.1
19.8186	-2.79759	0.594469	-4.70604	2.5257e-06	8.47862e-05	ASB3
38.4675	2.14159	0.430196	4.97817	6.41872e-07	2.6516e-05	GPR75-ASB3
64.2149	-0.558316	0.20152	-2.77053	0.00559654	0.0360294	PSME4
16.0374	1.83081	0.55987	3.27007	0.00107522	0.0103634	EML6
99.7165	2.16931	0.507636	4.27336	1.92547e-05	0.0004473	RPS27A
10.2634	1.31888	0.42777	3.08316	0.00204817	0.0169824	AC012358.3
37.0427	-0.592312	0.177972	-3.32813	0.000874321	0.00894534	PPP4R3B
0.813379	2.31349	0.874423	2.64573	0.00815155	0.0476684	AC015982.1
3.93324	4.13379	1.08891	3.79627	0.00014689	0.00225615	EFEMP1
1.10298	3.79448	1.16152	3.26682	0.00108761	0.0104666	LINC01793
4.79905	1.10574	0.410843	2.6914	0.00711518	0.0430679	AC018462.1
2.31482	1.8378	0.559567	3.28432	0.00102228	0.0100348	AC092567.1
1.93355	4.45623	1.02055	4.3665	1.26254e-05	0.000319597	AC009501.1
43.3781	0.457373	0.148906	3.07156	0.00212941	0.0174618	UGP2
2.08312	2.87679	0.748923	3.84123	0.00012242	0.00194276	AC008074.1
9.89824	-5.0253	0.903196	-5.56391	2.63798e-08	1.75441e-06	LINC02245
10.6635	2.64746	0.368166	7.19094	6.43467e-13	1.76301e-10	LINC02576
91.6001	-0.573764	0.211766	-2.70942	0.00674003	0.0413071	RAB1A
2.35104	2.53972	0.538724	4.71433	2.42508e-06	8.21483e-05	AC017083.3
2.47739	1.41738	0.495221	2.86211	0.00420829	0.0289796	AC017083.1
3.60304	2.01232	0.576573	3.49014	0.000482773	0.00574364	AC092431.1
21.23	1.341	0.332789	4.02958	5.5877e-05	0.00105905	PCBP1
3.152	-3.29379	1.18783	-2.77294	0.0055552	0.0358128	TIA1
10.1108	1.22086	0.264218	4.62064	3.82565e-06	0.000118697	SNRPG
2.07782	2.41261	0.660296	3.65383	0.000258355	0.00352115	SPR
13.4269	-0.753578	0.254533	-2.96063	0.00307014	0.0228982	DGUOK
14.5827	2.39423	0.382173	6.26477	3.73365e-10	4.40263e-08	AC006030.1
4.75533	-1.47946	0.529503	-2.79405	0.00520532	0.0340282	DCTN1
2.45853	2.58616	0.741618	3.48719	0.000488118	0.00578507	PCGF1
30.0437	1.79614	0.201428	8.91705	4.7889e-19	4.24867e-16	AUP1
7.0876	1.29403	0.37852	3.41867	0.000629287	0.00699121	POLE4
2.54855	1.87836	0.599663	3.13236	0.00173409	0.015006	TACR1
141.415	1.52364	0.492659	3.09269	0.00198351	0.0166089	TMSB10
38.0586	-0.649589	0.171162	-3.79518	0.000147538	0.00226424	KCMF1
24.0591	0.558557	0.18886	2.95752	0.0031013	0.0230557	ELMOD3
3.93015	1.28055	0.450376	2.8433	0.00446495	0.0303157	RNF181
5.92516	1.53172	0.387811	3.94967	7.82579e-05	0.00137798	TMEM150A
121.639	3.27378	0.226728	14.4392	2.93074e-47	5.46026e-43	USP39
4.64291	1.63327	0.464119	3.51906	0.000433073	0.00526669	RNF103-CHMP3
3.62899	1.67644	0.572026	2.93071	0.00338183	0.0246603	AC015971.1
6.56029	1.38045	0.383051	3.60382	0.000313578	0.00410272	PLGLB1
28.9232	0.801821	0.238574	3.36088	0.000776936	0.00825733	MRPS5
13.1563	-2.6829	0.683715	-3.924	8.70895e-05	0.0014927	LINC00342
14.8783	-0.961787	0.302457	-3.17991	0.00147321	0.0132404	KANSL3
13.6214	1.03417	0.343581	3.00998	0.00261264	0.0203723	ANKRD23
2.65867	2.71629	0.749451	3.62438	0.000289654	0.00385065	AC092683.2
24.4239	2.44558	0.424527	5.76071	8.37585e-09	6.52931e-07	COX5B
75.818	-0.516124	0.148258	-3.48125	0.00049907	0.0058812	TMEM131
80.504	-0.63611	0.22711	-2.80089	0.00509614	0.0334435	INPP4A
204.32	-0.910108	0.232718	-3.91078	9.19982e-05	0.00156207	MGAT4A
20.3247	0.806938	0.210357	3.83605	0.000125029	0.0019808	MITD1
1.50784	2.04257	0.67701	3.01704	0.00255259	0.0200358	LYG2
46.0728	0.683354	0.14632	4.67026	3.00822e-06	9.86856e-05	EIF5B
43.858	-0.668089	0.160496	-4.16266	3.14567e-05	0.000660733	REV1
44.2444	1.39715	0.243414	5.73981	9.47837e-09	7.29717e-07	RPL31
1.68855	2.79004	1.01346	2.75298	0.0059056	0.0374952	LINC01103
2.49965	2.69365	0.749771	3.59263	0.000327354	0.00424717	AC010884.1
1.93202	2.79435	0.855758	3.26535	0.00109329	0.0104995	FHL2
155.346	-1.164	0.319022	-3.64864	0.000263627	0.00357992	NCK2
107.991	-0.767485	0.215877	-3.5552	0.000377697	0.00473864	LIMS1
283.559	-0.959335	0.259264	-3.70023	0.000215406	0.00305653	SH3RF3
7.0716	3.25753	0.556342	5.85526	4.7626e-09	4.12707e-07	SMIM37
1.48922	2.52423	0.786092	3.21111	0.00132221	0.012147	ACOXL
1.83457	2.45621	0.793371	3.09591	0.00196208	0.0164935	AC017002.5
120.845	-1.46985	0.338029	-4.34829	1.37206e-05	0.00033903	MERTK
4.22929	-1.10739	0.411882	-2.68862	0.00717481	0.0433162	POLR1B
2.01728	1.66792	0.621433	2.68398	0.0072751	0.0437375	CHCHD5
22.5679	-0.841333	0.303207	-2.77478	0.00552388	0.0356479	SLC20A1
2.52142	-3.27854	1.24634	-2.63053	0.00852512	0.0491891	AC016745.1
63.8168	-0.710463	0.192779	-3.68539	0.000228357	0.00319648	ACTR3
24.5732	0.815451	0.171494	4.75497	1.98474e-06	6.99011e-05	DDX18
22.6283	2.24839	0.36823	6.10594	1.02195e-09	1.05777e-07	DBI
2.52316	2.73017	1.01888	2.67959	0.00737135	0.0441466	CFAP221
11.9389	1.76304	0.585749	3.00989	0.00261345	0.0203723	CNTNAP5
84.1551	-0.381173	0.13204	-2.88681	0.00389172	0.0274335	MAP3K2
5.16939	-1.89787	0.617829	-3.07184	0.00212743	0.0174532	AC068282.1
47.735	-0.583481	0.145311	-4.01539	5.93473e-05	0.00110425	WDR33
27.5433	-0.573992	0.206463	-2.78013	0.00543379	0.0352158	UGGT1
14.2341	1.66811	0.349792	4.76887	1.85259e-06	6.65039e-05	MZT2B
4.04222	2.074	0.509214	4.07294	4.64242e-05	0.000915521	CCDC115
6.02514	1.3722	0.390663	3.51249	0.000443925	0.00536366	IMP4
2.38197	3.27127	0.878141	3.72523	0.000195141	0.00283152	AC016909.2
173.654	-0.808259	0.193184	-4.18388	2.86581e-05	0.000617259	MGAT5
137.984	-2.18146	0.558455	-3.90623	9.37457e-05	0.00158348	TMEM163
2.44952	2.14958	0.624673	3.44112	0.000579308	0.00659311	ACMSD
45.1919	0.574018	0.218244	2.63017	0.0085342	0.0492262	DARS
5.30826	-3.0342	0.693131	-4.37753	1.20032e-05	0.000305508	AC079793.1
6.42274	1.77631	0.493502	3.59939	0.000318963	0.00415566	AC092652.2
2.43587	2.30536	0.592041	3.89391	9.86408e-05	0.00163503	AC009951.2
46.3921	-0.851448	0.147951	-5.75494	8.66739e-09	6.70051e-07	EPC2
38.9928	-1.42541	0.50219	-2.83838	0.00453425	0.0306634	CACNB4
1.35023	2.70714	0.855854	3.16308	0.00156109	0.0138498	AC079790.1
0.68806	3.39171	1.24513	2.72397	0.00645016	0.0398848	RPRM
11.6382	2.5026	0.784091	3.19173	0.00141426	0.012797	KCNJ3
188.056	-0.509151	0.148852	-3.42051	0.000625038	0.00694814	BAZ2B
5.24737	3.08835	0.682729	4.52353	6.08161e-06	0.00017405	AC009313.1
12.1008	1.84762	0.682509	2.7071	0.00678745	0.0415389	KCNH7
3.03329	3.98869	1.21622	3.27959	0.00103957	0.0101245	AC010127.1
0.483252	2.44838	0.930615	2.63093	0.00851515	0.0491773	XIRP2
32.1967	0.465758	0.154503	3.01456	0.00257348	0.0201688	FASTKD1
20.2307	1.29397	0.238005	5.43674	5.42638e-08	3.16925e-06	SSB
20.8267	1.53265	0.47186	3.2481	0.00116179	0.0109917	RAPGEF4
20.603	-0.745178	0.244959	-3.04205	0.00234973	0.0188049	CIR1
43.8915	2.05978	0.302056	6.81921	9.15449e-12	1.87164e-09	AC010894.3
8.75241	1.66003	0.567451	2.92541	0.00344006	0.0249578	ATP5MC3
36.5121	-0.583612	0.161242	-3.61949	0.000295189	0.00389495	AGPS
16.6479	0.663595	0.198724	3.33928	0.000839965	0.00870378	PRKRA
0.940657	2.04247	0.73004	2.79775	0.00514592	0.033702	CCDC141
1.25668	3.17636	0.917571	3.4617	0.000536775	0.00623482	AC009478.1
6.61383	-1.15894	0.353185	-3.2814	0.00103293	0.010081	NUP35
25.8247	-2.39716	0.531755	-4.50803	6.54329e-06	0.000184989	LINC01473
11.2494	1.27054	0.442238	2.87298	0.00406624	0.0283738	AC017101.1
32.6555	0.552341	0.200718	2.75182	0.00592645	0.0375659	ANKAR
26.738	-1.2186	0.380886	-3.19939	0.00137721	0.0125471	STAT1
12.4254	3.99772	0.6579	6.07649	1.22841e-09	1.25063e-07	AC114760.2
67.3874	0.443635	0.144235	3.07578	0.00209951	0.0172855	SF3B1
2.10823	-2.74502	0.766862	-3.57955	0.000344181	0.00441021	HSPE1
1.05401	3.75659	1.12108	3.35088	0.000805561	0.00846976	LINC01923
19.4846	1.99451	0.613209	3.25258	0.00114364	0.0108489	SATB2
9.40358	0.899912	0.290905	3.09349	0.00197819	0.0165718	C2orf69
5.47785	-1.48406	0.483376	-3.07019	0.0021392	0.0175194	KCTD18
1.03364	2.5146	0.803632	3.12904	0.00175376	0.015134	AC007163.1
8.24858	1.09556	0.413842	2.64728	0.0081142	0.0475096	NDUFB3
18.692	1.5652	0.288327	5.42857	5.68078e-08	3.30746e-06	SUMO1
0.859091	2.45366	0.837669	2.92916	0.00339884	0.0247455	AC007383.3
6.30804	-1.25337	0.457693	-2.73845	0.00617302	0.0386424	AC009226.1
26.4536	1.36199	0.474723	2.86902	0.00411742	0.0285811	MAP2
12.5216	2.43029	0.712975	3.40867	0.000652808	0.00720952	UNC80
13.1402	-0.935655	0.305544	-3.06226	0.00219674	0.0178964	RPE
4.18511	1.68081	0.6089	2.7604	0.00577304	0.0368727	AC007038.2
20.8084	0.951569	0.261155	3.64369	0.000268753	0.00362836	AC007038.1
7.36795	2.74634	0.592149	4.63792	3.51932e-06	0.000111701	AC016708.1
92.0666	1.45092	0.424978	3.4141	0.000639936	0.00708837	RPL37A
3.71858	2.47889	0.72275	3.4298	0.000604024	0.00678335	IGFBP5
7.50732	2.82717	0.829286	3.40916	0.000651634	0.00720083	AC007563.2
57.4969	-0.828054	0.257917	-3.21055	0.00132482	0.012165	ARPC2
5.70391	1.08465	0.388518	2.79176	0.00524229	0.0341739	AAMP
1.53871	-2.54456	0.831739	-3.05933	0.00221836	0.0180324	NHEJ1
10.0356	2.08532	0.551285	3.78266	0.000155162	0.00235986	RETREG2
11.6852	0.725985	0.265811	2.73121	0.0063102	0.039173	ANKZF1
0.785389	3.456	1.09997	3.14191	0.0016785	0.0146542	ASIC4
0.860095	2.53634	0.939266	2.70035	0.00692674	0.0421463	TMEM198
61.5882	-0.505091	0.181457	-2.78353	0.00537708	0.0348939	CUL3
1.08322	3.4484	1.25317	2.75174	0.00592795	0.0375659	IRS1
1.29109	2.48017	0.916309	2.70669	0.00679569	0.0415389	SPHKAP
23.7197	0.996368	0.258598	3.85296	0.0001167	0.00187654	AC009950.1
24.2345	-1.32072	0.383712	-3.44195	0.000577542	0.00658116	SP140
143.136	-0.764316	0.283667	-2.69441	0.00705138	0.0427512	SP100
29.515	1.51293	0.457094	3.30988	0.000933372	0.00939474	ARMC9
102.285	1.16562	0.291265	4.0019	6.28347e-05	0.00115224	PTMA
4.97792	1.74172	0.454096	3.83557	0.000125275	0.00198301	AC019130.1
231.151	-0.673941	0.237762	-2.83452	0.00458942	0.0308796	INPP5D
9.41925	-1.17223	0.337784	-3.47035	0.000519773	0.00607521	ATG16L1
5.02883	1.91842	0.617374	3.10739	0.00188747	0.0160236	ARL4C
6.53807	1.71058	0.463738	3.68868	0.000225417	0.00316502	COPS8
15.4078	1.56449	0.579313	2.7006	0.00692139	0.0421275	RAMP1
3.95565	-3.98927	0.798996	-4.99285	5.94936e-07	2.50209e-05	SCLY
75.9588	-1.06134	0.165867	-6.3987	1.56701e-10	2.14668e-08	HDAC4
18.7419	3.40489	0.452023	7.53255	4.97601e-14	1.74921e-11	COPS9
33.6112	-0.73017	0.240413	-3.03715	0.00238823	0.0190557	ANKMY1
39.7732	-0.422379	0.140943	-2.9968	0.00272829	0.0209871	HDLBP
32.7794	0.793745	0.225029	3.5273	0.000419826	0.00513915	ATG4B
12.5068	1.9662	0.490834	4.00584	6.17981e-05	0.00113824	CNTN4
21.7128	-0.9106	0.337081	-2.70142	0.00690431	0.0420511	AC034195.1
142.361	-0.554827	0.158412	-3.50243	0.000461031	0.00553445	SUMF1
13.7522	1.24091	0.467541	2.65413	0.0079513	0.0467657	AC018816.1
21.3712	2.13128	0.337547	6.31401	2.71892e-10	3.39974e-08	AC026202.2
11.8277	-1.53233	0.451934	-3.3906	0.000697388	0.00761608	EDEM1
0.627835	2.81804	1.07285	2.62669	0.0086221	0.0495797	AC087857.1
1.54553	2.60388	0.691494	3.76559	0.000166153	0.00249646	GRM7-AS3
28.7386	3.24325	0.890095	3.64371	0.000268735	0.00362836	GRM7
1.55751	3.23364	1.03632	3.12029	0.00180671	0.0155119	GRM7-AS1
1.09073	2.59331	0.785583	3.30113	0.00096295	0.00961453	SSUH2
44.7732	1.1726	0.177173	6.61836	3.63201e-11	6.09622e-09	THUMPD3-AS1
20.4718	-0.855249	0.243642	-3.51026	0.000447664	0.00539833	MTMR14
3.15762	1.74218	0.615443	2.83078	0.00464347	0.0311308	CPNE9
8.53828	-1.46448	0.446125	-3.28268	0.00102827	0.0100512	TTLL3
2.61642	1.74016	0.508573	3.42165	0.00062243	0.00692742	JAGN1
18.3349	1.40753	0.257775	5.46029	4.75365e-08	2.83846e-06	CRELD1
1.85117	3.5724	0.744377	4.79918	1.59318e-06	5.88303e-05	FANCD2OS
13.3581	4.08864	1.05699	3.86819	0.000109645	0.00178862	SLC6A1-AS1
16.9434	2.35297	0.800028	2.94111	0.00327041	0.0240834	SYN2
53.8405	1.051	0.319708	3.28737	0.00101128	0.00996886	RPL32
9.07894	2.12201	0.528282	4.0168	5.89926e-05	0.00110129	LSM3
3.75628	1.26186	0.396871	3.17952	0.00147517	0.013242	DPH3
103.577	-0.576185	0.165666	-3.47799	0.000505186	0.00593825	PLCL2
411.235	-0.312372	0.105234	-2.96835	0.00299399	0.0224081	UBE2E2
66.6935	2.0166	0.375729	5.36718	7.99792e-08	4.46135e-06	RPL15
124.022	-0.771046	0.23525	-3.27757	0.00104706	0.0101762	SLC4A7
3.03127	1.82891	0.56307	3.2481	0.0011618	0.0109917	RBMS3-AS3
0.855347	2.38956	0.867846	2.75344	0.00589722	0.0374731	RBMS3-AS2
7.53756	2.69323	0.606469	4.44084	8.96083e-06	0.000239182	OSBPL10
21.495	-0.760606	0.255786	-2.97361	0.00294321	0.0221368	CNOT10
31.5699	2.33294	0.84598	2.75768	0.00582124	0.0371042	ARPP21
22.7504	0.722506	0.239286	3.01943	0.00253253	0.0199424	EPM2AIP1
165.938	-0.625166	0.220035	-2.84121	0.00449431	0.0304929	GOLGA4
21.3231	0.786667	0.265877	2.95876	0.0030888	0.0230006	ACAA1
18.7383	0.67248	0.248241	2.70898	0.00674901	0.0413485	WDR48
37.0461	0.881612	0.31253	2.82088	0.00478916	0.0319466	RPSA
12.1356	2.0716	0.510103	4.06113	4.88353e-05	0.000950425	EIF1B
47.9531	-0.712531	0.207924	-3.42689	0.000610533	0.00681537	ULK4
18.4205	1.76889	0.637287	2.77566	0.00550892	0.0355636	CCK
13.3656	1.28042	0.416882	3.07143	0.00213036	0.0174618	AC099669.1
13.6524	-0.986709	0.298102	-3.30996	0.000933079	0.00939474	ZDHHC3
93.4135	-0.454124	0.114633	-3.96155	7.44644e-05	0.00132507	SETD2
23.9253	-0.588183	0.197754	-2.97431	0.00293647	0.0221368	KLHL18
32.3535	2.20687	0.401796	5.49252	3.96247e-08	2.44453e-06	TMA7
10.7775	1.55037	0.333945	4.64257	3.44096e-06	0.000109821	UQCRC1
7.2	2.11309	0.42782	4.93919	7.84465e-07	3.17036e-05	NDUFAF3
18.3611	-0.744771	0.261773	-2.8451	0.00443969	0.0301993	QRICH1
8.0385	1.36095	0.359316	3.78762	0.000152098	0.00232846	QARS
6.51408	1.22218	0.354698	3.4457	0.000569584	0.00651038	TCTA
3.08895	1.99793	0.558838	3.57515	0.000350027	0.00446974	APEH
5.65819	1.31644	0.491694	2.67735	0.00742065	0.0443691	INKA1
3.00252	1.34961	0.459688	2.93593	0.00332547	0.0243637	HYAL1
6.12332	1.66065	0.527817	3.14626	0.0016537	0.0144716	TUSC2
2.84793	2.19196	0.499724	4.38634	1.15274e-05	0.000294202	TMEM115
8.54885	-1.16405	0.42452	-2.74203	0.00610608	0.0383604	MAPKAPK3
16.2636	-1.13013	0.242884	-4.65297	3.2719e-06	0.000105912	DCAF1
17.171	-0.875557	0.250691	-3.49258	0.000478378	0.00569499	RAD54L2
1.08381	2.53086	0.846469	2.9899	0.00279068	0.0213349	ABHD14A-ACY1
45.5944	1.44743	0.413535	3.50014	0.000465019	0.00557514	RPL29
8.56504	-1.1576	0.347266	-3.33347	0.000857694	0.00881882	DNAH1
18.2061	1.06819	0.246004	4.34216	1.41087e-05	0.000346323	SMIM4
15.6777	0.785526	0.239255	3.28322	0.00102627	0.0100475	GNL3
13.3875	1.5953	0.538827	2.96069	0.00306953	0.0228982	SPCS1
24.2666	-1.06653	0.254501	-4.19068	2.7812e-05	0.000606909	SFMBT1
5.327	1.69988	0.634598	2.67868	0.00739133	0.0442364	CHDH
11.9314	2.01823	0.435334	4.63604	3.55152e-06	0.000112286	SELENOK
3.111	1.87209	0.571803	3.27401	0.00106034	0.0102641	ASB14
5.54766	1.62818	0.542168	3.00308	0.00267258	0.0206867	DNAH12
11.3342	1.27577	0.357794	3.56565	0.000362954	0.00460745	DENND6A-AS1
5.9706	2.12687	0.74978	2.83666	0.00455878	0.0307513	C3orf14
33.284	2.86683	0.744081	3.85284	0.000116755	0.00187654	CADPS
7.19213	1.66839	0.595609	2.80114	0.00509224	0.0334297	SYNPR
19.7087	-1.56849	0.340434	-4.60733	4.07876e-06	0.000125606	ATXN7
13.7747	1.4845	0.323671	4.58645	4.50855e-06	0.00013592	PSMD6-AS2
93.0042	-0.677761	0.25742	-2.6329	0.00846584	0.0489683	SUCLG2
20.4614	3.72432	1.14558	3.25103	0.00114986	0.0108967	FAM19A1
33.8307	1.48557	0.392658	3.78337	0.000154716	0.00235534	ARL6IP5
0.902022	3.03896	0.975879	3.11408	0.00184521	0.0157735	LMOD3
41.2555	1.53959	0.565001	2.72494	0.00643141	0.0397821	ROBO2
39.2778	0.585275	0.190338	3.07493	0.00210555	0.0173194	CGGBP1
51.3923	0.493679	0.158247	3.11968	0.00181049	0.0155158	ZNF654
18.0942	-1.2047	0.390637	-3.08394	0.0020428	0.0169673	PROS1
30.8457	1.2232	0.217801	5.61612	1.95294e-08	1.3476e-06	FILIP1L
5.78223	1.5402	0.441555	3.48812	0.000486423	0.00577351	TRMT10C
1.0527	2.7783	0.91058	3.05113	0.00227979	0.0184139	LINC00636
9.20932	0.871598	0.275263	3.16643	0.00154325	0.0137112	ABHD10
1.08425	2.19537	0.78221	2.80662	0.00500645	0.0330177	C3orf52
1.4962	2.4541	0.913134	2.68756	0.00719756	0.0434255	BTLA
2.4193	2.77813	0.708089	3.92342	8.73015e-05	0.00149496	CFAP44-AS1
1.11098	3.53082	1.29829	2.7196	0.00653614	0.0402694	SIDT1-AS1
0.424224	3.16056	1.01743	3.10642	0.00189366	0.0160586	DRD3
11.9787	2.76559	0.53582	5.16142	2.45082e-07	1.16483e-05	ZBTB20-AS5
4.49188	3.51206	1.1444	3.06892	0.00214833	0.0175782	LSAMP-AS1
2.39538	3.45742	1.18911	2.90756	0.00364261	0.026062	LINC00903
1.74669	1.50194	0.547407	2.74374	0.00607437	0.0382789	B4GALT4-AS1
108.676	-0.595713	0.126615	-4.70492	2.53969e-06	8.51024e-05	GSK3B
11.0874	1.44806	0.370071	3.91292	9.11878e-05	0.0015521	NDUFB4
54.1302	2.91539	0.779438	3.74038	0.000183742	0.00270831	STXBP5L
56.4952	-0.835015	0.247009	-3.3805	0.000723529	0.00783269	GOLGB1
112.874	-1.82377	0.409402	-4.45471	8.40084e-06	0.000227081	PARP14
1.15479	2.77168	0.786267	3.52512	0.000423295	0.00517141	SEMA5B
5.40421	-1.49559	0.433259	-3.45195	0.000556552	0.0064205	PDIA5
35.5833	-0.865445	0.286649	-3.01918	0.00253461	0.0199503	ITGB5
7.61513	2.28668	0.382557	5.97736	2.2678e-09	2.16674e-07	ITGB5-AS1
112.56	-0.359257	0.105289	-3.4121	0.000644637	0.00713621	ZNF148
33.4977	-0.603511	0.226279	-2.66711	0.00765056	0.0454563	OSBPL11
0.834772	2.70556	0.892739	3.03063	0.00244043	0.0193614	ALDH1L1
5.22588	2.61018	0.401774	6.49664	8.2135e-11	1.19551e-08	CFAP100
2.77701	1.9989	0.71319	2.80277	0.00506666	0.0333087	TXNRD3NB
8.90912	1.2796	0.399378	3.20398	0.00135542	0.0123803	ABTB1
16.4668	1.75488	0.296919	5.91028	3.41521e-09	3.07385e-07	RUVBL1
0.718518	3.35927	1.21181	2.77212	0.00556923	0.0358908	AC112484.1
1.31873	2.07209	0.717988	2.88597	0.00390215	0.0274862	AC108673.3
8.36785	1.56594	0.487353	3.21316	0.00131285	0.0120788	H1FX
2.18948	2.16046	0.786261	2.74777	0.00600023	0.0379225	COL6A6
55.8324	-0.812581	0.231877	-3.50436	0.000457714	0.00550172	DNAJC13
4.96326	-4.33794	0.912984	-4.75138	2.0203e-06	7.08857e-05	ACAD11
21.8611	2.45778	0.767834	3.20092	0.00136987	0.0124899	TMEM108
3.91668	2.19969	0.567292	3.87754	0.00010552	0.0017367	ANAPC13
24.4403	-0.625191	0.188843	-3.31064	0.00093084	0.00938954	MSL2
27.2066	1.55174	0.333979	4.64622	3.38073e-06	0.000108785	SLC35G2
4.00316	-1.65645	0.557997	-2.96857	0.0029919	0.0224081	DZIP1L
20.8015	1.32389	0.497931	2.65879	0.00784216	0.0462658	AC097103.2
20.6884	2.62322	0.782182	3.35372	0.000797327	0.00842946	CLSTN2
4.946	2.24052	0.502164	4.46173	8.13e-06	0.000221124	CP
1.39801	4.26561	1.00487	4.24492	2.18668e-05	0.000496224	TM4SF1-AS1
36.4905	1.11291	0.241813	4.60234	4.17763e-06	0.000127596	SERP1
7.64773	1.45252	0.508443	2.85681	0.00427926	0.0293329	IGSF10
5.65437	3.78007	0.825462	4.57933	4.66462e-06	0.000139017	ARHGEF26
1.18148	2.12605	0.686039	3.09903	0.00194158	0.0163756	AC106707.1
2.97119	1.70614	0.49844	3.42296	0.000619421	0.00690217	LXN
10.1541	2.28842	0.348065	6.57471	4.87487e-11	7.69692e-09	RARRES1
5.43381	3.22712	1.15633	2.79084	0.00525713	0.0342467	AC079594.2
27.5517	1.77003	0.64537	2.74266	0.0060943	0.0383146	SMC4
54.8398	1.02349	0.277234	3.6918	0.000222676	0.00313581	SEC62
8.52846	-1.4155	0.476876	-2.96827	0.0029948	0.0224081	GPR160
73.6075	-0.561417	0.134152	-4.18494	2.85239e-05	0.000616506	PHC3
146.712	-0.735047	0.127153	-5.78082	7.43371e-09	5.91869e-07	TBL1XR1
5.2712	1.13118	0.373624	3.02759	0.00246513	0.019494	MRPL47
70.5119	0.567633	0.140827	4.03071	5.56075e-05	0.00105609	TTC14
6.62985	1.43258	0.508987	2.81458	0.00488416	0.0324641	DNAJC19
100.002	1.65815	0.404761	4.09661	4.19252e-05	0.000841712	MCF2L2
36.096	-0.674294	0.240212	-2.80708	0.00499934	0.0329942	YEATS2
1.14606	3.05158	1.10502	2.76156	0.00575253	0.0367921	VWA5B2
12.179	1.41145	0.469819	3.00425	0.00266236	0.0206347	MAGEF1
12.1988	-1.20304	0.414771	-2.9005	0.00372565	0.0264853	C3orf70
1.39782	3.63982	1.29661	2.80719	0.00499758	0.0329942	AC068631.2
53.8778	1.13162	0.327319	3.45725	0.000545715	0.00632289	EIF4A2
34.7639	-0.683462	0.236877	-2.8853	0.00391038	0.0275337	CCDC50
2.97933	3.43113	0.976783	3.51269	0.000443599	0.00536366	AC073365.1
30.0335	-0.999934	0.37189	-2.68879	0.00717122	0.0433086	MB21D2
47.6332	-0.849029	0.23171	-3.66419	0.000248127	0.00341926	ATP13A3
132.068	-0.47176	0.144732	-3.25953	0.00111597	0.010628	ACAP2
26.4932	1.89022	0.693365	2.72616	0.00640763	0.0396697	APOD
1.19414	3.06325	0.950897	3.22143	0.00127551	0.0118347	AC233280.1
13.4603	-1.16889	0.419797	-2.78441	0.00536252	0.0348236	TFRC
4.82881	1.68316	0.582422	2.88993	0.00385328	0.0272243	SLC51A
14.004	-1.04349	0.263522	-3.95977	7.5022e-05	0.00133244	PCYT1A
19.1107	-0.968008	0.29502	-3.28116	0.00103381	0.0100842	RNF168
1.69761	2.29136	0.613874	3.73263	0.000189492	0.00276896	CEP19
4.52631	3.38111	0.487264	6.93898	3.94955e-12	8.65694e-10	NCBP2-AS2
2.67613	1.71647	0.573777	2.99153	0.0027758	0.0212473	MELTF-AS1
24.3262	-0.647482	0.213984	-3.02584	0.00247942	0.0195821	RUBCN
41.0872	2.16506	0.375565	5.7648	8.1756e-09	6.42356e-07	RPL35A
10.6246	-1.02006	0.305915	-3.33446	0.000854649	0.00880179	ZNF595
22.2866	1.49614	0.320367	4.67008	3.01078e-06	9.86856e-05	ATP5ME
35.0638	-0.678224	0.227129	-2.98607	0.00282587	0.021542	AC139887.2
48.1802	-1.01144	0.182393	-5.54538	2.93319e-08	1.92423e-06	GAK
2.3622	-3.06523	0.742592	-4.12775	3.66326e-05	0.000749178	AC092535.4
4.81834	1.33433	0.388766	3.43223	0.00059865	0.00674331	CTBP1-AS
13.7405	-0.822873	0.272676	-3.01777	0.0025464	0.0200093	MAEA
1.88758	3.03354	0.89991	3.37094	0.00074912	0.00802118	FGFR3
13.5361	1.60125	0.548886	2.91728	0.00353101	0.0254211	C4orf48
11.9316	1.40927	0.404542	3.48362	0.000494685	0.00584802	POLN
14.5554	-1.05758	0.304461	-3.47361	0.000513507	0.00602087	RNF4
4.23162	-1.40018	0.49727	-2.81574	0.00486656	0.0323702	NOP14
49.2289	-0.626273	0.155028	-4.03974	5.35104e-05	0.00102356	HTT
13.0263	1.11949	0.235853	4.74656	2.06901e-06	7.23222e-05	LRPAP1
34.4663	-0.829769	0.165766	-5.00567	5.56674e-07	2.35179e-05	STX18
0.688713	2.3595	0.863236	2.73332	0.00626986	0.0390082	MSX1
11.9165	1.92981	0.423215	4.55988	5.11817e-06	0.000149228	CYTL1
9.9567	2.03904	0.401118	5.08338	3.70771e-07	1.68074e-05	MRFAP1
5.96333	1.741	0.369836	4.7075	2.50769e-06	8.43336e-05	MRFAP1L1
2.84062	1.95117	0.502834	3.88034	0.000104309	0.00172286	BLOC1S4
113.401	-1.40459	0.345499	-4.06538	4.79536e-05	0.000936503	TBC1D14
5.31945	3.81556	0.542863	7.02859	2.08629e-12	5.11443e-10	CLNK
12.4449	-1.87408	0.440566	-4.25381	2.1016e-05	0.000481611	AC005699.1
63.4345	-0.687952	0.167816	-4.09943	4.14166e-05	0.000834198	BOD1L1
34.7607	2.40565	0.676405	3.55652	0.000375804	0.00472737	LDB2
28.5812	-1.29742	0.367736	-3.52813	0.000418511	0.00512642	LAP3
10.7396	2.2513	0.506462	4.44516	8.78264e-06	0.000236117	FAM184B
9.41521	3.43907	0.382142	8.99946	2.26834e-19	2.34785e-16	AC024230.1
146.647	1.89178	0.594483	3.18223	0.00146145	0.0131538	KCNIP4
34.7186	-0.509897	0.175415	-2.90681	0.00365139	0.0260858	DHX15
3.78549	-1.86193	0.543084	-3.42844	0.000607052	0.00679915	PI4K2B
45.74	2.4723	0.792674	3.11893	0.00181507	0.0155479	PCDH7
3.66254	-2.94979	0.743083	-3.96966	7.19756e-05	0.0012894	AC079921.1
8.33888	-2.62684	0.471229	-5.57444	2.48334e-08	1.67029e-06	RPL9
90.5737	-0.534528	0.111568	-4.79104	1.65918e-06	6.06831e-05	UBE2K
16.1028	-0.854704	0.282866	-3.02158	0.00251455	0.0198175	N4BP2
2.12452	2.94386	0.796653	3.69529	0.000219639	0.00310713	NIPAL1
2.75917	1.90339	0.655204	2.90504	0.00367204	0.026172	CNGA1
26.5449	-0.673302	0.180804	-3.72393	0.000196148	0.00284042	SLAIN2
81.3154	-0.624473	0.153527	-4.06751	4.75173e-05	0.000930231	SCFD2
10.2233	-5.38769	0.855422	-6.29829	3.00954e-10	3.7133e-08	FIP1L1
8.07908	1.84736	0.341881	5.40351	6.53506e-08	3.73481e-06	AC058822.1
5.42947	2.95867	0.889244	3.32718	0.000877304	0.0089611	LNX1
26.836	-0.662911	0.222373	-2.98108	0.00287238	0.0217807	CHIC2
1.41808	3.8727	0.925465	4.1846	2.85668e-05	0.000616718	UGT2B7
14.6002	1.35549	0.493348	2.74753	0.00600467	0.0379359	AC053527.1
0.910482	4.09484	1.53868	2.66127	0.00778471	0.0460581	FAM47E-STBD1
0.511518	4.3523	1.27432	3.41539	0.000636916	0.00706332	AC107072.1
63.6164	0.947237	0.189848	4.98945	6.05506e-07	2.53863e-05	CCNI
40.5903	2.04148	0.349214	5.84592	5.03763e-09	4.28567e-07	PAQR3
5.73382	2.19444	0.795977	2.75691	0.00583506	0.0371795	ANTXR2
267.308	3.59855	0.305901	11.7638	5.99854e-32	2.23518e-28	RASGEF1B
50.7274	-0.446783	0.150452	-2.9696	0.00298185	0.0223471	HNRNPD
83.2445	0.518063	0.151065	3.4294	0.000604915	0.00678926	HNRNPDL
9.63216	1.04198	0.281003	3.70809	0.000208827	0.00298822	MRPS18C
203.774	-0.771948	0.217004	-3.5573	0.00037469	0.00471679	WDFY3
1.68781	3.20546	0.931446	3.44138	0.00057875	0.00659089	AC107067.1
5.65112	1.77639	0.455446	3.90034	9.60562e-05	0.00160937	PYURF
1.67885	2.61181	0.746751	3.49757	0.000469522	0.00561829	AC098582.1
30.7995	-1.34845	0.285669	-4.72032	2.35471e-06	8.03489e-05	HERC3
8.81658	-1.14712	0.425018	-2.699	0.00695492	0.0422764	FAM13A-AS1
8.91892	3.71183	0.735336	5.0478	4.46929e-07	1.95923e-05	AC097478.1
50.307	2.20854	0.664833	3.32194	0.00089393	0.00909105	CCSER1
39.4406	0.606207	0.203714	2.97577	0.00292249	0.0220531	SMARCAD1
2.00181	2.84835	0.708077	4.02265	5.75475e-05	0.00108132	LINC02267
1.04499	2.53705	0.860511	2.9483	0.00319522	0.0236419	MTTP
19.345	2.0677	0.611935	3.37895	0.00072764	0.00785893	H2AFZ
94.0529	-0.785767	0.214021	-3.67144	0.000241184	0.00334089	MANBA
5.26912	2.42756	0.456969	5.31231	1.08244e-07	5.8455e-06	AC018797.2
12.5822	1.01618	0.222209	4.57307	4.8062e-06	0.00014146	CISD2
82.4224	-0.556791	0.204245	-2.72609	0.00640898	0.0396697	TET2
1.80767	2.20284	0.710322	3.10118	0.00192753	0.0162865	ARHGEF38
17.4745	0.653579	0.211938	3.08382	0.00204362	0.0169673	AIMP1
61.7222	2.08775	0.377506	5.53037	3.19556e-08	2.07444e-06	RPL34
1.57355	3.83833	1.1769	3.26139	0.00110866	0.010593	ENPEP
79.0338	-1.15539	0.316108	-3.65504	0.000257137	0.00350969	ALPK1
39.2723	1.18043	0.173891	6.78835	1.13424e-11	2.17856e-09	LARP7
3.63692	1.52964	0.57845	2.64437	0.00818427	0.0478147	LINC01378
12.003	1.30899	0.391582	3.34282	0.000829305	0.00862975	SNHG8
1.44032	-2.2461	0.842328	-2.66654	0.00766371	0.0455012	MYOZ2
13.3869	1.2203	0.323631	3.77064	0.000162831	0.00245644	C4orf3
32.8847	2.50015	0.420081	5.95159	2.65543e-09	2.49744e-07	PDE5A
8.1186	1.51922	0.338819	4.48387	7.33026e-06	0.000202326	AC108062.1
79.1245	-0.926239	0.309668	-2.99107	0.00278006	0.0212712	SCLT1
16.1542	1.21841	0.388656	3.13492	0.00171901	0.0149101	AC096711.2
2.87327	3.66493	0.616556	5.9442	2.77818e-09	2.56239e-07	LINC00616
3.28332	2.13452	0.473866	4.50448	6.65371e-06	0.000187542	SLC7A11
6.20078	1.32735	0.423724	3.13258	0.00173277	0.0150015	NOCT
9.99724	1.23476	0.407899	3.02712	0.00246895	0.0195159	NDUFC1
46.9024	1.31605	0.364002	3.61549	0.000299779	0.00394992	AC097376.2
47.5614	-0.890735	0.247694	-3.59611	0.000323013	0.00419962	TBC1D9
23.179	-0.730318	0.27155	-2.68944	0.00715724	0.0432663	SMARCA5
36.0086	-0.540807	0.165112	-3.27538	0.00105518	0.0102394	SLC10A7
18.9556	0.721636	0.268342	2.68924	0.00716156	0.043272	PRMT9
2.30448	1.82943	0.638778	2.86395	0.00418395	0.028912	AC069272.1
0.866904	2.88562	0.917557	3.1449	0.00166146	0.0145258	IQCM
41.0825	-0.921064	0.207249	-4.44424	8.82022e-06	0.000236786	ARFIP1
21.5457	2.02194	0.635107	3.18362	0.00145447	0.0131099	RNF175
25.1786	1.16578	0.377874	3.08511	0.00203477	0.016924	FAM198B-AS1
55.5732	-0.853896	0.254924	-3.34961	0.000809269	0.00849915	KLHL2
18.5332	-1.25776	0.419984	-2.99479	0.00274635	0.0210825	DDX60
31.0743	2.40723	0.818805	2.93993	0.00328285	0.0241369	GALNTL6
9.58458	1.04434	0.391901	2.6648	0.00770331	0.0457071	AC105285.1
10.5094	3.31316	0.387783	8.54386	1.29816e-17	8.95777e-15	SCRG1
1.64909	2.41501	0.696621	3.46675	0.000526792	0.006138	HAND2-AS1
0.781331	2.89847	1.08188	2.67911	0.00738178	0.0441934	LINC02269
4.78391	1.74674	0.39459	4.42673	9.56725e-06	0.000252447	AC019163.1
0.716136	3.81529	1.26427	3.01778	0.00254634	0.0200093	AC093801.1
1.67813	3.74246	1.27142	2.94352	0.00324501	0.0239451	AC098864.1
20.5178	-0.608814	0.214577	-2.83727	0.00455007	0.0307369	TRAPPC11
39.1526	-0.575196	0.213324	-2.69635	0.00701039	0.0425531	IRF2
3.626	1.22474	0.425301	2.87971	0.00398046	0.0278944	ANKRD37
3.24744	2.75033	0.903152	3.04526	0.0023248	0.0186843	F11-AS1
0.893122	3.83118	1.22796	3.11997	0.00180871	0.0155148	AC097521.1
2.05412	2.41342	0.66904	3.60729	0.000309417	0.00405112	LINC01060
3.70449	1.62472	0.553915	2.93316	0.00335532	0.0245341	CCDC127
15.4427	-1.04417	0.242177	-4.31159	1.62086e-05	0.000388152	PDCD6
3.18487	2.21577	0.816325	2.71432	0.00664122	0.0408207	EXOC3-AS1
14.5636	-0.884142	0.25609	-3.45247	0.000555477	0.00641285	EXOC3
1.36122	2.11202	0.759729	2.77996	0.00543653	0.0352158	SLC9A3
4.1721	2.49235	0.480961	5.18203	2.19488e-07	1.06215e-05	MRPL36
12.9471	-1.00569	0.282249	-3.56315	0.000366432	0.00464421	NSUN2
23.514	-1.55833	0.324616	-4.80052	1.58252e-06	5.87328e-05	TENT4A
4.21709	2.8383	0.563555	5.03643	4.74306e-07	2.05986e-05	MIR4458HG
20.8766	-0.951429	0.272931	-3.48597	0.00049035	0.00580728	DAP
187.741	-0.494774	0.163364	-3.02866	0.00245641	0.0194415	TRIO
40.2557	-1.11948	0.267693	-4.18196	2.89011e-05	0.000621322	OTULINL
19.6057	-0.714622	0.236417	-3.02272	0.0025051	0.0197598	OTULIN
3.3615	2.01455	0.612484	3.28914	0.00100494	0.00992207	BASP1-AS1
2.10985	2.82011	0.867416	3.25117	0.00114932	0.0108967	LINC02217
16.2049	1.89023	0.484968	3.89763	9.71372e-05	0.00162053	CDH18
14.4025	1.90197	0.633725	3.00125	0.00268877	0.020776	CDH12
4.55957	1.91932	0.703724	2.72738	0.00638397	0.0395411	CDH9
38.1757	1.6058	0.561931	2.85764	0.00426802	0.0292882	PDZD2
28.7086	1.37778	0.478453	2.87966	0.00398106	0.0278944	C1QTNF3-AMACR
8.83476	1.39198	0.322088	4.32173	1.54807e-05	0.000374088	BRIX1
1.04144	2.52824	0.92353	2.73758	0.00618925	0.0386811	AC137810.1
10.2222	-0.966174	0.328286	-2.94309	0.00324955	0.0239615	SKP2
1.93239	2.55483	0.776177	3.29156	0.000996344	0.00985815	RANBP3L
42.2411	1.39939	0.412547	3.39207	0.000693664	0.00757986	AC008957.2
123.512	-0.384304	0.143562	-2.67692	0.00743016	0.0444117	WDR70
1.34288	2.88483	0.859911	3.3548	0.000794233	0.00840281	C6
3.08652	-2.68253	0.669673	-4.00573	6.18269e-05	0.00113824	AC025171.2
19.5199	1.05848	0.251523	4.20827	2.57338e-05	0.000565384	TMEM267
0.685683	3.20744	1.11909	2.8661	0.00415557	0.0287495	HSPB3
11.7202	1.67538	0.414649	4.04048	5.33416e-05	0.0010227	AC008892.1
42.8722	-0.926543	0.325783	-2.84405	0.00445438	0.0302771	MAP3K1
3.69286	1.74332	0.563181	3.09548	0.00196497	0.0164935	AC008937.2
11.8876	-2.03893	0.509892	-3.99876	6.36758e-05	0.00116308	LINC02057
364.829	-0.736342	0.134465	-5.4761	4.34794e-08	2.64727e-06	ZSWIM6
16.7473	1.01515	0.304034	3.33893	0.000841021	0.00870738	GTF2H2C
14.2533	1.07837	0.305444	3.53051	0.000414762	0.005096	GTF2H2
1.26896	3.26934	1.06087	3.08174	0.00205795	0.0170544	AC099522.2
21.1624	1.78465	0.536277	3.32784	0.000875215	0.00894957	BTF3
11.2839	1.08605	0.277562	3.91283	9.12215e-05	0.0015521	ANKRA2
24.7181	1.47916	0.553267	2.6735	0.00750646	0.0448103	IQGAP2
2.81257	-3.59864	0.805173	-4.46939	7.84416e-06	0.000214288	AGGF1
1.76576	1.88344	0.627423	3.00186	0.00268334	0.0207452	AC008581.2
202.033	-0.769424	0.263145	-2.92396	0.0034561	0.0250295	LHFPL2
6.69009	2.6766	0.627959	4.26238	2.02258e-05	0.000466947	AC010260.1
5.07807	-2.61076	0.853942	-3.0573	0.00223339	0.0181308	AC008771.1
1.10874	3.3004	1.11119	2.97014	0.00297666	0.0223171	AC026726.1
49.6254	1.48552	0.279831	5.30865	1.10439e-07	5.91262e-06	RPS23
35.6159	2.31796	0.37256	6.22171	4.91761e-10	5.51927e-08	COX7C
174.234	0.696829	0.232025	3.00325	0.00267112	0.020684	CCNH
7.45538	-1.38493	0.418126	-3.31222	0.000925598	0.00935692	ARRDC3-AS1
0.841479	2.88884	1.02924	2.80676	0.00500431	0.0330153	AC114316.2
3.02547	2.88819	0.966772	2.98745	0.00281312	0.0214624	AC124854.1
1.1139	2.08828	0.79473	2.62766	0.00859747	0.0494839	AC008906.2
66.853	-0.601948	0.226349	-2.65938	0.00782839	0.0462027	CHD1
1.55197	1.56543	0.591504	2.64653	0.00813234	0.0476009	AC099520.1
1.89248	1.96574	0.636269	3.08948	0.00200505	0.0167366	LINC01023
2.92994	2.32405	0.675055	3.44275	0.000575822	0.00656557	AC008871.1
3.74535	1.38121	0.517166	2.67073	0.00756857	0.0450655	EPB41L4A-AS1
2.08399	4.05065	0.697434	5.80794	6.32469e-09	5.19098e-07	AC104126.1
0.715743	2.94376	0.881699	3.33873	0.000841615	0.00870738	AC008575.1
55.3583	-0.63885	0.17298	-3.6932	0.000221446	0.00312558	YTHDC2
5.11186	1.81584	0.445229	4.07845	4.53368e-05	0.000899541	TMED7-TICAM2
2.13839	-3.19177	0.870083	-3.66835	0.000244117	0.003374	TMED7
138.267	-0.510464	0.177389	-2.87766	0.00400639	0.0280402	COMMD10
2.89612	2.87478	0.495289	5.80424	6.46586e-09	5.23763e-07	AC018752.1
2.97173	2.97495	0.974964	3.05135	0.00227818	0.0184139	AC008574.1
1.38476	3.63975	0.791194	4.60032	4.21832e-06	0.000128512	AC119150.1
41.8679	-0.501312	0.172137	-2.91229	0.00358789	0.0257496	SNX24
3.83184	2.82867	0.675867	4.18525	2.84854e-05	0.000616505	AC112196.1
20.0299	-1.34209	0.387615	-3.46242	0.000535333	0.00622195	AC008591.1
21.6646	1.68691	0.502347	3.35806	0.000784911	0.00832784	HINT1
37.7554	-3.60087	0.58784	-6.1256	9.03418e-10	9.72924e-08	RAPGEF6
8.99632	-4.31703	0.821433	-5.25548	1.47635e-07	7.57738e-06	RAD50
16.5333	2.49307	0.354319	7.03623	1.97513e-12	4.9065e-10	UQCRQ
55.6628	-0.58788	0.207376	-2.83485	0.00458473	0.0308703	AFF4
27.0122	1.28889	0.488634	2.63773	0.00834622	0.0484419	SKP1
6.16764	-4.66309	0.785808	-5.93414	2.95384e-09	2.6977e-07	PPP2CA
43.1964	0.682469	0.222436	3.06816	0.00215379	0.0176074	UBE2B
3.00908	1.45392	0.530973	2.73822	0.00617736	0.0386424	CDKN2AIPNL
13.6527	0.985182	0.271107	3.63392	0.000279145	0.00374424	C5orf24
3.64255	2.07758	0.653419	3.17955	0.00147503	0.013242	MYOT
5.493	2.01757	0.455863	4.42584	9.60682e-06	0.000252447	PKD2L2
43.4206	-0.636769	0.174736	-3.64417	0.000268261	0.00362698	KDM3B
32.2176	0.489295	0.177116	2.76257	0.00573474	0.0367023	HSPA9
37.0148	0.765761	0.23076	3.31843	0.000905238	0.00918598	PURA
2.53714	1.53692	0.561809	2.73566	0.00622556	0.0388571	ANKHD1-EIF4EBP3
71.9361	1.54169	0.424644	3.63056	0.000282809	0.00378176	CD14
10.7689	2.10516	0.351969	5.98108	2.2166e-09	2.12874e-07	NDUFA2
21.8086	1.06448	0.376311	2.82873	0.00467334	0.031286	TAF7
4.1543	2.13714	0.568668	3.75815	0.000171172	0.00255947	RELL2
485.066	-0.605312	0.202308	-2.99203	0.00277132	0.0212217	ARHGAP26
24.5864	2.61284	0.441582	5.91699	3.27877e-09	2.96538e-07	ARHGAP26-AS1
6.20619	1.1034	0.393618	2.80322	0.00505957	0.0333087	YIPF5
32.6525	3.11116	0.857648	3.62754	0.000286129	0.00381321	KCTD16
5.73209	2.94211	0.534033	5.50922	3.60428e-08	2.26263e-06	AC091887.1
14.204	2.11539	0.462025	4.57853	4.68258e-06	0.000139141	AC091948.1
12.3632	-1.14096	0.309617	-3.68507	0.000228643	0.00319746	HMGXB3
342.138	2.01069	0.316014	6.36264	1.98314e-10	2.58376e-08	CD74
46.2371	1.24786	0.446027	2.79773	0.00514638	0.033702	RPS14
16.4265	1.25798	0.238509	5.27433	1.33245e-07	6.95377e-06	ATOX1
1.26007	2.01322	0.766425	2.62677	0.00861993	0.0495797	GLRA1
18.5156	3.23912	0.793521	4.08196	4.46581e-05	0.000888915	GRIA1
24.2304	-0.773667	0.257467	-3.00492	0.00265648	0.0206156	CLINT1
80.3873	-1.86402	0.451212	-4.13114	3.60969e-05	0.000741479	AC008691.1
1.92799	3.12977	0.913041	3.42785	0.000608387	0.00680363	LINC01202
6.1125	1.37552	0.501651	2.74199	0.00610687	0.0383604	NUDCD2
7.56153	1.88495	0.678419	2.77845	0.00546195	0.0353339	SLIT3
219.28	-0.862868	0.25472	-3.38752	0.000705275	0.0076842	DOCK2
14.3984	1.80949	0.461911	3.91741	8.95066e-05	0.0015271	FAM196B
40.6759	2.35213	0.379915	6.19119	5.97128e-10	6.66173e-08	KCNMB1
0.550777	3.28333	1.22244	2.68589	0.00723366	0.0435586	FGF18
49.0526	-1.01938	0.363057	-2.80777	0.00498855	0.0329831	STK10
1.4081	-2.12148	0.77454	-2.73901	0.00616237	0.0386093	AC016573.1
0.459553	2.55221	0.967717	2.63735	0.00835567	0.0484816	LINC01484
31.0762	-1.0099	0.337908	-2.98869	0.00280177	0.0214022	HRH2
2.9845	4.92381	1.15171	4.27523	1.90942e-05	0.000444126	AC139491.7
29.942	-0.583091	0.203096	-2.87101	0.00409166	0.0284731	UIMC1
3.37871	2.32816	0.631808	3.68493	0.00022877	0.00319746	RAB24
4.29428	1.20493	0.424701	2.83713	0.0045521	0.0307394	DDX41
21.3344	1.44195	0.302923	4.76014	1.93463e-06	6.86554e-05	TMED9
2.87465	3.38503	1.16117	2.91518	0.00355478	0.0255612	FAM153C
7.72972	2.34572	0.383241	6.12075	9.31334e-10	9.80321e-08	NHP2
8.59559	3.2082	0.446095	7.19174	6.39696e-13	1.76301e-10	AC136604.2
13.2797	-1.01485	0.26821	-3.7838	0.000154453	0.00235534	MAML1
107.872	-1.50303	0.369199	-4.07106	4.68004e-05	0.000919766	RASGEF1C
1.38982	3.20326	0.846675	3.78334	0.000154739	0.00235534	AC008443.5
46.2095	-0.454001	0.145793	-3.11401	0.00184565	0.0157735	EXOC2
110.678	-0.512397	0.166354	-3.08016	0.0020689	0.0171086	GMDS-DT
22.857	-0.836922	0.270769	-3.09091	0.00199545	0.0166939	RIPK1
1.39406	1.98132	0.746514	2.6541	0.00795201	0.0467657	AL031963.3
78.2479	-0.611309	0.207094	-2.95184	0.00315883	0.0234154	CDYL
2.9103	3.06539	0.692916	4.42391	9.69315e-06	0.000253999	AL359643.2
88.8363	-0.770167	0.277444	-2.77594	0.00550426	0.0355459	RREB1
33.7583	0.528106	0.174399	3.02814	0.00246061	0.0194665	SSR1
9.1321	1.9623	0.351592	5.58118	2.38888e-08	1.6303e-06	AL139095.4
10.7516	-5.41346	0.980929	-5.51871	3.41504e-08	2.18645e-06	TMEM14B
2.36907	2.93896	0.96665	3.04036	0.00236295	0.0188945	AL024498.2
14.9409	1.81622	0.427471	4.24876	2.14958e-05	0.000488997	MAK
78.19	-0.749798	0.273329	-2.74321	0.0060842	0.0382989	JARID2
0.587988	3.07878	0.922922	3.33591	0.000850213	0.00877	AL137003.2
28.6884	-0.578639	0.200901	-2.88022	0.00397394	0.0278654	NUP153
24.5181	-0.740171	0.199724	-3.70597	0.000210584	0.00300424	KDM1B
46.6072	-0.907178	0.274333	-3.30685	0.00094351	0.009461	E2F3
134.718	-0.334112	0.0943641	-3.54067	0.000399118	0.00495954	CDKAL1
6.98673	2.04024	0.383854	5.31514	1.06578e-07	5.78908e-06	AL513188.1
3.40344	1.75228	0.480089	3.64991	0.000262335	0.00356496	SOX4
1.78806	3.08905	0.767325	4.02573	5.67978e-05	0.00107261	AL035401.1
33.2245	-0.901984	0.330288	-2.7309	0.00631613	0.039173	TRIM38
8.83468	3.07558	0.631324	4.87164	1.10678e-06	4.287e-05	U91328.2
7.46498	1.50128	0.419884	3.57547	0.000349596	0.0044673	HIST1H1C
5.69988	1.42426	0.496811	2.86681	0.00414629	0.0287066	HFE
5.5076	3.29698	0.784602	4.20211	2.64442e-05	0.000578945	HIST1H4C
2.60365	-2.39315	0.690729	-3.46468	0.000530872	0.00617396	HIST1H1E
1.52978	2.41693	0.706534	3.42083	0.000624303	0.00694411	AL353759.1
3.08509	2.35266	0.490258	4.79882	1.59605e-06	5.88303e-05	HIST1H4E
4.2053	-2.48608	0.907923	-2.7382	0.00617761	0.0386424	HIST1H1D
8.1215	2.33888	0.763506	3.06334	0.00218883	0.0178547	HIST1H2BH
2.22532	2.68965	0.713689	3.76865	0.00016413	0.00246804	AL121944.1
12.2606	0.736648	0.275305	2.67575	0.00745615	0.0445385	ZSCAN16-AS1
2.52154	-3.2909	1.06645	-3.08585	0.00202974	0.0169161	ZSCAN26
0.971125	2.91411	0.947356	3.07604	0.00209768	0.0172855	ZBED9
52.7939	1.57469	0.27446	5.73741	9.61347e-09	7.37072e-07	HLA-A
2.96477	2.35029	0.527139	4.45858	8.25048e-06	0.000223748	ZNRD1
6.40041	1.75561	0.384731	4.56321	5.03784e-06	0.000147347	PPP1R11
3.77371	-3.8866	1.07646	-3.61056	0.00030554	0.00401101	HCG18
9.06281	1.08606	0.371661	2.92218	0.00347595	0.0251399	ATAT1
4.9408	1.27895	0.47603	2.6867	0.00721614	0.0434671	C6orf136
4.64237	2.44667	0.504682	4.84794	1.24751e-06	4.80215e-05	MDC1-AS1
82.7955	2.18735	0.378608	5.77735	7.58874e-09	6.01641e-07	HLA-B
1.75405	1.9644	0.684952	2.86794	0.00413158	0.0286539	LTB
45.7545	0.981896	0.349077	2.81283	0.00491071	0.0325979	LST1
7.60979	1.4456	0.366023	3.94947	7.83252e-05	0.00137798	GPANK1
1.39925	-2.49193	0.789686	-3.1556	0.00160167	0.0140958	CSNK2B
7.51568	1.47898	0.33288	4.44298	8.87203e-06	0.000237834	LSM2
14.4094	-1.88002	0.577055	-3.25796	0.00112216	0.0106668	HSPA1B
7.10378	1.36475	0.470512	2.90057	0.00372483	0.0264853	C6orf48
7.57118	1.09436	0.334798	3.26873	0.00108032	0.0104018	NELFE
2.29079	1.75802	0.553954	3.17358	0.00150572	0.0134619	DXO
4.61845	1.9019	0.693319	2.74318	0.00608474	0.0382989	PRRT1
7.4206	2.06108	0.675722	3.05019	0.002287	0.0184561	AL662796.1
108.557	1.82959	0.367419	4.97958	6.37218e-07	2.63822e-05	HLA-DRA
24.5372	1.72461	0.451807	3.81715	0.000135003	0.00211596	HLA-DQB1
2.52343	1.93622	0.695495	2.78395	0.00537015	0.0348611	HLA-DQA2
5.28924	-3.58032	0.682454	-5.24625	1.55227e-07	7.92338e-06	HLA-DMA
49.5543	1.87261	0.407073	4.60017	4.22142e-06	0.000128512	HLA-DPA1
52.1264	1.48992	0.400133	3.72355	0.000196439	0.0028415	HLA-DPB1
14.8019	1.18022	0.215956	5.46507	4.62714e-08	2.80809e-06	RING1
6.20003	1.78626	0.33027	5.40848	6.35613e-08	3.64372e-06	PFDN6
19.3218	1.3969	0.304422	4.5887	4.46012e-06	0.000134678	RGL2
1.47831	1.80965	0.657411	2.75269	0.00591083	0.0374956	ZBTB22
10.6872	1.1682	0.258378	4.52127	6.14692e-06	0.00017538	PHF1
10.0947	2.45798	0.379565	6.47578	9.43224e-11	1.34147e-08	CUTA
9.08555	1.73688	0.460723	3.76989	0.000163317	0.00246178	SMIM29
2.73197	3.29472	0.717238	4.59362	4.35628e-06	0.00013197	AL451165.2
145.669	-0.856492	0.22822	-3.75292	0.000174788	0.00259725	ANKS1A
3.11245	1.87004	0.62709	2.98208	0.00286294	0.0217357	SCUBE3
82.6895	-1.44169	0.324525	-4.44246	8.89349e-06	0.000238067	PPARD
41.838	1.90478	0.386768	4.92487	8.44173e-07	3.36783e-05	RPL10A
49.6897	-0.635931	0.188156	-3.37981	0.000725367	0.00784442	MAPK14
290.69	-0.652246	0.165442	-3.94244	8.06558e-05	0.00140834	ZFAND3
32.7354	2.13915	0.449467	4.75932	1.94249e-06	6.88031e-05	TREM2
5.25544	2.64609	0.555466	4.76373	1.90048e-06	6.77015e-05	TBCC
3.84349	1.5424	0.377419	4.08671	4.37534e-05	0.000873709	C6orf226
4.23136	1.75828	0.53329	3.29705	0.000977049	0.00971885	MEA1
9.55591	1.23643	0.318569	3.88121	0.000103939	0.0017198	KLC4
2.8703	1.29128	0.467729	2.76073	0.00576715	0.0368477	DNPH1
0.939092	2.45129	0.852817	2.87435	0.00404861	0.0282932	LRRC73
13.2574	1.26954	0.277058	4.58223	4.60033e-06	0.000137795	POLR1C
7.94653	1.32686	0.448645	2.95749	0.00310153	0.0230557	YIPF3
23.0712	0.802878	0.232807	3.44868	0.000563335	0.00647071	XPO5
61.7739	1.58452	0.492386	3.21804	0.0012907	0.011934	HSP90AB1
99.2801	-0.919002	0.34763	-2.64362	0.00820236	0.047863	RUNX2
6.15288	1.53156	0.546172	2.80418	0.00504451	0.0332217	MUT
3.63139	4.57837	0.89541	5.11316	3.1682e-07	1.45029e-05	AL033384.2
7.81966	3.02669	0.706532	4.28387	1.83671e-05	0.000430437	MLIP
4.88923	2.37915	0.77302	3.07773	0.00208584	0.0172207	AL512422.1
8.71503	1.63528	0.463244	3.53005	0.000415481	0.005096	ZNF451-AS1
31.7511	1.81208	0.46746	3.87644	0.000105997	0.00174147	KHDRBS2
63.8401	-0.472672	0.167601	-2.82022	0.00479903	0.0319895	PHF3
53.5267	-0.505135	0.186816	-2.70392	0.00685265	0.0418047	SMAP1
10.322	2.85667	0.52778	5.41262	6.21085e-08	3.57143e-06	B3GAT2
7.63912	-2.8989	0.61824	-4.68896	2.74591e-06	9.13553e-05	LINC00472
37.4595	1.96506	0.481795	4.07863	4.53026e-05	0.000899541	KCNQ5
32.3661	1.98857	0.629541	3.15877	0.00158437	0.0139765	OOEP
12.5478	-1.18637	0.435782	-2.7224	0.00648092	0.0400484	CGAS
20.1245	2.02166	0.518043	3.9025	9.52058e-05	0.00160088	COX7A2
102.53	-0.353501	0.132981	-2.65829	0.00785381	0.0463198	SENP6
56.4243	1.18776	0.186514	6.36821	1.91244e-10	2.50921e-08	HMGN3
1.23751	2.41897	0.814352	2.97042	0.00297394	0.0223147	RIPPLY2
1.268	1.84158	0.665499	2.76721	0.00565376	0.0362724	AL589666.1
19.5878	-1.10903	0.205418	-5.39887	6.70629e-08	3.8093e-06	SYNCRIP
7.76665	3.87717	0.979619	3.95783	7.56329e-05	0.00133946	HTR1E
22.7211	-0.663525	0.185842	-3.57037	0.000356484	0.00453665	RARS2
2.61716	2.94795	0.828123	3.55979	0.000371149	0.00468806	CNR1
53.6137	-0.865338	0.186705	-4.6348	3.57291e-06	0.000112634	RNGTT
8.63358	1.55049	0.408138	3.79893	0.00014532	0.00223572	NDUFAF4
194.977	0.55615	0.129182	4.30516	1.66865e-05	0.000397258	PNISR
38.5686	1.92547	0.70148	2.74486	0.0060536	0.0381932	GRIK2
21.9476	-0.687657	0.249804	-2.75279	0.00590901	0.0374956	PREP
35.2143	-0.713283	0.174033	-4.09856	4.15732e-05	0.000836447	ATG5
41.2825	-0.863443	0.158148	-5.45973	4.7686e-08	2.83846e-06	SEC63
32.1586	0.563011	0.202761	2.77672	0.00549108	0.0354977	SNX3
30.2573	-0.71396	0.208056	-3.43158	0.000600074	0.00674857	FIG4
12.6866	-2.0142	0.523146	-3.85017	0.000118037	0.00189092	MFSD4B
1.31964	2.2358	0.762749	2.93124	0.00337611	0.0246282	AL080317.1
10.3306	1.55011	0.407639	3.80266	0.000143151	0.00221148	TRAF3IP2
2.85163	2.17651	0.694499	3.13393	0.00172484	0.0149404	Z97989.1
5.97741	2.06126	0.683271	3.01676	0.00255493	0.0200425	TSPYL4
39.4382	-0.521123	0.187601	-2.77783	0.00547234	0.0353888	DSE
25.4086	4.17523	0.871509	4.79081	1.66112e-06	6.06831e-05	GJA1
1.9972	3.57388	0.777175	4.59855	4.25434e-06	0.000129303	FABP7
6.88221	-2.17449	0.703174	-3.09239	0.00198552	0.0166183	RNF217-AS1
4.79298	2.08718	0.728158	2.86639	0.00415185	0.0287344	TPD52L1
8.74573	1.10934	0.363533	3.05156	0.00227653	0.0184089	HDDC2
22.6185	-1.98082	0.507241	-3.90509	9.41916e-05	0.00158951	TRMT11
6.94052	-1.78689	0.636506	-2.80735	0.00499515	0.0329942	AL356124.1
8.77628	3.00866	0.65309	4.60682	4.08878e-06	0.000125706	AL138828.1
2.38041	2.22287	0.759309	2.92749	0.00341705	0.0248296	AL023284.4
2.94948	5.47228	0.753612	7.2614	3.831e-13	1.11288e-10	AL024508.2
21.8678	-0.699465	0.246635	-2.83604	0.0045677	0.030789	HECA
1.97355	2.10835	0.655537	3.21621	0.00129894	0.0119804	AL158850.1
1.25591	2.61065	0.677632	3.8526	0.000116871	0.00187654	AL023581.1
2.82038	2.55579	0.661206	3.86535	0.000110932	0.00180365	PHACTR2-AS1
2.72848	-3.00583	0.69628	-4.31698	1.58176e-05	0.000380255	LTV1
11.5829	2.06668	0.377011	5.48174	4.21164e-08	2.58116e-06	SF3B5
46.5593	-0.808466	0.269482	-3.00007	0.00269918	0.0207975	UST
8.66344	-1.03353	0.326058	-3.16978	0.00152554	0.0135927	KATNA1
8.95188	-1.07781	0.37646	-2.86301	0.00419634	0.0289563	NUP43
11.0828	1.93969	0.294259	6.59179	4.34568e-11	7.04038e-09	AL138733.1
75.36	-0.439634	0.137465	-3.19816	0.00138307	0.0125882	SCAF8
8.29993	1.50033	0.385145	3.89549	9.80016e-05	0.00162816	GTF2H5
6.63755	-4.48801	0.798403	-5.62124	1.89594e-08	1.31803e-06	SOD2
9.72929	5.97157	0.643486	9.28003	1.69434e-20	2.10448e-17	SOD2-1
43.8671	-0.865621	0.236645	-3.65789	0.000254296	0.00348111	IGF2R
134.711	-0.917869	0.258879	-3.54556	0.000391787	0.00488253	RPS6KA2
38.7416	-6.81857	0.761308	-8.95639	3.35487e-19	3.28971e-16	RNASET2
18.1405	-0.748271	0.24891	-3.00619	0.00264543	0.0205731	WDR27
60.3962	-0.560302	0.180941	-3.0966	0.00195751	0.0164726	FAM120B
19.6073	0.760479	0.234637	3.24109	0.00119075	0.0112158	PSMB1
12.1363	-1.06528	0.272175	-3.91395	9.0799e-05	0.00154774	FAM20C
1.18389	1.99021	0.655006	3.03847	0.00237785	0.0189892	AC147651.1
2.21299	1.88409	0.559031	3.37028	0.000750923	0.00803126	AC073957.1
1.02175	2.41887	0.800074	3.02331	0.00250024	0.0197381	GPER1
3.86578	1.27263	0.42744	2.97734	0.00290763	0.0219676	ZFAND2A
4.90487	1.72005	0.362222	4.7486	2.04831e-06	7.17331e-05	PSMG3
36.3026	-0.785195	0.210433	-3.73134	0.000190465	0.00277881	MAD1L1
33.5066	-0.95277	0.290993	-3.2742	0.0010596	0.0102641	GNA12
14.376	0.708128	0.235898	3.00185	0.00268348	0.0207452	AP5Z1
77.5739	-1.40598	0.157481	-8.92797	4.33886e-19	4.04187e-16	TNRC18
1.98237	1.99682	0.65042	3.07005	0.0021402	0.0175194	AC092171.3
161.413	1.13676	0.32015	3.5507	0.000384202	0.00480086	ACTB
65.459	-0.617904	0.145059	-4.25966	2.04739e-05	0.000471553	RNF216
30.5769	-0.670745	0.248603	-2.69806	0.00697449	0.0423677	DAGLB
9.90373	1.5935	0.329968	4.82927	1.37037e-06	5.23125e-05	AC073343.2
24.6203	-1.27781	0.295077	-4.33043	1.48818e-05	0.000361962	MIOS
1.58932	4.44542	0.954188	4.65885	3.17985e-06	0.000103392	AC007128.1
1.67134	3.5415	0.784104	4.51662	6.28335e-06	0.000178453	AC004852.2
9.38894	1.22801	0.457017	2.68701	0.00720941	0.0434547	AC011287.1
6.21037	2.3744	0.688593	3.44819	0.000564367	0.00647857	ISPD
1.18762	3.19421	0.903009	3.5373	0.000404246	0.00499769	AC073333.1
78.7251	-0.617667	0.153188	-4.03208	5.52864e-05	0.00105214	SNX13
1.25443	3.03107	0.884636	3.42635	0.000611763	0.006825	AC007091.1
8.86453	3.4473	0.640845	5.3793	7.47758e-08	4.20891e-06	DNAH11
39.7765	2.32341	0.48017	4.83872	1.30679e-06	5.00965e-05	TOMM7
4.77337	1.2081	0.41831	2.88804	0.00387649	0.0273468	NFE2L3
0.940478	2.36277	0.785033	3.00977	0.00261447	0.0203723	AC005162.1
68.5897	-0.664823	0.245864	-2.70402	0.00685052	0.0418047	ZNRF2
2.26258	3.50792	0.846712	4.14299	3.42807e-05	0.000709407	AC005154.5
3.96408	2.70891	0.900127	3.00948	0.00261697	0.0203748	AQP1
0.966438	3.41876	1.04792	3.26242	0.00110465	0.0105705	CCDC129
7.41952	1.02999	0.374553	2.74992	0.00596105	0.0377371	LSM5
59.4468	-0.596789	0.176366	-3.38381	0.000714886	0.0077591	AVL9
5.74804	1.81429	0.41175	4.4063	1.05152e-05	0.000271718	SEPT7-AS1
95.3995	1.52693	0.461646	3.30759	0.000941038	0.00944129	SEPT7
76.1598	2.94365	0.249812	11.7834	4.75092e-32	2.21286e-28	ELMO1-AS1
7.02595	1.82959	0.569692	3.21155	0.00132023	0.0121348	AMPH
8.44504	2.16981	0.328214	6.61096	3.81846e-11	6.31186e-09	YAE1D1
7.28795	0.998806	0.351619	2.84059	0.00450297	0.0305183	MPLKIP
49.0233	-0.630082	0.172275	-3.65743	0.000254755	0.0034843	COA1
11.0249	2.49127	0.44216	5.63432	1.75748e-08	1.23561e-06	SPDYE1
16.4086	-0.901017	0.30446	-2.95939	0.00308249	0.0229719	DBNL
3.43295	4.31793	0.813091	5.31051	1.09319e-07	5.88002e-06	AEBP1
42.9903	2.45586	0.375892	6.5334	6.42915e-11	9.65979e-09	PPIA
4.56233	-2.5873	0.728439	-3.55184	0.000382541	0.00478973	MYO1G
61.3144	-0.573886	0.188683	-3.04154	0.00235368	0.0188285	CCM2
1.4001	3.27705	0.915174	3.5808	0.00034255	0.00439838	RAMP3
127.035	-1.17852	0.281233	-4.19056	2.78269e-05	0.000606909	TNS3
126.974	-0.894824	0.304116	-2.94238	0.003257	0.0239941	IKZF1
1.24758	3.6245	1.09344	3.31476	0.000917227	0.00927734	AC004830.1
1.04339	3.30782	1.12924	2.92926	0.00339775	0.0247455	ELDR
0.423145	3.01647	1.02479	2.9435	0.00324521	0.0239451	SEPT14
1.86949	3.16289	0.749828	4.21815	2.46312e-05	0.000546314	AC092647.5
18.8311	0.69158	0.19276	3.58778	0.000333506	0.00429784	SUMF2
5.10118	1.29553	0.418266	3.09739	0.00195235	0.0164535	PHKG1
25.4322	2.20692	0.412569	5.34921	8.834e-08	4.86942e-06	CHCHD2
14.6011	-1.51993	0.38856	-3.9117	9.1649e-05	0.00155795	ZNF117
32.5502	-0.774531	0.269767	-2.87112	0.00409025	0.0284731	VKORC1L1
4.1193	1.85184	0.459485	4.03026	5.57155e-05	0.00105706	AC068533.4
5.47897	-1.99818	0.582972	-3.42758	0.00060898	0.00680618	CRCP
6.34525	1.08777	0.328119	3.31517	0.000915889	0.00926883	AC068533.3
21.1317	-4.34614	0.840103	-5.17334	2.29948e-07	1.10417e-05	RABGEF1
1.15397	2.93646	0.905494	3.24293	0.00118306	0.0111546	AC093655.1
8.25922	1.54421	0.583178	2.64792	0.00809889	0.0474432	GALNT17
13.6557	0.77611	0.253756	3.05849	0.00222458	0.0180716	NSUN5
7.40802	-1.43547	0.466924	-3.07432	0.00210984	0.0173471	RFC2
2.87445	1.92653	0.597385	3.22494	0.00125998	0.0117608	AC211486.5
2.98755	-2.23078	0.57238	-3.89737	9.72439e-05	0.00162053	TRIM73
15.7384	2.85016	0.330805	8.61586	6.94206e-18	4.97452e-15	SPDYE5
12.9877	2.0523	0.657375	3.12196	0.0017965	0.0154411	RHBDD2
7.71628	3.30651	0.826114	4.00249	6.26798e-05	0.00115166	SRRM3
41.3105	2.66588	0.424765	6.27612	3.47118e-10	4.14561e-08	HSPB1
11.5738	3.36238	0.408652	8.22798	1.9039e-16	1.14424e-13	SPDYE16
36.0143	-0.48665	0.179454	-2.71184	0.00669103	0.0410337	CCDC146
3.77538	1.82652	0.41408	4.41102	1.02884e-05	0.000266968	TMEM60
2.26256	3.16767	0.969008	3.26899	0.00107933	0.0103976	SEMA3D
13.0684	1.32034	0.394645	3.34563	0.000820964	0.00857365	SRI
3.29429	2.35583	0.59494	3.95977	7.5021e-05	0.00133244	AC003991.1
2.67159	-2.63118	0.833936	-3.15513	0.00160426	0.0141119	CYP51A1
8.40138	0.884622	0.336962	2.62529	0.00865757	0.0497376	BET1
5.95909	2.38158	0.619318	3.84549	0.00012031	0.0019158	PEG10
33.097	0.822228	0.250452	3.28297	0.00102719	0.0100481	SEM1
4.86325	2.28367	0.530197	4.30721	1.65326e-05	0.000394896	ASNS
29.7345	3.29367	0.471933	6.97909	2.97089e-12	6.75008e-10	BAIAP2L1
14.0297	1.49379	0.297644	5.01872	5.20179e-07	2.21772e-05	FAM200A
6.56895	2.61557	0.474773	5.50909	3.6069e-08	2.26263e-06	CYP3A5
2.48518	3.05984	1.10442	2.77054	0.00559633	0.0360294	AZGP1
18.8818	1.03664	0.222056	4.66838	3.03582e-06	9.92289e-05	COPS6
7.72971	1.03271	0.299916	3.44333	0.000574587	0.00655952	AP4M1
1.81145	1.78926	0.657374	2.72183	0.00649217	0.0400781	CNPY4
19.5346	1.18477	0.272545	4.34707	1.37967e-05	0.000340458	LAMTOR4
17.0184	0.954716	0.360775	2.64629	0.00813798	0.0476189	GAL3ST4
13.021	1.75065	0.371415	4.71347	2.43531e-06	8.22289e-05	SPDYE3
28.0258	0.982935	0.358095	2.7449	0.0060529	0.0381932	TSC22D4
2.96412	1.50549	0.558023	2.6979	0.00697791	0.0423747	MOSPD3
2.47572	2.8191	0.921753	3.05841	0.00222512	0.0180716	ACTL6B
0.815356	3.06289	0.979014	3.12855	0.00175674	0.0151457	EPHB4
11.8701	0.89944	0.259304	3.46867	0.000523039	0.00610191	PLOD3
8.54479	1.74429	0.328313	5.31289	1.07902e-07	5.84396e-06	ZNHIT1
16.7591	1.59778	0.508523	3.142	0.00167797	0.0146542	FIS1
2.31777	2.09268	0.704358	2.97105	0.00296787	0.0222961	SPDYE6
10.3171	1.88319	0.532201	3.5385	0.000402411	0.00498161	POLR2J
3.63294	1.53488	0.491849	3.12063	0.00180467	0.0155016	AC093668.2
40.6965	3.1332	0.448604	6.98434	2.86206e-12	6.5831e-10	SPDYE2
26.768	0.678556	0.228616	2.9681	0.00299644	0.0224113	FAM185A
16.7767	0.735044	0.24412	3.01099	0.00260394	0.0203413	PMPCB
946.349	6.36536	0.507167	12.5508	3.9347e-36	3.66537e-32	SLC26A3
1347.17	-0.687128	0.173276	-3.96552	7.3236e-05	0.00130821	DOCK4
1.80852	-2.15284	0.779187	-2.76293	0.00572854	0.0366764	DOCK4-AS1
6.74508	2.28623	0.38792	5.89356	3.7797e-09	3.33742e-07	SMIM30
14.853	1.74919	0.603155	2.90006	0.00373089	0.0265104	CFTR
20.7189	-0.606983	0.220545	-2.75219	0.00591974	0.0375394	POT1
4.56557	3.94524	1.1348	3.47658	0.000507847	0.00596576	AC010099.4
13.5824	2.09606	0.608524	3.44449	0.000572134	0.00653552	ATP6V1F
2.82379	1.63651	0.553309	2.95767	0.00309973	0.0230557	AC073320.1
4.20776	-3.98627	1.17661	-3.38791	0.000704261	0.00767897	AC016831.6
200.709	0.777376	0.289489	2.68534	0.00724571	0.0435991	AC016831.7
42.7306	1.8391	0.343213	5.35848	8.3927e-08	4.63989e-06	LINC00513
11.5267	1.6411	0.410206	4.00068	6.31613e-05	0.00115707	AC058791.1
210.084	-0.343988	0.127425	-2.69954	0.00694358	0.0422212	EXOC4
4.19631	1.75809	0.532198	3.30345	0.000955047	0.00955611	BPGM
19.6216	-0.805347	0.285732	-2.81855	0.00482418	0.0321227	NUP205
13.8139	0.812938	0.304922	2.66605	0.00767482	0.0455526	STMP1
23.355	2.26479	0.81834	2.76754	0.00564807	0.0362612	DGKI
21.3823	-2.04911	0.60916	-3.36382	0.00076871	0.00818391	LUC7L2
12.9812	-1.65963	0.453513	-3.6595	0.00025271	0.00346704	PARP12
14.9349	1.205	0.289809	4.15792	3.2116e-05	0.000672306	NDUFB2
20.1463	0.97126	0.226277	4.29235	1.76789e-05	0.000416405	GSTK1
64.3891	-0.674031	0.19321	-3.48859	0.000485574	0.0057696	CUL1
22.8988	0.929705	0.231392	4.01787	5.87265e-05	0.00109742	ZNF862
1.99145	2.26706	0.689583	3.28758	0.00101052	0.00996669	AC073111.5
1.83744	-2.26697	0.707281	-3.20519	0.00134973	0.012345	GIMAP5
1.2244	2.33932	0.853756	2.74004	0.00614324	0.038524	KCNH2
2.0562	1.97039	0.681772	2.89011	0.0038511	0.0272192	CDK5
98.704	-0.715485	0.270055	-2.64941	0.00806332	0.0473158	PRKAG2
4.18713	2.65846	0.525769	5.05633	4.27412e-07	1.88786e-05	PRKAG2-AS1
173.995	-0.622605	0.132104	-4.71297	2.4413e-06	8.22493e-05	KMT2C
2.36731	2.04541	0.639947	3.19621	0.00139246	0.0126414	LINC01003
5.67931	1.36745	0.433535	3.15419	0.00160942	0.0141506	PAXIP1-AS1
1.81711	4.49259	1.32653	3.38672	0.000707348	0.00769778	BLACE
11.8112	1.00484	0.315734	3.18256	0.0014598	0.0131453	AC009403.1
65.1427	-0.779893	0.144731	-5.38857	7.102e-08	4.00962e-06	RBM33
65.3025	-0.496051	0.116211	-4.26854	1.96754e-05	0.00045537	UBE3C
21.2557	2.43257	0.631244	3.85361	0.000116389	0.00187582	PTPRN2
20.5726	2.10545	0.323593	6.50647	7.69357e-11	1.12865e-08	LINC00685
18.1469	1.41456	0.414901	3.40939	0.000651088	0.00719906	IL3RA
4.284	-1.6073	0.465544	-3.45253	0.000555361	0.00641285	ASMTL-AS1
12.6808	-0.718941	0.257849	-2.78823	0.00529973	0.034488	AKAP17A
1.07477	2.84816	1.00184	2.84294	0.00446995	0.0303387	ARSF
0.65502	2.95021	1.05283	2.80217	0.00507608	0.0333471	BX890604.1
15.9611	-0.845329	0.269076	-3.1416	0.00168026	0.0146627	PUDP
1.17602	3.31431	1.24959	2.65232	0.00799399	0.0469829	GPR143
3.97653	1.84956	0.619709	2.98457	0.0028398	0.0216122	SHROOM2
15.7451	2.13822	0.595158	3.59269	0.000327283	0.00424717	FRMPD4
26.2864	-0.577487	0.194658	-2.96667	0.00301045	0.0225071	CA5B
5.03953	1.52209	0.472264	3.22296	0.00126872	0.0117848	ADGRG2
23.656	2.17695	0.713915	3.04932	0.00229361	0.0184807	CNKSR2
50.6686	2.06891	0.375446	5.51053	3.57758e-08	2.25945e-06	APOO
30.2546	-0.635933	0.229598	-2.76977	0.00560965	0.0360764	ZFX
35.1292	-1.02888	0.373012	-2.7583	0.00581034	0.0370728	POLA1
4.84136	2.07143	0.512727	4.04003	5.34441e-05	0.00102335	AF241726.2
4.53833	1.69583	0.568221	2.98445	0.00284088	0.0216122	DYNLT3
10.2616	2.18428	0.629112	3.472	0.000516592	0.00604942	MID1IP1
2.19667	4.40417	0.963048	4.57315	4.80436e-06	0.00014146	AC108879.1
25.0405	-0.749845	0.190418	-3.93789	8.22016e-05	0.00142997	MED14
59.6924	-0.950167	0.240947	-3.94347	8.03097e-05	0.00140361	USP9X
52.4069	1.4652	0.339712	4.31306	1.61007e-05	0.000386064	GPR34
1.92807	1.59108	0.597319	2.66371	0.00772849	0.0458128	GPR82
78.475	-0.741716	0.239152	-3.10144	0.0019258	0.0162793	KDM6A
20.8912	-0.765983	0.286564	-2.67299	0.00751781	0.044827	MIR222HG
22.2527	0.905873	0.229503	3.94711	7.90989e-05	0.00138896	KRBOX4
11.7431	1.49367	0.48741	3.0645	0.00218036	0.0177934	SLC9A7
11.1811	2.43052	0.453275	5.36213	8.22451e-08	4.56044e-06	NDUFB11
12.6098	1.88235	0.659407	2.85461	0.00430894	0.0294713	SYN1
0.708502	2.73405	0.962394	2.84089	0.00449882	0.0305124	AC115618.1
3.44942	1.58725	0.470659	3.3724	0.000745161	0.00800178	TIMM17B
14.7711	-0.679338	0.239695	-2.83418	0.00459434	0.0308924	GRIPAP1
1.96593	1.99708	0.755488	2.64343	0.00820701	0.0478725	PRAF2
23.276	-1.12304	0.311972	-3.5998	0.000318457	0.00415488	CLCN5
2.93452	2.66698	0.599348	4.4498	8.59508e-06	0.000231744	GSPT2
3.72814	2.30781	0.493022	4.68095	2.85544e-06	9.44931e-05	HSD17B10
49.988	-0.858966	0.151477	-5.6706	1.42301e-08	1.04149e-06	HUWE1
5.86394	-1.0018	0.367081	-2.72909	0.00635097	0.0393498	GNL3L
1.2339	3.16968	1.14017	2.78001	0.00543568	0.0352158	ITIH6
6.28361	2.10345	0.584698	3.5975	0.000321293	0.00418017	MAGED2
4.58825	1.94774	0.635896	3.06298	0.00219142	0.017868	MAGEH1
1.94288	1.91966	0.570325	3.36591	0.00076293	0.00813631	SPIN2B
10.0294	2.05055	0.372819	5.50011	3.79554e-08	2.35716e-06	ZMYM3
16.8836	0.700374	0.225317	3.1084	0.00188103	0.0159879	PIN4
73.4483	-8.22186	0.839082	-9.79863	1.14122e-22	1.63554e-19	XIST
17.5716	-0.988368	0.375019	-2.63551	0.00840102	0.0486992	MAGT1
15.529	1.95372	0.323163	6.04562	1.48833e-09	1.49081e-07	COX7B
2.50918	2.59054	0.881852	2.93762	0.00330746	0.0242604	RPS6KA6
6.69541	1.75323	0.612956	2.86028	0.00423265	0.0291098	NAP1L3
21.3894	1.77677	0.395681	4.4904	7.10899e-06	0.000197388	DIAPH2-AS1
1.2994	2.65361	0.928541	2.85783	0.00426546	0.0292814	DRP2
3.03723	-3.62613	1.01759	-3.56344	0.00036602	0.00464215	RPL36A
6.33404	1.44594	0.517579	2.79365	0.00521162	0.0340574	HNRNPH2
4.60016	2.19544	0.587395	3.73758	0.000185802	0.00273218	ARMCX1
15.2427	1.3069	0.390536	3.34642	0.000818614	0.00855998	ARMCX3
4.70802	1.79931	0.418456	4.29987	1.70901e-05	0.000405095	ARMCX2
4.752	1.4353	0.43971	3.26421	0.00109771	0.0105257	BHLHB9
7.21976	2.32374	0.599548	3.87582	0.000106265	0.00174324	TCEAL8
11.7458	1.91406	0.567661	3.37184	0.000746676	0.00800882	BEX2
4.44202	1.76939	0.563024	3.14266	0.00167419	0.0146303	TCEAL9
12.8953	1.704	0.51105	3.33432	0.000855093	0.00880179	TCEAL4
7.47981	1.90751	0.379404	5.02764	4.9655e-07	2.13654e-05	TCEAL3
9.2549	2.84329	0.594737	4.78074	1.7465e-06	6.32568e-05	TCEAL1
1.15664	3.21896	1.14869	2.8023	0.00507393	0.0333447	TMEM31
0.776763	4.7276	1.17524	4.02265	5.75459e-05	0.00108132	TMSB15B-1
1.04188	2.09017	0.748375	2.79294	0.00522312	0.0340967	CXorf57
2.63387	1.8379	0.494089	3.71977	0.000199407	0.00287328	PRPS1
16.431	2.49382	0.734602	3.39479	0.0006868	0.00752439	PAK3
12.2221	1.73312	0.611172	2.83573	0.00457212	0.0308076	PGRMC1
6.86459	2.01883	0.419663	4.8106	1.50481e-06	5.61846e-05	SLC25A5
28.4948	0.656114	0.209062	3.13837	0.00169888	0.0147836	UPF3B
3.38591	2.23035	0.496169	4.49515	6.95216e-06	0.000194483	RNF113A
11.6494	2.45586	0.365267	6.72345	1.77466e-11	3.21007e-09	NDUFA1
12.109	0.701121	0.263445	2.66135	0.00778277	0.0460581	MCTS1
20.9105	2.35501	0.722143	3.26114	0.00110964	0.010593	GRIA3
5.16514	-1.57914	0.508157	-3.10758	0.00188625	0.0160236	ELF4
6.14504	-0.99738	0.343521	-2.9034	0.00369131	0.0262993	ZNF280C
0.973738	2.45124	0.90375	2.71229	0.00668193	0.0409915	HS6ST2
5.64494	1.84595	0.453253	4.07266	4.64794e-05	0.000915521	RTL8A
19.133	-1.34383	0.298447	-4.50274	6.7084e-06	0.000188798	ZNF75D
65.2852	0.950464	0.137099	6.93269	4.12924e-12	8.94557e-10	RBMX
43.1207	-0.899889	0.307353	-2.92787	0.00341298	0.0248097	ATP11C
0.997182	3.2592	0.963346	3.3832	0.000716451	0.0077651	CDR1
3.52777	3.43319	0.828925	4.14174	3.44685e-05	0.000711269	AL078639.1
0.597376	2.62294	0.994252	2.6381	0.00833712	0.0484042	AL451048.1
6.25918	2.20911	0.812679	2.71831	0.00656165	0.0403866	SLITRK4
1.36244	2.93008	0.74412	3.93764	8.22875e-05	0.00143013	CETN2
3.31189	1.63394	0.613735	2.66229	0.00776107	0.0459766	PNMA5
17.1954	1.5856	0.437483	3.62436	0.000289676	0.00385065	BCAP31
10.7042	1.56163	0.371416	4.20453	2.61621e-05	0.000573442	SSR4
18.2569	-1.72416	0.341283	-5.05202	4.37171e-07	1.92097e-05	ARHGAP4
106.333	2.08089	0.333091	6.24722	4.1783e-10	4.83515e-08	RPL10
2.67806	2.08462	0.498781	4.17944	2.92231e-05	0.000625811	AC244090.1
30.7687	1.74176	0.53599	3.24961	0.00115562	0.0109458	GDI1
4.49754	2.38693	0.565017	4.22452	2.39449e-05	0.000532995	LAGE3
4.05662	1.15726	0.44078	2.62548	0.00865266	0.0497248	G6PD
43.0316	-0.928723	0.336003	-2.76403	0.00570915	0.0365799	GAB3
3.19372	2.93655	0.910936	3.22367	0.00126561	0.0117848	F8A1
8.95052	1.57081	0.302794	5.18771	2.129e-07	1.03565e-05	MTCP1
20.9087	1.80631	0.592022	3.05109	0.00228012	0.0184139	DLGAP2
4.36888	-3.91428	0.884329	-4.42626	9.58788e-06	0.000252447	CLN8
4.46497	-3.83991	1.12788	-3.40455	0.000662742	0.00730103	ARHGEF10
81.1952	2.21938	0.551977	4.02078	5.80065e-05	0.00108635	CSMD1
14.1833	1.65403	0.390414	4.2366	2.26932e-05	0.000511862	ANGPT2
16.8049	0.923828	0.237161	3.89536	9.80515e-05	0.00162816	MCPH1-AS1
4.15236	1.98346	0.716717	2.76743	0.00565006	0.0362612	LINC00599
3.67254	-2.34522	0.777226	-3.01742	0.00254935	0.020024	PINX1
3.02723	4.49621	0.940004	4.78319	1.72537e-06	6.26616e-05	BLK
22.9404	1.2178	0.223018	5.46056	4.74638e-08	2.83846e-06	CNOT7
15.4141	-1.01339	0.273312	-3.70781	0.000209057	0.00298921	VPS37A
8.52679	2.18964	0.757394	2.89102	0.00383999	0.0271643	AC100849.1
123.016	1.63392	0.465385	3.51089	0.000446601	0.0053925	AC120193.1
0.962922	3.46234	1.3122	2.63859	0.00832522	0.0483803	AF106564.1
61.081	1.39828	0.381637	3.66391	0.000248394	0.00342042	SARAF
5.16813	3.08333	0.437384	7.04949	1.79574e-12	4.58307e-10	AC026979.2
10.8164	-0.75346	0.285302	-2.64093	0.00826798	0.0481528	GSR
34.1132	3.24219	0.683275	4.74508	2.08421e-06	7.25284e-05	NRG1
12.9429	2.09766	0.636859	3.29375	0.000988592	0.00979705	UNC5D
0.58742	3.17363	1.06718	2.97385	0.00294091	0.0221368	AC084024.3
0.773393	3.08645	0.993278	3.10734	0.00188782	0.0160236	AC087623.2
5.44096	1.45225	0.504844	2.87663	0.00401951	0.0281109	TM2D2
44.0949	-0.954743	0.302244	-3.15885	0.00158394	0.0139765	ADAM9
7.89119	3.71256	0.863672	4.29857	1.71901e-05	0.000406948	ZMAT4
12.8707	1.54025	0.540923	2.84745	0.00440707	0.0300205	GOLGA7
94.5701	-0.441508	0.149366	-2.95588	0.00311778	0.0231608	KAT6A
29.8593	-0.894407	0.242095	-3.69445	0.000220367	0.00311506	HGSNAT
55.7777	-0.720623	0.229533	-3.13953	0.00169222	0.0147395	PRKDC
0.47612	3.2201	0.997367	3.2286	0.00124398	0.0116349	AC022915.2
65.4771	3.2848	0.707507	4.64278	3.4375e-06	0.000109821	SNTG1
13.3352	2.98486	0.887319	3.36391	0.000768476	0.00818391	XKR4
156.212	-0.868288	0.257594	-3.37075	0.000749625	0.00802198	LYN
85.8043	1.86354	0.552127	3.3752	0.000737613	0.00794362	RPS20
102.537	-0.912244	0.21845	-4.17598	2.96704e-05	0.000632483	CHD7
2.02927	1.94456	0.667519	2.91311	0.00357849	0.025702	AC022182.2
4.99726	3.90129	1.03456	3.77097	0.000162613	0.00245514	AC022639.1
0.686965	3.0813	1.09931	2.80293	0.00506404	0.0333087	AC069133.1
6.2509	1.73738	0.498946	3.4821	0.000497494	0.00587005	MCMDC2
1.07218	3.50174	0.991943	3.53019	0.000415267	0.005096	AC022874.1
45.9298	2.37996	0.446711	5.32773	9.94497e-08	5.43357e-06	RPL7
1.02323	2.68626	1.01739	2.64034	0.00828228	0.048221	RDH10-AS1
7.10673	-1.90603	0.560818	-3.39865	0.000677185	0.00743029	AC087672.2
1.3628	-2.58146	0.762391	-3.386	0.000709185	0.00771327	AC087627.1
0.945786	4.20638	1.57313	2.6739	0.00749757	0.0447715	AC062004.1
1.69531	2.55019	0.958514	2.66057	0.00780093	0.0461072	HEY1
12.4293	-3.94695	0.719942	-5.48232	4.19788e-08	2.58116e-06	MRPS28
4.50889	2.33389	0.63815	3.65728	0.000254903	0.0034843	FABP5
35.7368	1.82586	0.631992	2.88905	0.00386402	0.0272861	RALYL
2.50105	2.60209	0.571203	4.55546	5.22718e-06	0.000151931	E2F5
9.59219	1.85328	0.46884	3.95292	7.72042e-05	0.0013647	C8orf59
2.19283	3.4468	0.788228	4.37285	1.22638e-05	0.000311714	CA1
19.9121	2.89416	0.774515	3.73674	0.000186424	0.00273701	MMP16
9.44019	4.3549	1.3174	3.30568	0.000947477	0.00948546	AC090568.2
11.7123	2.18961	0.453836	4.82468	1.40226e-06	5.31007e-05	OTUD6B-AS1
3.81803	1.72034	0.513553	3.34988	0.000808458	0.00849542	AC117834.1
48.3734	2.25798	0.56066	4.02736	5.64056e-05	0.00106798	UQCRB
33.9068	1.39166	0.336151	4.13997	3.47348e-05	0.000715867	RPL30
5.24672	1.1	0.350735	3.13629	0.00171103	0.0148547	RIDA
155.759	-0.421906	0.106104	-3.97635	6.99816e-05	0.00125731	VPS13B
18.0942	1.48792	0.438374	3.39417	0.000688369	0.00753525	COX6C
5.57825	2.13112	0.543041	3.92443	8.69368e-05	0.00149145	POLR2K
98.3071	0.690216	0.262112	2.63329	0.00845626	0.0489281	PABPC1
100.277	-0.457712	0.169615	-2.69854	0.00696453	0.042321	UBR5
2.73309	1.69108	0.565141	2.99231	0.00276871	0.0212105	FZD6
30.4604	1.57531	0.570599	2.76081	0.00576588	0.0368477	RIMS2
11.9192	1.81522	0.460627	3.94075	8.12259e-05	0.00141697	AC027031.2
32.4532	1.83633	0.380937	4.82056	1.43154e-06	5.40995e-05	AC090579.1
3.00087	2.55583	0.851284	3.00232	0.00267927	0.0207299	ANGPT1
16.8892	0.603338	0.21732	2.77627	0.00549865	0.035522	ENY2
37.6234	2.16564	0.768916	2.81648	0.00485527	0.0323181	CSMD3
8.37188	2.56201	0.359477	7.12705	1.02543e-12	2.76881e-10	AC104316.1
2.88865	-3.48676	1.04723	-3.32951	0.000869975	0.00890577	ZHX1
15.0406	1.74064	0.379764	4.58349	4.57288e-06	0.000137194	NDUFB9
2.93535	1.87583	0.632717	2.96471	0.00302964	0.0226234	AC022973.2
444.234	-1.06076	0.234536	-4.52281	6.10251e-06	0.00017438	KCNQ3
17.1423	1.06825	0.376818	2.83491	0.00458381	0.0308703	TG
40.1051	-1.38461	0.34168	-4.05236	5.07029e-05	0.000982983	ST3GAL1
5.87412	2.27083	0.618132	3.6737	0.000239066	0.00331649	LINC02055
110.197	-0.77198	0.12998	-5.93925	2.86333e-09	2.62792e-07	TRAPPC9
175.043	-1.36729	0.347527	-3.93435	8.34225e-05	0.00144716	DENND3
1.26044	-2.15878	0.754275	-2.86205	0.00420905	0.0289796	AC040970.1
12.7153	-1.40427	0.384706	-3.65023	0.000262003	0.00356304	SLC45A4
6.97806	2.62624	0.867864	3.0261	0.00247732	0.0195738	RHPN1
14.2874	1.56418	0.501723	3.11761	0.00182322	0.0155961	GRINA
3.4663	1.62382	0.598272	2.71419	0.00664386	0.0408207	SPATC1
0.50543	2.83535	1.07858	2.62879	0.00856896	0.0493808	AC109322.1
2.21314	2.18279	0.730639	2.98751	0.00281259	0.0214624	EXOSC4
10.746	2.28991	0.436986	5.24023	1.60375e-07	8.16377e-06	CYC1
10.0616	1.1157	0.330337	3.37746	0.000731578	0.00789121	SHARPIN
7.34455	1.35041	0.387687	3.48325	0.000495374	0.00585104	MAF1
17.1624	0.988782	0.331372	2.9839	0.00284599	0.0216335	VPS28
17.265	1.2585	0.313428	4.01527	5.93777e-05	0.00110425	CYHR1
1.67151	2.27796	0.832862	2.7351	0.00623607	0.0388836	RECQL4
57.1589	1.78891	0.402925	4.43982	9.00357e-06	0.000239937	RPL8
12.7179	1.29045	0.25865	4.98918	6.0635e-07	2.53863e-05	ZNF7
4.76279	1.18325	0.423374	2.7948	0.0051932	0.0339608	C8orf33
7.28531	1.42571	0.403744	3.53122	0.000413647	0.0050869	AL161725.1
1.36161	3.88846	0.876351	4.43711	9.11766e-06	0.000241982	KCNV2
19.5356	0.807759	0.285327	2.831	0.00464031	0.0311208	AK3
100.945	-0.582102	0.194298	-2.99593	0.00273608	0.0210296	JAK2
9.26694	-0.873287	0.321284	-2.71812	0.00656547	0.0403967	PLGRKT
4.27192	1.26884	0.441303	2.87522	0.00403745	0.0282258	AL133480.1
8.50235	1.6984	0.525196	3.23383	0.00122141	0.0114583	DMAC1
16.8835	1.99338	0.685657	2.90726	0.00364609	0.0260669	SH3GL2
6.3383	2.21783	0.551352	4.02254	5.75745e-05	0.00108132	RRAGA
8.77233	-1.08852	0.371974	-2.92634	0.00342976	0.0249025	HAUS6
13.1958	0.89254	0.231057	3.86286	0.000112067	0.00181558	KLHL9
12.3864	-5.24138	0.903188	-5.8032	6.50613e-09	5.24743e-07	MTAP
11.1377	-1.58345	0.474658	-3.33598	0.000849982	0.00877	CDKN2B-AS1
2.78773	2.24822	0.616532	3.64656	0.000265772	0.00360117	TUSC1
10.7853	0.728102	0.269396	2.70272	0.00687741	0.0419283	NDUFB6
12.9528	-0.851542	0.275226	-3.09397	0.00197498	0.0165553	SMU1
1.10691	3.96452	1.20717	3.28415	0.00102292	0.0100358	ANKRD18B
1.17274	3.20756	1.17911	2.72033	0.0065217	0.0402318	AL356489.3
2.69774	1.88344	0.661213	2.84846	0.0043931	0.029937	AL354989.1
3.1953	1.75739	0.61874	2.84027	0.00450757	0.0305384	C9orf24
2.76256	2.26638	0.553089	4.09768	4.17305e-05	0.000838706	RPP25L
3.50306	1.71744	0.452635	3.79433	0.000148044	0.00227013	DCTN3
3.88313	2.24584	0.672701	3.33855	0.000842182	0.00870738	AL162231.1
4.54844	2.54001	0.536447	4.73488	2.19188e-06	7.56496e-05	STOML2
9.40803	1.37455	0.410128	3.35152	0.000803679	0.00845952	CCDC107
2.56689	1.70973	0.533632	3.20395	0.00135558	0.0123803	CREB3
7.54831	0.841015	0.289211	2.90797	0.00363785	0.026038	RGP1
59.613	-0.391604	0.124029	-3.15735	0.00159211	0.0140357	RNF38
2.05396	3.80665	0.955849	3.98248	6.82009e-05	0.00123006	PAX5
13.5158	1.28355	0.424733	3.02201	0.00251104	0.0197982	AL138752.2
22.6215	0.748985	0.240896	3.10916	0.00187618	0.0159612	TRMT10B
1.18864	3.49046	1.186	2.94305	0.00325	0.0239615	FAM95C
1.1196	4.45893	1.16821	3.81688	0.000135151	0.00211596	FAM95B1
0.589614	4.33015	1.20569	3.59144	0.000328851	0.00425474	FP325318.1
1.63446	2.75607	0.94691	2.91059	0.00360746	0.0258502	AL353626.1
37.8459	1.78198	0.36049	4.94322	7.68442e-07	3.12595e-05	MAMDC2
1.76133	2.75691	0.920484	2.99506	0.0027439	0.0210724	TMC1
3.67865	2.08876	0.718705	2.90629	0.00365746	0.0260881	ANXA1
3.66928	2.08351	0.573205	3.63484	0.000278156	0.00373906	C9orf41-AS1
39.8488	-0.789912	0.228539	-3.45636	0.000547517	0.00633983	OSTF1
3.45096	2.11686	0.506987	4.17538	2.97484e-05	0.00063342	RFK
97.7376	0.862257	0.260592	3.30884	0.000936841	0.00941947	TLE4
2.3569	2.39316	0.660922	3.62095	0.000293527	0.00387852	GADD45G
0.585547	3.0499	1.04612	2.91543	0.00355193	0.0255506	LINC01508
27.8555	-0.766747	0.193696	-3.9585	7.54217e-05	0.001337	SPTLC1
23.0161	-1.00485	0.364711	-2.7552	0.00586566	0.0373362	FGD3
14.623	0.915581	0.278831	3.28364	0.00102476	0.010038	CARD19
4.9459	1.46532	0.505296	2.89992	0.00373259	0.0265124	ZNF367
22.607	-0.68233	0.256762	-2.65744	0.00787373	0.0463786	TDRD7
19.8267	2.23031	0.806181	2.76651	0.00566601	0.0363385	GABBR2
16.4308	0.875169	0.29924	2.92464	0.00344858	0.0250049	SEC61B
0.971794	3.12174	0.935029	3.33865	0.000841851	0.00870738	SMC2-AS1
3.04581	1.82598	0.623107	2.93045	0.00338473	0.0246699	FAM206A
1.22023	3.01707	1.10472	2.73107	0.00631294	0.039173	PTPN3
0.553375	3.64564	1.38939	2.62391	0.00869262	0.0498621	C9orf152
33.2357	-1.1147	0.395809	-2.81625	0.00485879	0.03233	AL162414.1
2.66056	-3.17595	0.808171	-3.92981	8.50141e-05	0.00146793	GNG10
33.8382	2.269	0.541554	4.18978	2.79219e-05	0.000607108	C9orf84
5.24614	1.18493	0.38912	3.04515	0.00232564	0.0186843	CDC26
7.81842	1.42669	0.397209	3.5918	0.000328402	0.00425195	HDHD3
30.7027	-0.930871	0.309798	-3.00477	0.00265781	0.0206156	AKNA
3.56357	-3.4893	0.878919	-3.96998	7.18777e-05	0.00128889	AL160272.1
15.0898	-1.02001	0.254025	-4.01539	5.93472e-05	0.00110425	FBXW2
6.28704	1.66574	0.462784	3.59939	0.000318962	0.00415566	NDUFA8
1.77267	2.98996	0.732063	4.08429	4.42117e-05	0.000880971	AL359636.1
1.01271	3.20684	0.864391	3.70994	0.00020731	0.00297107	AL162254.1
158.069	-0.60065	0.192313	-3.12329	0.0017884	0.0153956	DENND1A
33.9263	-1.45784	0.347136	-4.19961	2.67374e-05	0.000584676	NEK6
77.9832	1.70464	0.442831	3.84943	0.000118395	0.00189341	RPL35
46.7508	-0.725588	0.157253	-4.61414	3.94724e-06	0.000121959	GAPVD1
74.5053	-0.638274	0.133898	-4.76686	1.87123e-06	6.67871e-05	MAPKAP1
5.96032	1.18753	0.368881	3.21927	0.00128519	0.0118948	DPM2
14.6493	1.94375	0.580341	3.34932	0.000810099	0.00850307	C9orf16
12.8495	1.19324	0.316176	3.77397	0.000160671	0.00243173	URM1
4.61837	-3.51975	0.775567	-4.5383	5.67105e-06	0.000164064	HMGA1P4
18.4863	1.00475	0.308093	3.26118	0.00110949	0.010593	SET
5.789	1.37872	0.365796	3.7691	0.000163835	0.0024656	SPOUT1
29.1879	-0.681582	0.175694	-3.87938	0.000104725	0.00172666	GPR107
65.1284	-0.63797	0.137235	-4.64874	3.33968e-06	0.00010765	ABL1
8.53835	1.34942	0.387116	3.48583	0.000490615	0.00580728	AL157938.2
12.5442	2.79088	0.361308	7.7244	1.12384e-14	4.7587e-12	AL157938.3
74.6415	-0.669597	0.164886	-4.06096	4.88705e-05	0.000950425	PRRC2B
162.727	-0.86264	0.273648	-3.15237	0.00161953	0.0142127	RAPGEF1
112.121	-0.715182	0.166558	-4.29389	1.75568e-05	0.000414052	SETX
25.5706	0.782512	0.230975	3.38787	0.000704383	0.00767897	TTF1
39.2686	1.57572	0.389502	4.04547	5.22174e-05	0.00100606	RPL7A
9.16903	0.91961	0.329001	2.79516	0.00518739	0.0339348	REXO4
17.6976	-1.21487	0.459125	-2.64606	0.00814359	0.0476368	ADAMTSL2
1.96307	4.4853	0.949688	4.72292	2.32482e-06	7.94745e-05	FAM69B
10.4056	1.39997	0.332307	4.21289	2.52129e-05	0.000557455	SNHG7
2.15663	2.02186	0.75334	2.68386	0.00727781	0.0437396	AJM1
13.6086	2.00414	0.42136	4.75635	1.9712e-06	6.96877e-05	PHPT1
22.8168	1.78319	0.392849	4.53913	5.64868e-06	0.000163671	EDF1
15.8061	-5.22051	0.919475	-5.67771	1.36511e-08	1.00926e-06	PTGDS
17.4062	1.68909	0.304568	5.54586	2.92512e-08	1.92423e-06	PAXX
1.35846	3.76957	0.956708	3.94015	8.14318e-05	0.00141923	AL807752.6
1.32869	4.59196	1.28938	3.56137	0.000368918	0.00466937	ENTPD2
0.817788	3.20913	1.09682	2.92586	0.00343508	0.0249314	MAN1B1-DT
22.706	0.739062	0.22641	3.26427	0.00109747	0.0105257	DPP7
14.427	2.01238	0.358068	5.6201	1.90851e-08	1.32184e-06	SSNA1
4.03021	2.2346	0.684738	3.26343	0.00110071	0.0105491	TMEM203
4.67301	3.00389	0.658846	4.55931	5.13219e-06	0.000149403	RNF208
8.97871	1.6369	0.515555	3.17503	0.00149823	0.0134176	TUBB4B
18.8815	1.55781	0.372515	4.18186	2.89134e-05	0.000621322	MRPL41
85.1005	-0.626843	0.122725	-5.10769	3.2612e-07	1.4892e-05	EHMT1
24.952	3.07559	0.756092	4.06775	4.74703e-05	0.000930231	CACNA1B
10.2648	-1.72328	0.593866	-2.90181	0.00371018	0.0264136	LINC01001
8.8375	1.55168	0.532572	2.91355	0.00357343	0.0256755	AC069287.3
16.5972	1.6051	0.556664	2.88343	0.00393374	0.0276564	IFITM3
4.69108	1.77536	0.41116	4.31794	1.57495e-05	0.000379108	SIGIRR
3.19175	1.28175	0.447814	2.86224	0.00420662	0.0289796	HRAS
7.69508	-1.47361	0.396839	-3.71338	0.00020451	0.00294226	PHRF1
3.12562	1.4085	0.523077	2.69271	0.00708729	0.042927	AC131934.1
63.878	1.65519	0.279232	5.92764	3.07313e-09	2.79295e-07	RPLP2
6.15078	1.69204	0.430203	3.93311	8.38543e-05	0.00145194	CD151
11.5069	2.20355	0.397969	5.53699	3.07723e-08	2.00461e-06	POLR2L
54.1559	0.822935	0.249496	3.29839	0.000972425	0.00969356	CD81
7.37231	2.06121	0.676057	3.04887	0.00229704	0.0184945	CDKN1C
39.5412	-0.766686	0.251968	-3.04279	0.00234399	0.0187751	NUP98
0.933109	3.01275	0.824589	3.65364	0.000258548	0.00352121	MMP26
30.929	4.71243	0.726768	6.48408	8.92728e-11	1.28446e-08	HBB
14.8989	1.57066	0.505953	3.10436	0.0019069	0.0161342	AC104389.4
1.28571	2.39856	0.704518	3.40454	0.000662757	0.00730103	AC022762.2
6.69166	2.11245	0.521914	4.0475	5.17672e-05	0.000998422	SMPD1
20.9073	1.03697	0.237639	4.36364	1.27917e-05	0.000322929	TPP1
12.8541	-0.804252	0.306426	-2.62462	0.00867463	0.0497881	TRIM66
81.0747	1.87768	0.502964	3.73323	0.000189041	0.00276454	RPL27A
1.72868	2.05471	0.581535	3.53325	0.00041049	0.00506088	AC132192.1
3.8535	2.32724	0.607601	3.83022	0.000128031	0.00201977	AC132192.2
56.7812	-0.764392	0.279928	-2.73067	0.00632059	0.0391876	SWAP70
16.0973	1.87648	0.295737	6.3451	2.22281e-10	2.86063e-08	AC011092.2
3.37727	1.58443	0.542287	2.92176	0.00348058	0.0251636	AC100763.1
23.8045	2.76747	0.854945	3.23701	0.00120787	0.0113599	SPON1
64.0738	1.27056	0.426115	2.98173	0.00286621	0.0217516	PLEKHA7
21.5456	1.38615	0.415879	3.33307	0.000858933	0.00882669	RPS13
37.1617	-0.636967	0.202973	-3.13819	0.00169996	0.0147844	SERGEF
7.45774	1.80053	0.564107	3.19183	0.00141376	0.012797	NELL1
0.628044	3.07524	1.16905	2.63055	0.0085247	0.0491891	AC104009.1
4.91264	2.28113	0.862885	2.64361	0.00820281	0.047863	ANO3
1.488	2.99396	1.13454	2.63892	0.00831711	0.0483619	FIBIN
38.9539	1.7018	0.508765	3.34496	0.000822942	0.00858948	BDNF-AS
8.48381	1.4482	0.461195	3.1401	0.00168889	0.0147242	AC131571.1
4.39641	1.11603	0.404157	2.76138	0.00575579	0.0368003	RCN1
1.70287	2.67994	0.865775	3.09543	0.00196531	0.0164935	AL078612.1
55.2188	-0.669089	0.193842	-3.45173	0.000556996	0.00642166	HIPK3
2.6678	-2.38362	0.652337	-3.65397	0.000258212	0.00352115	CD59
14.0108	-1.13936	0.424318	-2.68515	0.00724975	0.0435991	APIP
24.0059	2.1395	0.643098	3.32687	0.000878276	0.00896612	SLC1A2
76.3643	-0.4568	0.119166	-3.8333	0.000126433	0.00199625	TRIM44
2.82996	1.541	0.529275	2.91153	0.00359659	0.0257922	AC068205.1
4.28081	-1.40781	0.504197	-2.79217	0.00523553	0.0341418	ACCS
0.650928	3.85942	0.948858	4.06744	4.75326e-05	0.000930231	AC103736.1
42.1866	1.77246	0.401133	4.41865	9.93215e-06	0.000258534	LRP4
6.81533	-1.29479	0.449163	-2.88266	0.0039433	0.0276923	AC090559.1
5.0594	1.01372	0.372781	2.71933	0.00654142	0.0402887	PSMC3
13.7324	1.34681	0.336118	4.00694	6.15097e-05	0.00113464	NDUFS3
31.7825	-0.583597	0.207442	-2.8133	0.00490362	0.0325702	NUP160
273.978	-0.689546	0.174242	-3.95739	7.57722e-05	0.00134066	PTPRJ
3.77834	1.58016	0.526695	3.00014	0.00269852	0.0207975	TIMM10
2.32047	2.14592	0.793047	2.70591	0.00681168	0.041623	YPEL4
52.7078	-1.92635	0.319838	-6.0229	1.7132e-09	1.70688e-07	CTNND1
1.22413	2.31327	0.82623	2.79979	0.00511355	0.0335342	OR9Q1
0.886408	2.5645	0.860925	2.97877	0.00289406	0.0219095	ZFP91-CNTF
2.82526	2.4627	0.59461	4.1417	3.44735e-05	0.000711269	MS4A5
0.940804	3.84777	1.01129	3.80481	0.000141912	0.00219781	MS4A13
6.56333	1.13622	0.321984	3.5288	0.000417444	0.00511672	TMEM109
14.8068	1.99529	0.533428	3.74051	0.00018365	0.00270831	TMEM258
450.464	1.44204	0.474353	3.04002	0.00236566	0.018908	FTH1
3.67657	-2.47245	0.829254	-2.98154	0.00286805	0.0217568	INCENP
3.60767	-3.44321	0.780352	-4.41238	1.02239e-05	0.000265665	EEF1G
3.42211	1.7123	0.491771	3.48191	0.000497859	0.00587064	UQCC3
13.3617	1.16059	0.304022	3.81745	0.000134839	0.00211596	UBXN1
5.20709	1.23815	0.378088	3.27477	0.00105747	0.0102559	TMEM223
11.6286	1.31656	0.242937	5.41938	5.98076e-08	3.46048e-06	TMEM179B
2.17036	1.76	0.572227	3.0757	0.00210011	0.0172855	AP001160.1
4.29421	2.88927	0.605692	4.77019	1.84053e-06	6.62161e-05	RARRES3
29.2491	1.91733	0.443289	4.32525	1.5236e-05	0.000369131	PLA2G16
41.0078	-0.537879	0.17037	-3.15712	0.00159333	0.0140357	MARK2
10.8124	1.48819	0.506293	2.93938	0.00328869	0.0241574	OTUB1
11.4028	2.97097	0.445422	6.67001	2.55793e-11	4.49592e-09	FKBP2
11.6226	3.05418	0.291149	10.4901	9.59291e-26	1.98584e-22	TRMT112
7.16503	2.00799	0.534683	3.75547	0.000173018	0.00258086	PRDX5
3.84324	1.29494	0.434852	2.97787	0.00290255	0.021947	MEN1
7.79728	1.25679	0.428046	2.93612	0.00332348	0.0243587	PPP2R5B
7.57589	1.97154	0.471756	4.17914	2.92612e-05	0.000625908	ZFPL1
62.597	1.86114	0.430248	4.32574	1.52019e-05	0.000368785	FAU
7.49553	1.06811	0.385951	2.76748	0.00564907	0.0362612	SYVN1
21472.1	1.49832	0.165633	9.04601	1.48285e-19	1.62512e-16	MALAT1
2.94744	-2.73976	0.639704	-4.28286	1.84505e-05	0.000431306	PCNX3
9.85717	1.06015	0.273717	3.87316	0.000107432	0.00175576	RNASEH2C
41.0512	1.88708	0.35339	5.33993	9.2981e-08	5.09509e-06	CFL1
15.1701	1.85642	0.55987	3.3158	0.000913812	0.00925788	CCDC85B
2.94353	1.70343	0.632466	2.69332	0.00707441	0.0428628	C11orf68
13.3163	1.56229	0.348679	4.48059	7.44372e-06	0.000205154	DRAP1
12.1783	1.73892	0.415584	4.18428	2.8607e-05	0.000616872	BANF1
22.1135	0.837871	0.230911	3.62854	0.000285027	0.00380397	SF3B2
8.31331	2.06892	0.60538	3.41755	0.000631864	0.00701565	CTSF
14.1031	-2.27758	0.393288	-5.79113	6.99163e-09	5.59061e-07	RBM4
12.3293	0.956406	0.264644	3.61394	0.00030158	0.00397084	RBM4B
2.96597	2.37705	0.673152	3.53122	0.000413645	0.0050869	LRFN4
115.028	-0.574099	0.154005	-3.7278	0.000193161	0.00280497	KDM2A
12.8207	1.32887	0.306716	4.33257	1.47381e-05	0.000359877	PPP1CA
6.08433	1.01524	0.337173	3.01103	0.00260361	0.0203413	TMEM134
8.02092	1.36715	0.37342	3.66115	0.000251085	0.00344983	AIP
5.66002	1.64538	0.479934	3.42835	0.000607256	0.00679915	CDK2AP2
18.7488	2.27597	0.339764	6.69869	2.103e-11	3.73152e-09	GSTP1
25.8481	-1.16197	0.397794	-2.92102	0.00348883	0.025194	UNC93B1
14.6553	1.94156	0.295891	6.56172	5.31893e-11	8.29113e-09	NDUFS8
8.25327	-1.86771	0.604519	-3.08958	0.00200442	0.0167366	TCIRG1
116.25	-0.476148	0.154941	-3.0731	0.00211849	0.0174062	PPP6R3
48.2517	-0.53362	0.170046	-3.13809	0.00170055	0.0147844	PPFIA1
33.1419	1.8387	0.272866	6.73846	1.60073e-11	2.95279e-09	AP002336.2
9.23134	2.33965	0.713795	3.27776	0.00104633	0.0101744	SHANK2
2.77726	1.71035	0.621623	2.75142	0.00593367	0.0375893	ANAPC15
11.5385	1.849	0.439175	4.21017	2.55181e-05	0.000561972	FOLR2
42.1322	0.692529	0.233155	2.97026	0.0029755	0.0223171	ATG16L2
117.319	-0.536637	0.128417	-4.17886	2.92969e-05	0.000625952	FAM168A
22.5809	-0.616652	0.231246	-2.66665	0.00766111	0.0455002	PPME1
26.9971	0.761086	0.195376	3.89549	9.79996e-05	0.00162816	SPCS2
246.508	-0.768859	0.276918	-2.77648	0.00549508	0.0355112	SLCO2B1
73.8279	1.44623	0.492302	2.93768	0.0033068	0.0242604	RPS3
12.7748	1.1671	0.318069	3.66934	0.000243174	0.00336346	AP002812.2
2.34391	-3.24024	0.764925	-4.23603	2.27506e-05	0.000512534	NDUFC2
98.0713	2.58665	0.338227	7.64769	2.04624e-14	7.95992e-12	AP003086.2
10.7909	-5.22012	0.849488	-6.14502	7.99541e-10	8.71113e-08	AP003086.1
13.3435	0.739928	0.243129	3.04336	0.00233956	0.0187719	CCDC90B
1.6901	3.62722	1.08686	3.33736	0.000845792	0.00873985	AP001528.2
19.8914	1.6951	0.622703	2.72216	0.00648571	0.0400515	GRM5
66.7197	0.353801	0.130172	2.71796	0.00656866	0.040403	TAF1D
3.11503	-3.2263	0.90621	-3.56021	0.000370552	0.00468687	C11orf54
1.63045	2.14478	0.675564	3.1748	0.00149941	0.0134176	AP001273.2
3.15809	-2.68948	0.80762	-3.33013	0.000868047	0.00889323	MED17
19.895	-0.890307	0.265578	-3.35233	0.000801333	0.00844915	MRE11
17.4588	2.13333	0.264935	8.05225	8.12875e-16	4.20686e-13	ANKRD49
3.68197	3.10389	0.590786	5.25382	1.48973e-07	7.62503e-06	AP000943.3
13.4304	0.794243	0.264206	3.00615	0.00264576	0.0205731	CWC15
6.91008	1.60231	0.346786	4.62046	3.82893e-06	0.000118697	SRSF8
11.6135	1.73815	0.285968	6.07811	1.21608e-09	1.24488e-07	AP000787.1
0.663104	3.37814	1.02278	3.3029	0.000956916	0.00956967	AP001790.1
19.0491	1.60893	0.575262	2.79687	0.00516005	0.0337719	CNTN5
1.42056	2.77411	0.910401	3.04712	0.00231042	0.0185861	TRPC6
18.2215	0.934119	0.311267	3.00102	0.00269081	0.020776	ACAT1
16.0895	-0.776231	0.255613	-3.03674	0.00239154	0.019074	NPAT
77.9088	2.97029	0.577902	5.13979	2.75042e-07	1.27788e-05	CRYAB
6.53737	1.80211	0.488552	3.68867	0.00022543	0.00316502	TIMM8B
1.86561	2.12863	0.695151	3.06212	0.00219779	0.0178964	PLET1
5.25707	2.44814	0.852995	2.87005	0.00410402	0.0285093	TMPRSS5
7.99683	2.19459	0.737651	2.97511	0.00292883	0.0220919	AP000462.1
1.55224	3.11134	1.10284	2.8212	0.00478441	0.0319263	APOA1
3.17163	-3.6289	1.08125	-3.3562	0.00079022	0.00837462	FXYD6
31.6437	1.79011	0.286687	6.24412	4.26205e-10	4.90162e-08	ATP5MG
3.51146	1.41489	0.466986	3.02984	0.00244683	0.0193987	AP001267.3
8.14124	2.6549	0.373619	7.10591	1.19536e-12	3.18154e-10	AP002954.1
40.1782	1.05086	0.261042	4.02563	5.6823e-05	0.00107261	RPS25
6.51748	1.45334	0.394723	3.68193	0.000231471	0.00322795	TRAPPC4
3.8553	1.40063	0.418465	3.34707	0.00081671	0.00855998	HMBS
5.62161	1.51836	0.492836	3.08085	0.00206409	0.017084	DPAGT1
59.9362	-0.67014	0.219774	-3.04922	0.00229434	0.0184807	CBL
1.81238	2.96946	0.843965	3.51847	0.000434049	0.00527513	USP2-AS1
2.57528	-3.39	1.0293	-3.29349	0.000989511	0.00980095	TBCEL
58.9103	-1.24046	0.332497	-3.73074	0.000190918	0.00278326	UBASH3B
54.8842	-0.571553	0.198968	-2.87259	0.00407127	0.0283983	GRAMD1B
40.2282	1.00741	0.194899	5.16887	2.35509e-07	1.12507e-05	TBRG1
3.66341	3.32341	0.602685	5.51434	3.50085e-08	2.21851e-06	STT3A-AS1
11.5722	-0.959718	0.260034	-3.69075	0.000223597	0.00314403	PRDM10
48.4859	1.9741	0.640057	3.08425	0.00204063	0.0169576	OPCML
4.48206	1.48968	0.434552	3.42807	0.000607885	0.0068021	THYN1
2.29092	1.98801	0.754384	2.63528	0.00840686	0.048718	AC215217.1
81.1654	-0.792351	0.166107	-4.77014	1.84102e-06	6.62161e-05	LARP4B
47.2693	-0.532917	0.140918	-3.78174	0.000155737	0.00236623	WDR37
12.6082	2.46315	0.280336	8.7864	1.54425e-18	1.25091e-15	AL365356.1
41.4784	-0.716729	0.203456	-3.52278	0.000427049	0.00521045	GDI2
21.0525	-0.652686	0.21926	-2.97676	0.00291308	0.0219909	FBH1
84.6342	-1.41794	0.274918	-5.15768	2.50031e-07	1.18232e-05	PFKFB3
4.01742	2.61244	0.51882	5.03535	4.76966e-07	2.0618e-05	AL157395.1
1.30155	2.65067	0.957166	2.76929	0.00561784	0.0361166	AL392086.1
452.546	-0.523934	0.193877	-2.70241	0.00688392	0.0419406	SFMBT2
72.5522	0.771701	0.136848	5.63911	1.70931e-08	1.21388e-06	UPF2
51.8192	1.67895	0.382077	4.39428	1.1114e-05	0.000285606	AC044781.1
2.78079	5.00681	0.956622	5.23385	1.66019e-07	8.40516e-06	HSPA14-1
15.8673	0.826968	0.268785	3.07669	0.00209314	0.0172659	RPP38
17.5774	1.26867	0.43399	2.92327	0.00346371	0.0250611	NMT2
1.54993	2.82387	1.03672	2.72386	0.00645247	0.0398859	C1QL3
1.89319	2.014	0.552472	3.64543	0.000266946	0.00361181	STAM-AS1
21.5827	-0.770513	0.205972	-3.74086	0.000183393	0.00270744	STAM
23.6115	-1.88616	0.403899	-4.66987	3.01391e-06	9.86856e-05	MRC1
32.1416	0.663741	0.228369	2.90645	0.00365561	0.0260881	NSUN6
6.32212	1.43416	0.408097	3.51427	0.000440971	0.00535213	MALRD1
97.9811	-0.449285	0.144526	-3.10868	0.00187927	0.0159802	MLLT10
1.83831	3.40179	0.81917	4.15272	3.2854e-05	0.000685446	AL358234.1
7.96122	2.19802	0.397502	5.52959	3.20976e-08	2.07642e-06	AL391839.1
33.0779	-1.06362	0.370508	-2.8707	0.00409558	0.0284731	CREM
140.353	-0.695658	0.122935	-5.65873	1.52497e-08	1.10123e-06	CCNY
7.85118	1.77364	0.540132	3.28372	0.00102447	0.010038	AL117339.5
7.35181	0.930446	0.288541	3.22465	0.00126125	0.0117668	ZNF22
1.81878	2.72409	1.02415	2.65985	0.00781746	0.0461785	AL731567.1
23.4301	-0.705954	0.222036	-3.17946	0.00147551	0.013242	ERCC6
13.671	2.56667	0.723392	3.54811	0.000388005	0.00483864	PCDH15
11.3666	2.0663	0.497796	4.1509	3.31175e-05	0.000689399	CISD1
160.869	-0.942754	0.261011	-3.61194	0.000303918	0.00399315	PALD1
3.471	1.88885	0.579001	3.26227	0.00110525	0.0105708	PCBD1
20.0588	-1.19545	0.274443	-4.35593	1.32503e-05	0.000330036	CDH23
161.959	0.849936	0.22257	3.81874	0.000134134	0.00210712	PSAP
59.1749	1.12441	0.184087	6.10803	1.00871e-09	1.0499e-07	ANAPC16
32.2287	1.34107	0.471274	2.84564	0.00443227	0.0301598	DDIT4
2.93522	2.8387	0.550131	5.16005	2.46883e-07	1.1704e-05	DNAJC9-AS1
10.9274	1.23701	0.297037	4.1645	3.12032e-05	0.000657633	FUT11
29.0176	-0.463867	0.172883	-2.68313	0.00729363	0.0438206	SAMD8
1164.3	-0.903297	0.218745	-4.12945	3.63632e-05	0.000746126	LRMDA
297.189	-0.902031	0.314531	-2.86786	0.00413253	0.0286539	KCNMA1
10.7606	2.52146	0.763755	3.3014	0.000962026	0.00961046	FAM213A
57.3733	-1.11568	0.275519	-4.0494	5.13502e-05	0.000993463	TSPAN14
6.12426	2.68568	0.77	3.4879	0.000486833	0.00577351	ADIRF
86.4471	0.605839	0.20702	2.92648	0.0034282	0.0249009	NUTM2A-AS1
52.2459	-4.07152	0.504781	-8.06592	7.26869e-16	3.86923e-13	LINC01374
57.7633	-0.838962	0.16104	-5.20963	1.89214e-07	9.37568e-06	BTAF1
24.0862	-0.843687	0.308655	-2.73343	0.00626778	0.0390082	CC2D2B
43.8893	-0.465917	0.162748	-2.86281	0.00419903	0.0289573	TM9SF3
82.0306	-1.04646	0.332173	-3.15036	0.00163071	0.0142973	PIK3AP1
101.294	-0.482161	0.137713	-3.50121	0.000463151	0.00555633	LCOR
5.94673	2.49402	0.618717	4.03095	5.55509e-05	0.00105609	SLIT1
2.5649	2.08507	0.786692	2.65043	0.00803898	0.0472027	FRAT1
17.7498	2.15903	0.599342	3.60233	0.000315378	0.00412337	PGAM1
4.39321	2.81937	0.757113	3.72384	0.000196212	0.00284042	HPSE2
3.58007	-3.946	0.817796	-4.82517	1.39884e-06	5.3079e-05	NDUFB8
7.80675	1.85954	0.327983	5.66963	1.43106e-08	1.04149e-06	MRPL43
43.8922	-0.44018	0.154129	-2.85592	0.00429118	0.029393	FBXW4
1.78429	1.97262	0.671074	2.9395	0.00328744	0.0241574	NPM3
80.1027	-0.7134	0.125235	-5.69651	1.22286e-08	9.14987e-07	ARMH3
54.9553	-0.424916	0.136104	-3.122	0.00179628	0.0154411	GBF1
6.19386	1.72442	0.413036	4.17498	2.98007e-05	0.000633808	FBXL15
1.60877	-2.66093	0.929392	-2.86309	0.00419531	0.0289563	BORCS7
3.05488	1.72264	0.544521	3.16359	0.00155837	0.0138323	BORCS7-ASMT
10.9264	1.03197	0.325482	3.1706	0.00152124	0.0135673	ATP5MD
1.62688	3.53642	0.876694	4.03381	5.48787e-05	0.00104759	SH3PXD2A-AS1
6.91029	3.01153	0.704943	4.27202	1.93706e-05	0.000449432	SORCS3
11.9269	1.61102	0.518919	3.10458	0.00190552	0.0161299	SORCS1
14.2948	1.39383	0.366251	3.80567	0.000141422	0.00219608	BBIP1
154.13	-0.429211	0.0910022	-4.71649	2.39948e-06	8.14293e-05	VTI1A
63.1443	-0.916054	0.315144	-2.90678	0.00365175	0.0260858	TCF7L2
28.5471	1.46757	0.489371	2.99889	0.00270961	0.0208693	ATRNL1
1.85154	2.81508	0.758365	3.71204	0.000205596	0.00295105	SLC18A2
8.20253	3.61162	1.12436	3.21214	0.0013175	0.0121156	EMX2
40.0663	-0.781133	0.209083	-3.736	0.00018697	0.00274287	EIF3A
12.2361	1.60098	0.368129	4.34898	1.36775e-05	0.000338414	FAM45A
10.0142	0.93553	0.339596	2.75484	0.00587217	0.0373619	PRDX3
15.9431	0.853477	0.294696	2.89612	0.00377804	0.0268045	BUB3
49.9732	-0.926166	0.298672	-3.10095	0.00192904	0.0162919	CHST15
13.8402	2.05541	0.539273	3.81145	0.000138155	0.00215395	OAT
5.73739	-4.24907	0.882072	-4.81715	1.45625e-06	5.48114e-05	EEF1AKMT2
18.9567	-0.824197	0.24228	-3.40183	0.000669367	0.00735779	ZRANB1
1.80545	2.87127	0.821129	3.49673	0.000470992	0.00562843	AL731577.1
89.8188	-0.643334	0.165026	-3.89839	9.68351e-05	0.00161951	CTBP2
8.3892	3.08241	0.77295	3.98785	6.6674e-05	0.00120602	FAM196A
228.927	-1.01484	0.244736	-4.14668	3.37324e-05	0.000699853	PTPRE
35.3165	-0.553755	0.194991	-2.8399	0.00451274	0.0305512	MGMT
26.9557	-0.769959	0.220703	-3.48866	0.000485449	0.0057696	PPP2R2D
8.14303	1.3317	0.401261	3.31878	0.000904105	0.0091795	ECHS1
4.47576	-3.35591	0.788817	-4.25436	2.09652e-05	0.000481038	MTG1
50.417	-0.491699	0.138697	-3.54513	0.00039242	0.00488715	KDM5A
33.7182	2.52081	0.695709	3.62337	0.000290789	0.00385678	CACNA1C
7.61673	1.84383	0.490289	3.7607	0.000169438	0.00253762	FKBP4
5.93343	-1.31731	0.48744	-2.70251	0.00688185	0.0419406	CRACR2A
0.756956	3.39311	1.20074	2.82585	0.00471558	0.0315348	FGF23
3.6785	-1.62459	0.593937	-2.73529	0.00623256	0.0388747	DYRK4
1.87404	3.24555	0.624344	5.19834	2.01075e-07	9.93694e-06	AC005833.1
14.2983	1.74909	0.481233	3.6346	0.00027841	0.00373977	CD9
8.34976	1.69387	0.451685	3.75012	0.000176751	0.00262394	MRPL51
84.0193	1.71293	0.429009	3.99276	6.53091e-05	0.00118594	GAPDH
17.1106	-1.55915	0.419959	-3.71263	0.000205117	0.00294871	CHD4
14.1874	1.0803	0.310484	3.47941	0.000502511	0.00591426	ING4
12.8856	1.73456	0.504693	3.43686	0.000588495	0.0066652	MLF2
7.90622	1.69769	0.559128	3.03633	0.00239481	0.0190918	USP5
22.831	1.76217	0.454951	3.87332	0.000107363	0.00175576	TPI1
4.77678	1.95213	0.540455	3.61202	0.00030382	0.00399315	C12orf57
8.88082	1.31069	0.370364	3.53893	0.000401755	0.0049768	PHB2
3.01468	5.41703	0.797029	6.79652	1.07174e-11	2.12422e-09	EMG1-1
71.6205	-1.81243	0.658929	-2.75057	0.00594926	0.0376753	SLC2A3
3.07865	3.07916	1.13757	2.70678	0.00679396	0.0415389	A2ML1
14.4615	1.34782	0.407404	3.30832	0.000938564	0.00943171	CLECL1
1.51807	3.44366	1.11852	3.07877	0.00207855	0.0171732	STYK1
301.023	-0.951619	0.281965	-3.37496	0.000738266	0.00794606	ETV6
19.4339	2.81907	0.83671	3.36923	0.000753782	0.00805258	GRIN2B
7.96285	1.81743	0.367731	4.94228	7.72161e-07	3.13423e-05	AC010168.1
15.7429	0.863422	0.328338	2.62968	0.00854661	0.0492825	STRAP
30.0956	-0.801959	0.284217	-2.82165	0.00477779	0.0319141	DERA
63.6532	1.19903	0.406757	2.94779	0.00320058	0.0236721	PLEKHA5
4.5203	2.87735	0.934011	3.08063	0.00206562	0.017089	AC024901.1
3.15809	3.96029	0.776581	5.09965	3.40282e-07	1.55007e-05	SLCO1C1
12.432	1.42558	0.454793	3.13457	0.00172104	0.0149208	LDHB
62.4409	-0.475178	0.121197	-3.9207	8.8292e-05	0.00150915	ETNK1
8.65821	1.42435	0.413191	3.4472	0.000566426	0.00648788	ETFRF1
1.28085	3.35393	0.77108	4.34966	1.36351e-05	0.000337814	AC092794.1
15.4072	-1.94838	0.519092	-3.75343	0.000174431	0.00259725	AC012150.1
5.32367	-1.62225	0.551918	-2.9393	0.00328954	0.0241574	OVCH1-AS1
2.40594	2.21026	0.586061	3.77139	0.000162343	0.00245305	AC023157.3
7.35899	1.5354	0.453508	3.38561	0.000710195	0.00771868	C12orf40
16.0959	3.30805	0.73035	4.52941	5.91494e-06	0.000170326	PDZRN4
1.12594	2.28398	0.790938	2.88769	0.00388082	0.027367	ADAMTS20
26.211	2.28239	0.710094	3.21421	0.00130802	0.0120427	NELL2
77.7399	-0.410429	0.140516	-2.92086	0.00349065	0.0251973	ARID2
46.2455	-1.0598	0.283478	-3.73857	0.000185071	0.00272404	AC008014.1
1.74971	-2.74368	0.73337	-3.74119	0.000183148	0.00270598	AC008083.3
7.91099	1.20803	0.406166	2.97422	0.0029373	0.0221368	AC024257.1
11.0524	1.5237	0.424432	3.58996	0.000330725	0.00427602	CCDC65
2.86777	-3.56535	0.861492	-4.13857	3.49473e-05	0.000719451	ARF3
99.4359	-0.676938	0.241525	-2.80277	0.00506656	0.0333087	FMNL3
56.4683	1.18895	0.230912	5.14893	2.61983e-07	1.23258e-05	TMBIM6
29.1805	0.983172	0.23732	4.14281	3.43071e-05	0.000709407	AC074032.1
27.8458	-1.02603	0.207986	-4.93318	8.0902e-07	3.23452e-05	LARP4
208.449	-0.790827	0.239464	-3.30249	0.00095832	0.00957858	DIP2B
37.8412	1.12371	0.317676	3.5373	0.000404247	0.00499769	METTL7A
5.27038	2.47711	0.572871	4.32403	1.53204e-05	0.000370694	HIGD1C
58.3393	-0.663883	0.236128	-2.81154	0.00493047	0.0327019	SLC11A2
22.2979	0.823999	0.210826	3.90843	9.28961e-05	0.00157198	DAZAP2
3.52438	1.40935	0.527273	2.67291	0.00751963	0.044827	ATG101
2.6502	3.25733	0.642405	5.07052	3.96729e-07	1.77679e-05	KRT8
20.0952	1.57682	0.344712	4.57432	4.77771e-06	0.000141067	AC068888.1
2.76577	1.73598	0.591965	2.93257	0.0033617	0.0245615	MFSD5
32.6692	1.01072	0.313975	3.21912	0.00128584	0.011895	PFDN5
6.56683	1.21895	0.312161	3.90488	9.42734e-05	0.00158951	AAAS
15.414	1.10075	0.40519	2.71662	0.00659527	0.0405533	PRR13
10.7294	-4.6352	0.848956	-5.45988	4.7645e-08	2.83846e-06	ATF7
33.5399	1.25999	0.296488	4.24973	2.14026e-05	0.000487471	ATP5MC2
13.0786	0.907107	0.315823	2.8722	0.00407622	0.0284222	CALCOCO1
0.982109	2.6494	0.757739	3.49646	0.000471475	0.00562843	AC023794.1
8.62219	0.964193	0.292467	3.29676	0.000978081	0.00972392	COPZ1
68.6444	-0.90444	0.283053	-3.19531	0.00139682	0.0126638	NCKAP1L
1.92905	2.9821	1.04482	2.85417	0.0043149	0.0295012	PPP1R1A
8.40777	3.02208	0.65624	4.60515	4.12169e-06	0.000126301	TESPA1
37.4685	1.62967	0.252173	6.46249	1.02992e-10	1.44274e-08	CD63
9.54243	-3.14207	0.665933	-4.7183	2.37818e-06	8.10016e-05	SARNP
3.78693	1.36514	0.479215	2.8487	0.00438979	0.0299254	ORMDL2
12.1903	1.1113	0.364161	3.05166	0.00227581	0.0184089	RPS26
85.8241	2.24625	0.405219	5.54329	2.96837e-08	1.94048e-06	RPL41
5.90696	1.60339	0.552769	2.90066	0.00372377	0.0264853	MYL6B
2.8399	1.79851	0.51964	3.46107	0.000538041	0.00624563	AC073896.1
39.427	1.19128	0.419674	2.83858	0.00453146	0.0306556	NACA
86.8491	-0.507442	0.183589	-2.76401	0.00570953	0.0365799	R3HDM2
6.2386	1.85808	0.638376	2.91064	0.00360687	0.0258502	DTX3
4.12942	2.56528	0.782954	3.27641	0.00105136	0.0102126	ARHGEF25
2.95423	2.34577	0.85531	2.7426	0.00609546	0.0383146	B4GALNT1
8.13823	1.73752	0.330582	5.25594	1.4727e-07	7.57738e-06	AC025165.2
4.18721	1.20644	0.371598	3.24663	0.00116779	0.0110275	CDK4
4.29659	1.37299	0.484016	2.83666	0.0045588	0.0307513	MARCH9
0.667002	3.84261	1.38652	2.7714	0.00558156	0.0359578	AC084033.3
1.10719	3.54386	0.858316	4.12885	3.64576e-05	0.000747241	LINC02388
32.2753	3.37001	0.724634	4.65064	3.30903e-06	0.000106847	FAM19A2
16.5738	1.41069	0.486363	2.90048	0.00372594	0.0264853	AC020611.2
24.5139	-0.85174	0.195527	-4.35613	1.32381e-05	0.000330036	LEMD3
7.96284	-5.04844	0.803203	-6.28539	3.27032e-10	4.00851e-08	TMBIM4
4.51054	2.91144	0.529564	5.49782	3.84523e-08	2.38008e-06	MYRFL
38.6325	-1.20465	0.374193	-3.21932	0.00128493	0.0118948	AC025569.1
60.4666	-0.630965	0.157663	-4.002	6.28097e-05	0.00115224	ZFC3H1
1.59498	2.12701	0.643407	3.30586	0.000946862	0.00948441	AC078923.1
2.45117	2.50559	0.805359	3.11114	0.00186366	0.0158765	AC090709.1
1.20373	3.28181	0.846753	3.87576	0.000106291	0.00174324	AC084200.1
11.3072	1.11347	0.358534	3.10561	0.00189884	0.0160879	AC025164.1
10.356	1.05226	0.349341	3.01211	0.00259436	0.0202835	NUDT4
23.9727	-0.642444	0.223279	-2.87731	0.00401082	0.0280607	UBE2N
22.5528	-0.627273	0.230622	-2.71991	0.00652991	0.0402444	CEP83
2.41642	4.1397	0.93552	4.42502	9.64333e-06	0.000253049	AC069437.1
38.6122	-0.535502	0.191743	-2.79282	0.00522511	0.0340977	UHRF1BP1L
8.36415	0.924497	0.304909	3.03204	0.00242909	0.0192991	ACTR6
27.042	-0.569095	0.196988	-2.88898	0.00386496	0.0272861	SCYL2
56.5197	1.18747	0.288133	4.12124	3.76845e-05	0.000768161	CHPT1
3.79204	1.58274	0.500944	3.15951	0.00158032	0.0139606	SYCP3
5.72668	2.03963	0.568502	3.58773	0.000333567	0.00429784	LINC02456
0.716685	3.46789	1.26916	2.73243	0.00628697	0.0390572	PAH
3.17492	4.25321	0.709801	5.99212	2.07123e-09	1.99943e-07	STAB2
1.6021	2.40566	0.87831	2.73896	0.00616335	0.0386093	AC025265.2
17.5646	0.733919	0.243828	3.00999	0.00261258	0.0203723	TDG
73.6809	1.22433	0.309915	3.95053	7.79767e-05	0.00137574	TXNRD1
569.3	-0.765717	0.272372	-2.81129	0.00493427	0.0327108	CHST11
3.11485	1.27048	0.458615	2.77025	0.00560127	0.0360449	CKAP4
5.76217	2.54774	0.781683	3.2593	0.00111686	0.010628	RFX4
2.03638	2.25473	0.638172	3.5331	0.000410716	0.00506088	AC007541.1
3.95278	2.12122	0.699944	3.03055	0.00244108	0.0193614	BTBD11
16.0659	0.60507	0.20346	2.9739	0.00294042	0.0221368	PWP1
36.2094	-1.01278	0.299764	-3.37857	0.00072864	0.00786517	CMKLR1
13.0702	-0.83765	0.24279	-3.4501	0.000560376	0.00644836	SART3
3.60749	1.76945	0.540487	3.27381	0.00106107	0.0102641	AC007569.1
61.4313	-0.924269	0.217483	-4.24984	2.13925e-05	0.000487471	SSH1
53.4622	-0.521271	0.164886	-3.16141	0.00157009	0.0138966	GIT2
17.2249	-1.02198	0.307116	-3.32766	0.000875778	0.00895042	ANKRD13A
41.5031	-0.893627	0.290357	-3.07768	0.00208615	0.0172207	SH2B3
7.52797	1.21655	0.331055	3.67477	0.00023806	0.00330499	MAPKAPK5-AS1
12.4606	1.16548	0.251533	4.6335	3.5953e-06	0.000113149	ERP29
61.6569	1.51995	0.461146	3.29603	0.00098063	0.00973368	RPL6
16.6278	-1.01148	0.246061	-4.1107	3.94462e-05	0.000798828	RBM19
16.2277	2.3317	0.723412	3.2232	0.00126768	0.0117848	KSR2
52.8481	1.69085	0.557201	3.03454	0.00240903	0.0191724	PEBP1
10.9831	2.68163	0.727886	3.68414	0.000229477	0.00320493	SRRM4
2.98844	2.76691	0.902133	3.06707	0.00216165	0.0176562	BICDL1
2.13422	2.00939	0.56512	3.55568	0.000377006	0.00473543	AC004812.2
9.67827	-0.880669	0.279231	-3.15391	0.00161099	0.0141577	GCN1
41.5997	1.59496	0.340644	4.68221	2.83802e-06	9.40838e-05	RPLP0
2.69561	-2.75316	0.72465	-3.7993	0.000145108	0.00223547	COX6A1
41.6888	2.11794	0.533954	3.96653	7.29269e-05	0.00130394	DYNLL1
3.83536	2.70736	1.01177	2.67585	0.00745396	0.0445385	WDR66
2.11093	-3.12202	0.922699	-3.38358	0.000715482	0.0077591	VPS33A
20.1112	-0.738387	0.259931	-2.84071	0.00450138	0.0305183	VPS37B
36.4671	1.14229	0.231489	4.93453	8.0346e-07	3.2192e-05	ARL6IP4
12.5635	-1.07566	0.375139	-2.86735	0.00413926	0.0286793	RILPL2
69.2915	-0.98646	0.161153	-6.12127	9.2834e-10	9.80321e-08	NCOR2
28.5631	-0.779172	0.228871	-3.40442	0.000663053	0.00730103	SCARB1
71.0368	1.31675	0.38619	3.40961	0.00065057	0.00719761	UBC
18.5802	2.29937	0.801958	2.8672	0.00414124	0.0286824	TMEM132B
23.1076	2.97137	0.798172	3.72272	0.000197087	0.00284655	TMEM132D
4.45264	3.04816	0.808606	3.76964	0.000163481	0.00246226	RIMBP2
10.7321	2.03447	0.446135	4.56021	5.11029e-06	0.000149228	RAN
3.60461	-2.00102	0.691062	-2.89558	0.00378462	0.0268233	ADGRD1
45.8016	-0.612493	0.216081	-2.83456	0.00458894	0.0308796	SFSWAP
38.1694	-0.663532	0.178474	-3.7178	0.000200963	0.00289347	EP400
19.6542	-0.868853	0.283883	-3.0606	0.00220894	0.0179794	ANKLE2
33.69	-0.750736	0.162109	-4.63106	3.63791e-06	0.000114297	CHFR
2.31003	-2.72812	0.997771	-2.73422	0.00625288	0.0389754	ZNF10
75.1157	0.660609	0.2354	2.80633	0.00501096	0.0330358	MPHOSPH8
3.60247	1.54638	0.500973	3.08674	0.00202364	0.0168842	AL355001.1
13.7059	2.14939	0.438799	4.89834	9.66516e-07	3.81508e-05	SAP18
8.27146	1.61721	0.366662	4.41064	1.03067e-05	0.00026707	MRPL57
4.47064	-1.85732	0.679787	-2.73221	0.00629103	0.0390694	LINC00539
51.0903	-0.57895	0.148278	-3.9045	9.44199e-05	0.00159054	CDK8
21.2669	-0.844977	0.230774	-3.6615	0.000250745	0.0034477	USP12
1.49531	2.86069	0.948764	3.01518	0.00256826	0.0201386	USP12-AS1
37.11	1.77475	0.285032	6.22648	4.77028e-10	5.41922e-08	RPL21
6.09164	2.84668	0.799632	3.55999	0.000370872	0.00468773	FLT3
8.45157	1.7296	0.568378	3.04304	0.00234205	0.0187751	MTUS2
273.114	1.01332	0.148698	6.81463	9.45083e-12	1.89332e-09	N4BP2L2
5.49444	-1.30113	0.468074	-2.77976	0.00543992	0.0352158	LINC00571
1.58226	3.3728	0.833244	4.04779	5.17034e-05	0.000998224	FREM2
4.57903	2.42275	0.759669	3.18922	0.00142656	0.0129021	KBTBD7
69.3033	-1.09872	0.40857	-2.68918	0.00716284	0.043272	EPSTI1
1.26835	2.76822	0.970029	2.85375	0.00432065	0.0295298	LINC00407
6.64667	1.46874	0.38172	3.8477	0.000119234	0.00190519	AL359706.1
7.33162	3.5008	0.625018	5.60112	2.12969e-08	1.46414e-06	AL138686.1
25.0995	-0.583986	0.21794	-2.67957	0.00737158	0.0441466	SUCLA2
160.298	0.746141	0.259921	2.87065	0.00409634	0.0284731	ITM2B
177.881	1.04133	0.317342	3.28141	0.0010329	0.010081	LPAR6
37.1083	1.10673	0.214378	5.16253	2.43633e-07	1.1609e-05	TRIM13
1.60307	1.94027	0.671289	2.89036	0.003848	0.0272076	AL162377.1
2.53566	2.64165	0.647863	4.07748	4.55265e-05	0.000902344	AL139089.1
7.46002	2.84289	0.992396	2.86467	0.00417441	0.0288584	PCDH9-AS1
1.57655	2.04153	0.723328	2.82242	0.00476631	0.0318626	LINC00393
16.7053	1.78495	0.444604	4.01471	5.95201e-05	0.0011045	COMMD6
10.141	1.91834	0.418443	4.58446	4.55158e-06	0.000136996	AC001226.2
213.43	-0.390291	0.141522	-2.7578	0.00581911	0.0371033	MYCBP2
3.98134	1.75751	0.575357	3.05465	0.00225326	0.0182603	EDNRB
2.94375	3.89905	0.845264	4.61283	3.97232e-06	0.00012253	RNF219-AS1
6.13633	1.11934	0.354987	3.15319	0.00161499	0.0141862	DNAJC3-DT
41.8143	-0.977284	0.230996	-4.23073	2.32931e-05	0.000522231	DNAJC3
18.7961	1.77148	0.616914	2.87152	0.00408497	0.0284619	HS6ST3
32.46	-1.4566	0.295126	-4.93553	7.99319e-07	3.20951e-05	STK24
80.7526	-0.861061	0.19439	-4.42957	9.44231e-06	0.000249886	UBAC2
1.6442	2.62051	0.754945	3.47113	0.000518278	0.00606154	AL355338.1
93.6814	-0.492615	0.13282	-3.7089	0.000208161	0.00298097	PCCA
7.35407	2.09161	0.484374	4.31817	1.57328e-05	0.000379108	GGACT
81.4547	3.41141	0.751828	4.53749	5.69289e-06	0.000164441	FGF14
43.4231	-0.590366	0.191593	-3.08135	0.00206063	0.017063	TPP2
5.33088	-4.41943	0.87172	-5.06977	3.98289e-07	1.7795e-05	ERCC5
7.2738	2.48695	0.61065	4.07263	4.64861e-05	0.000915521	MYO16
34.4174	-1.24909	0.272498	-4.58384	4.5652e-06	0.000137184	TUBGCP3
74.7789	-0.945772	0.196335	-4.81715	1.45626e-06	5.48114e-05	ATP11A
72.9037	-1.24244	0.330744	-3.7565	0.000172308	0.00257439	MCF2L
16.957	0.888404	0.303399	2.92817	0.0034096	0.0248028	GAS6-AS1
37.0053	-0.925426	0.325434	-2.84367	0.0044597	0.0302912	GAS6
46.9227	-1.32385	0.209563	-6.31718	2.66382e-10	3.35336e-08	RASA3
18.9359	3.51718	0.517803	6.79251	1.10202e-11	2.16123e-09	RNASE10
15.0024	1.94198	0.49781	3.90104	9.57809e-05	0.0016062	RNASE6
24.515	1.64157	0.58657	2.79858	0.00513273	0.0336363	RNASE1
0.986072	3.04429	0.836454	3.63952	0.000273146	0.00367967	RNASE3
4.41616	2.39998	0.786841	3.05014	0.00228733	0.0184561	RNASE2
90.3442	-0.689779	0.143408	-4.8099	1.51004e-06	5.62671e-05	HNRNPC
30.9801	-0.561789	0.174367	-3.22188	0.00127352	0.0118221	CHD8
11.8918	0.86528	0.252156	3.43152	0.000600203	0.00674857	METTL3
6.59648	0.968547	0.33164	2.92047	0.00349501	0.0252093	MRPL52
1.42349	2.62949	0.88418	2.97393	0.00294015	0.0221368	AL132780.3
17.7527	1.98027	0.395351	5.0089	5.47409e-07	2.31791e-05	PSMB5
8.29142	1.55871	0.401645	3.88081	0.000104109	0.00172108	C14orf119
23.742	-0.878308	0.25248	-3.47872	0.000503817	0.00592589	PABPN1
2.36049	2.17479	0.582359	3.73444	0.000188135	0.00275561	THTPA
12.6473	1.35087	0.291327	4.63694	3.53611e-06	0.000112043	DHRS4-AS1
6.47788	1.1055	0.330405	3.3459	0.000820172	0.00857017	PSME1
2.26556	-3.28658	0.740296	-4.43955	9.01485e-06	0.000239937	RNF31
9.42904	1.42119	0.372327	3.81704	0.000135062	0.00211596	AL136295.1
2.24149	-2.96386	0.801873	-3.69618	0.00021887	0.00309861	CHMP4A
2.92188	-2.83069	0.789646	-3.58476	0.000337392	0.00434413	NEDD8
4.91262	1.522	0.493272	3.08551	0.00203201	0.0169161	RABGGTA
6.89383	1.16416	0.348151	3.34382	0.000826333	0.00861997	DHRS1
7.07615	1.30096	0.405675	3.2069	0.00134175	0.0122841	SDR39U1
5.47599	2.17404	0.810969	2.6808	0.0073447	0.044028	FOXG1
1.75091	3.08251	0.912092	3.3796	0.000725902	0.00784471	LINC01551
0.789966	3.08579	1.08172	2.85266	0.00433548	0.0296093	LINC02281
5.94499	2.26883	0.437914	5.181	2.20695e-07	1.06523e-05	COCH
62.1392	-0.571502	0.160584	-3.5589	0.000372406	0.00469929	STRN3
0.678036	2.70472	0.839029	3.22363	0.00126577	0.0117848	ARHGAP5-AS1
38.9667	0.660183	0.175614	3.75929	0.000170399	0.00254997	PPP2R3C
4.52008	-4.20599	0.792061	-5.31018	1.09515e-07	5.88002e-06	PSMA6
28.1844	1.11685	0.318386	3.50785	0.000451743	0.00543757	NFKBIA
10.2328	0.928265	0.352649	2.63226	0.00848181	0.0490455	MBIP
7.18316	3.14882	0.787602	3.99799	6.38835e-05	0.00116573	TTC6
30.5511	3.05711	0.732737	4.17217	3.01708e-05	0.000639491	LRFN5
19.9697	0.673766	0.211592	3.18427	0.00145118	0.0130866	KLHL28
14.1575	1.46028	0.441164	3.31005	0.000932778	0.00939474	FKBP3
48.4337	2.43941	0.695744	3.50619	0.000454579	0.00546756	MDGA2
31.0488	1.46683	0.21796	6.7298	1.69892e-11	3.1032e-09	RPS29
33.046	1.8489	0.488412	3.78554	0.000153378	0.00234228	RPL36AL
3.88705	1.21955	0.403459	3.02274	0.00250499	0.0197598	DNAAF2
18.6135	1.26498	0.37869	3.34041	0.00083656	0.00867814	KLHDC2
6.72591	1.26578	0.443036	2.85706	0.00427581	0.0293204	ARF6
5.40205	1.86262	0.462848	4.02425	5.71566e-05	0.00107782	AL158801.3
94.7253	0.496287	0.104094	4.76768	1.86355e-06	6.66407e-05	KTN1
1.03209	2.46377	0.826744	2.98009	0.00288165	0.0218421	AL355773.1
1.3279	2.20356	0.767341	2.87168	0.00408295	0.0284585	OTX2-AS1
17.4576	0.935239	0.267683	3.49383	0.000476151	0.00567211	AP5M1
5.7468	1.39575	0.377533	3.69704	0.00021813	0.00309087	AL139021.1
7.09797	2.80585	0.749374	3.74426	0.000180924	0.00267949	KCNH5
58.4509	-0.443335	0.144097	-3.07664	0.00209348	0.0172659	PPP2R5E
7.01008	1.60289	0.466734	3.43428	0.000594126	0.00671673	ESR2
8.6601	3.05842	0.388944	7.86341	3.7383e-15	1.69874e-12	AL049869.3
5.2559	-2.37889	0.700164	-3.39761	0.000679765	0.00745421	CHURC1
17.3349	3.54414	0.409788	8.64872	5.20812e-18	3.8813e-15	AL139022.1
12.2919	1.93227	0.273926	7.05397	1.73878e-12	4.49934e-10	ARG2
1.54774	1.8964	0.687348	2.75901	0.00579773	0.037005	AL121820.2
3.58575	1.53025	0.582315	2.62787	0.00859219	0.0494688	AL359317.2
114.884	-0.873636	0.291386	-2.9982	0.00271575	0.0209079	SUSD6
[truncated: 1,249 more rows]

## Sheet: AGING DGEs
baseMean	log2FoldChange	lfcSE	stat	pvalue	padj	Gene
4.87418	1.43242	0.464516	3.08368	0.00204458	0.016997	AL627309.1
1.58607	2.31258	0.681577	3.39298	0.000691361	0.00736773	LINC00115
11.0305	1.73978	0.294646	5.90463	3.53438e-09	3.06097e-07	NOC2L
15.1094	1.36439	0.282474	4.83014	1.36439e-06	4.86824e-05	INTS11
10.1556	1.98657	0.469286	4.23317	2.30416e-05	0.000498883	AURKAIP1
16.2009	0.855535	0.297466	2.87607	0.00402657	0.0275819	MRPL20
1.68155	3.29	0.82331	3.99606	6.44044e-05	0.00115571	FNDC10
1.99175	2.22749	0.817237	2.72563	0.00641789	0.03906	AL691432.2
85.9954	-0.73346	0.16432	-4.46362	8.05865e-06	0.000215446	GNB1
56.4441	-1.30222	0.214609	-6.06788	1.29613e-09	1.31372e-07	SKI
3.86227	1.42813	0.466966	3.05831	0.00222587	0.0181363	PEX10
1.8426	3.52628	1.15608	3.0502	0.00228692	0.0185111	FAM213B
3.37051	3.26663	0.923475	3.53733	0.000404196	0.00483541	PRDM16
0.883403	2.84652	0.965645	2.94779	0.00320059	0.0234105	SMIM1
15.5024	1.43672	0.366212	3.9232	8.73807e-05	0.00145868	RPL22
16.326	1.8378	0.505936	3.63248	0.00028071	0.0036408	PARK7
2.62202	2.84005	0.781876	3.63235	0.000280851	0.0036408	SLC45A1
192.751	-0.723215	0.182825	-3.95578	7.62858e-05	0.00131395	RERE
29.6386	0.911374	0.332727	2.7391	0.00616074	0.0379077	ENO1
23.1804	-0.992498	0.298083	-3.3296	0.000869694	0.008786	MIR34AHG
3.69522	-2.33338	0.768531	-3.03616	0.00239615	0.0191515	SPSB1
38.458	-0.964987	0.344244	-2.80321	0.00505966	0.0325551	PIK3CD
17.7767	-0.931344	0.284697	-3.27135	0.00107035	0.0103538	PEX14
3.60789	-3.36417	0.896719	-3.75165	0.000175675	0.0025444	TARDBP
1.6841	2.73534	0.77932	3.50991	0.000448259	0.00524352	MASP2
12.6155	1.92275	0.313176	6.13952	8.27693e-10	8.72483e-08	SRM
4.72965	2.22505	0.379846	5.85776	4.6914e-09	3.98812e-07	AL109811.1
7.95673	2.9413	0.539259	5.45433	4.91583e-08	3.15335e-06	FBXO2
8.08899	2.39033	0.686542	3.48169	0.000498254	0.00569826	FBXO44
1.37601	2.02791	0.744787	2.72281	0.00647297	0.0393174	NPPA-AS1
5.75598	0.922564	0.346452	2.6629	0.00774713	0.0452681	PLOD1
1.57877	2.98632	0.677377	4.40866	1.04014e-05	0.000265386	UQCRHL
41.6128	-0.571753	0.189207	-3.02184	0.00251243	0.0197305	SPEN
3.2146	2.5172	0.635669	3.95992	7.49758e-05	0.00129502	BX284668.5
87.3739	-1.22806	0.291295	-4.21585	2.48839e-05	0.000528839	IGSF21
9.09988	1.4602	0.436761	3.34325	0.000828047	0.0084579	AL035413.1
114.278	-0.591308	0.145903	-4.05274	5.06202e-05	0.000951877	CAPZB
7.58153	1.67062	0.61021	2.73778	0.00618546	0.038009	NBL1
23.7316	-1.55408	0.448821	-3.46258	0.000535029	0.0060365	LINC01141
39.8255	2.11621	0.716627	2.95302	0.00314681	0.0230996	CAMK2N1
1.19093	3.75922	0.908753	4.13668	3.52362e-05	0.00069968	FAM43B
7.72696	1.79661	0.605538	2.96697	0.00300748	0.0223267	PINK1
9.31669	1.10954	0.320091	3.46632	0.000527634	0.00596036	DDOST
121.091	3.10168	0.4103	7.55954	4.04505e-14	1.69589e-11	C1QA
78.6393	2.08582	0.39893	5.22853	1.70862e-07	8.65903e-06	C1QC
183.53	2.43029	0.400596	6.06669	1.30574e-09	1.31622e-07	C1QB
20.214	-1.26775	0.351935	-3.60222	0.000315515	0.00398106	EPHB2
54.6819	1.39127	0.279967	4.96939	6.7165e-07	2.72751e-05	RPL11
7.73498	2.31153	0.495572	4.66437	3.09566e-06	9.69537e-05	PITHD1
6.64372	1.0401	0.349327	2.97745	0.00290656	0.0218046	SYF2
14.2952	0.993288	0.27569	3.60291	0.000314672	0.00397585	TMEM50A
5.60199	1.52576	0.559938	2.72487	0.00643277	0.0391247	AL031280.1
2.17492	-2.30135	0.717656	-3.20676	0.00134238	0.0123538	SELENON
6.95678	1.13796	0.415591	2.73817	0.00617817	0.0379896	MTFR1L
38.8585	2.14459	0.585435	3.66324	0.00024904	0.00333946	STMN1
3.548	2.91705	0.644066	4.52911	5.92333e-06	0.000168623	ZNF593
17.3518	2.12667	0.571742	3.71963	0.000199518	0.00281384	SH3BGRL3
70.1034	-0.522493	0.156931	-3.32945	0.000870179	0.0087861	ARID1A
15.3876	0.979951	0.322975	3.03414	0.00241224	0.0192053	NUDC
4.09348	2.23851	0.821211	2.72586	0.00641343	0.0390543	MAP3K6
21.3756	2.50494	0.462594	5.41499	6.12925e-08	3.78148e-06	ATP5IF1
18.132	1.65058	0.410544	4.02047	5.80809e-05	0.00106292	RCC1
6.52501	1.3669	0.505181	2.70576	0.00681481	0.041096	PEF1
13.3425	-1.37655	0.422394	-3.25893	0.00111834	0.0107504	PTP4A2
6.04526	1.83764	0.413947	4.43931	9.02461e-06	0.00023547	EIF3I
1.09004	3.11989	0.977833	3.19061	0.00141971	0.0128506	AL033529.1
9.87848	2.12036	0.434954	4.87491	1.08857e-06	4.04016e-05	SYNC
17.1212	0.973103	0.259265	3.75331	0.000174512	0.00253084	YARS
7.46693	2.77881	0.679256	4.09096	4.29585e-05	0.000826336	HPCA
9.37787	-1.00196	0.342782	-2.92302	0.00346655	0.0246452	RNF19B
5.4998	1.14347	0.367205	3.11397	0.00184587	0.0157061	AL020995.1
21.1808	1.4723	0.413201	3.56315	0.000366435	0.00446474	AL513327.1
6.30106	-4.13454	0.843416	-4.90214	9.47987e-07	3.6206e-05	ZMYM6
56.9207	-0.707886	0.186641	-3.79276	0.000148981	0.00221765	SFPQ
16.4167	2.41031	0.685075	3.51831	0.000434308	0.00512584	NCDN
5.6528	2.35603	0.556658	4.23245	2.31159e-05	0.000499906	C1orf216
12.3364	-0.918274	0.309852	-2.96359	0.00304072	0.0225089	2001-08-01
4.55671	1.50901	0.482686	3.12627	0.00177038	0.0151969	AL138787.2
9.49596	0.84114	0.30455	2.76191	0.00574642	0.036034	TRAPPC3
5.01951	1.84745	0.508742	3.63141	0.000281878	0.00365155	OSCP1
10.691	2.00601	0.534018	3.75645	0.000172343	0.00250727	C1orf122
2.9899	2.35271	0.604694	3.89075	9.99349e-05	0.00161569	AL929472.2
22.7128	2.46022	0.508328	4.83984	1.29946e-06	4.69102e-05	NDUFS5
0.530053	3.61343	1.15603	3.12572	0.00177373	0.0152186	AL033527.3
21.2823	0.964323	0.211365	4.56235	5.05835e-06	0.000147411	PPT1
3.35622	1.91696	0.623825	3.07292	0.00211975	0.0174645	AL050341.2
108.518	-0.764347	0.246981	-3.09476	0.00196969	0.0165008	SMAP2
6.40314	2.77076	0.465187	5.95623	2.58126e-09	2.39279e-07	SLFNL1
152.412	-0.800221	0.247946	-3.22741	0.00124918	0.0116855	HIVEP3
5.15208	1.40048	0.394349	3.55138	0.000383221	0.00462044	ZNF691
9.98038	-2.60792	0.754829	-3.45498	0.000550341	0.00618278	ST3GAL3
33.2423	1.90999	0.379667	5.03069	4.88711e-07	2.10146e-05	ATP6V0B
27.5052	-0.960081	0.264296	-3.6326	0.000280581	0.0036408	ERI3
73.7253	1.70273	0.437394	3.89289	9.90579e-05	0.00160856	RPS8
5.48233	1.65513	0.406428	4.07237	4.65373e-05	0.000885937	UROD
26.7177	2.58543	0.46076	5.61122	2.00905e-08	1.43092e-06	PRDX1
26.1749	0.801131	0.276832	2.89392	0.00380459	0.0264543	AKR1A1
6.20688	1.42204	0.466483	3.04843	0.0023004	0.0186039	TMEM69
5.8884	1.42585	0.539321	2.64379	0.00819844	0.0472025	POMGNT1
23.421	1.77657	0.571397	3.10916	0.00187621	0.0159202	UQCRH
8.70147	2.17258	0.469344	4.62896	3.67498e-06	0.000112239	MKNK1-AS1
6.47741	2.11167	0.499514	4.22744	2.36362e-05	0.000508179	SLC5A9
27.1789	1.53263	0.514809	2.97709	0.00291003	0.0218128	AGBL4
6.95359	2.00813	0.423463	4.74217	2.11436e-06	7.10448e-05	C1orf123
1.65563	3.39523	1.1277	3.01076	0.00260592	0.0201896	GLIS1
27.6884	0.854683	0.311597	2.74291	0.00608971	0.0375332	TMEM59
1.08119	2.96738	1.10613	2.68267	0.00730365	0.0432027	MROH7-TTC4
55.8467	-0.562841	0.15123	-3.72175	0.000197846	0.00279882	USP24
30.6909	0.942489	0.297926	3.1635	0.00155886	0.0137524	DAB1
26.179	-0.71594	0.249137	-2.87368	0.0040572	0.0277094	FGGY
18.3507	0.94583	0.357052	2.649	0.0080731	0.0467141	ITGB3BP
49.7668	-1.1701	0.318799	-3.67032	0.000242248	0.00327621	JAK1
3.92821	-2.8838	0.989764	-2.91362	0.00357262	0.0252506	TNNI3K
10.145	3.29188	0.823638	3.99676	6.42166e-05	0.00115346	SLC44A5
273.954	-1.36268	0.298467	-4.56559	4.98094e-06	0.000145847	ST6GALNAC3
10.2583	2.14153	0.634198	3.37675	0.000733477	0.00771846	ST6GALNAC5
7.98471	3.20468	0.62217	5.15081	2.59368e-07	1.25579e-05	AC103591.3
59.4745	-1.91305	0.580459	-3.29576	0.000981541	0.00970857	IFI44L
19.3291	-1.79346	0.534418	-3.35592	0.000791026	0.00817356	IFI44
26.2147	2.49418	0.720906	3.45978	0.000540618	0.00608096	ADGRL2
10.4208	1.3296	0.316623	4.19931	2.67735e-05	0.000564447	RPF1
11.1405	1.70087	0.345684	4.92031	8.64069e-07	3.34863e-05	SPATA1
1.52808	2.73633	1.028	2.66179	0.00777272	0.0453888	SYDE2
6.04841	1.20553	0.332328	3.62753	0.000286148	0.00369389	AL078459.1
0.82609	4.36106	1.0796	4.0395	5.35655e-05	0.000997039	AL136382.1
2.07141	2.70296	0.644954	4.19093	2.7781e-05	0.000582515	AL356270.1
20.3374	-2.38685	0.642063	-3.71747	0.000201225	0.00283143	LRRC8D
46.4148	1.29229	0.352322	3.66793	0.000244519	0.00329725	RPL5
40.2714	-0.781767	0.239946	-3.25809	0.00112163	0.0107702	BCAR3
16.3021	1.98222	0.591544	3.35093	0.000805394	0.00829079	DPYD-AS1
4.53005	-3.63355	0.846409	-4.2929	1.76351e-05	0.00040212	MFSD14A
2.6866	1.87031	0.47809	3.91205	9.15157e-05	0.00151136	AC093019.2
20.8626	0.758106	0.258775	2.92959	0.00339405	0.0243051	TRMT13
9.31638	1.5841	0.520455	3.04368	0.002337	0.0188092	OLFM3
43.5165	-0.839601	0.278714	-3.01241	0.00259183	0.0201142	FAM102B
5.24895	1.37542	0.513528	2.67837	0.0073981	0.0436573	AL449266.1
4.16499	1.25763	0.431795	2.91256	0.0035848	0.0253173	TAF13
1.42292	3.39358	0.99138	3.42309	0.00061914	0.00675017	AMIGO1
3.85197	2.00569	0.679117	2.95337	0.00314322	0.0230916	GSTM3
9.83127	2.33011	0.47904	4.86413	1.14962e-06	4.2245e-05	LAMTOR5
2.2336	3.69542	0.860557	4.29422	1.7531e-05	0.00040212	AL355816.2
6.04443	1.04529	0.363396	2.87643	0.00402196	0.0275768	WDR77
9.73046	1.73046	0.360892	4.79495	1.62712e-06	5.6706e-05	ATP5PB
27.2222	1.42616	0.474406	3.00621	0.00264528	0.0204026	C1orf162
0.983838	4.27819	1.07224	3.98996	6.60843e-05	0.0011767	LINC01750
3.0781	1.58705	0.577631	2.74752	0.00600475	0.0371835	AL445426.1
4.7933	2.23397	0.411042	5.4349	5.48283e-08	3.4402e-06	AL357055.3
2.00128	2.37364	0.681908	3.48089	0.000499757	0.00570511	AP4B1-AS1
7.85947	1.72433	0.465084	3.70756	0.000209263	0.00292446	OLFML3
13.5327	-1.28666	0.44866	-2.86777	0.0041337	0.0281174	SYT6
4.31001	-3.07612	0.716401	-4.29385	1.75601e-05	0.00040212	AL121999.1
9.69145	1.15925	0.347521	3.33576	0.000850676	0.00863655	BCAS2
4.82275	1.22092	0.426852	2.86028	0.00423269	0.0286009	SIKE1
37.1917	1.66421	0.484976	3.43154	0.000600174	0.0065862	ATP1A1
7.23043	1.24893	0.300083	4.16196	3.15531e-05	0.000637863	WDR3
27.4607	1.21725	0.441783	2.75532	0.00586355	0.0365275	FCGR1B
1.60645	2.13346	0.714374	2.98648	0.00282211	0.0213699	AC239800.2
20.027	1.97954	0.51161	3.86923	0.000109177	0.00172995	FP700111.1
8.24695	1.00012	0.326569	3.06252	0.00219485	0.0179629	GPR89A
12.9144	1.54104	0.352873	4.36711	1.259e-05	0.000310492	RBM8A
0.955153	3.79929	1.03918	3.65603	0.000256151	0.00339871	ANKRD34A
4.45774	1.14408	0.419269	2.72874	0.00635768	0.0388345	POLR3GL
57.4048	1.92396	0.441438	4.3584	1.31017e-05	0.000320843	FCGR1A
65.6229	3.36804	0.44374	7.59013	3.19584e-14	1.40366e-11	HIST2H2BF
9.88573	1.80452	0.47204	3.82281	0.000131937	0.00201144	HIST2H2BE
4.03525	1.26718	0.397739	3.18596	0.00144275	0.0130016	SF3B4
23.0726	1.97798	0.298127	6.6347	3.2517e-11	5.82371e-09	MRPS21
13.2729	2.74906	0.336322	8.17388	2.98616e-16	2.04734e-13	C1orf56
11.967	1.97949	0.676619	2.92556	0.00343838	0.0245464	MLLT11
11.7464	1.55658	0.378574	4.11168	3.92796e-05	0.000764336	SCNM1
37.33	-1.0135	0.211696	-4.78753	1.68846e-06	5.83278e-05	PIP5K1A
15.4104	0.921779	0.254139	3.62706	0.000286664	0.00369796	PSMD4
32.8546	1.80717	0.562275	3.21403	0.00130886	0.0121146	S100A11
24.7153	2.9542	0.826406	3.57475	0.000350556	0.00431041	S100A8
11.3632	2.07263	0.57312	3.6164	0.000298724	0.00381883	S100A6
8.56178	2.41349	0.558417	4.32202	1.54607e-05	0.000367058	S100A13
5.68535	3.16986	0.590962	5.36389	8.14478e-08	4.80021e-06	SNAPIN
10.5272	-1.29494	0.330999	-3.91222	9.14498e-05	0.00151136	INTS3
49.7737	-0.832182	0.227929	-3.65105	0.000261169	0.00345608	GATAD2B
10.651	1.49974	0.363084	4.13057	3.6186e-05	0.00071546	SLC39A1
16.2481	1.71126	0.3915	4.37102	1.23667e-05	0.000306083	JTB
72.4642	2.30733	0.600698	3.84108	0.000122495	0.0018941	RPS27
18.774	0.772169	0.241095	3.20276	0.0013612	0.0124788	C1orf43
15.3803	-1.05945	0.266187	-3.98008	6.88918e-05	0.00121612	UBAP2L
8.79154	2.16491	0.307477	7.04089	1.91015e-12	4.76814e-10	HAX1
30.054	-1.13426	0.252556	-4.49113	7.08447e-06	0.000194765	IL6R
8.74953	2.05283	0.359675	5.70748	1.14662e-08	8.81322e-07	PMVK
6.39864	0.93401	0.353939	2.6389	0.00831751	0.0477241	ADAM15
4.61452	2.57943	0.960738	2.68485	0.00725632	0.0430895	EFNA1
4.49598	2.02905	0.467526	4.33997	1.425e-05	0.00034362	DPM3
3.89503	1.44138	0.444681	3.24137	0.00118956	0.0112532	FAM189B
11.2632	1.30119	0.291394	4.4654	7.99203e-06	0.000214425	SCAMP3
3.79699	2.18357	0.666916	3.27413	0.00105987	0.0102794	RUSC1
29.7003	-0.748295	0.208943	-3.58134	0.00034183	0.00423204	GON4L
11.9298	1.33545	0.25506	5.23583	1.64247e-07	8.46329e-06	SSR2
5.82256	1.05834	0.380038	2.78481	0.00535587	0.0340806	UBQLN4
9.54535	1.69491	0.349148	4.8544	1.20749e-06	4.40208e-05	LAMTOR2
19.5447	1.33117	0.213245	6.24243	4.30831e-10	4.93303e-08	CCT3
6.93713	1.06723	0.335125	3.18459	0.00144961	0.0130444	GPATCH4
6.9459	2.53376	0.817419	3.09971	0.00193712	0.0163244	BCAN
5.17803	2.09006	0.428148	4.88163	1.05212e-06	3.93681e-05	MRPL24
9.14116	2.90279	0.795269	3.65008	0.000262162	0.00346674	CADM3
3.09217	2.31519	0.46735	4.95386	7.2756e-07	2.90504e-05	DUSP23
3.91717	2.29908	0.626606	3.6691	0.000243403	0.00328461	SLAMF8
6.30479	2.17716	0.549443	3.96249	7.41724e-05	0.00128717	ATP1A2
17.4274	1.67425	0.51931	3.22398	0.0012642	0.011802	PEA15
9.41877	0.886525	0.330723	2.68057	0.00734978	0.0434138	NCSTN
1.83707	3.85326	0.954444	4.03718	5.40976e-05	0.00100398	CD48
17.4254	2.18245	0.395217	5.52214	3.34887e-08	2.26288e-06	PFDN2
8.82514	1.24313	0.312973	3.97201	7.12696e-05	0.00125211	NIT1
9.11485	1.41968	0.412658	3.44033	0.000580996	0.00642544	UFC1
2.58775	1.6297	0.538553	3.02607	0.00247759	0.0195567	USP21
3.716	1.63047	0.487061	3.34757	0.000815243	0.00836792	B4GALT3
19.0199	0.793141	0.222668	3.56198	0.000368067	0.00447577	NDUFS2
43.9455	2.34117	0.445989	5.2494	1.52594e-07	7.90703e-06	FCER1G
1.59562	3.22987	1.06716	3.0266	0.00247322	0.0195306	PCP4L1
4.35076	1.49519	0.451699	3.31015	0.000932462	0.00928286	AL592295.3
1.31618	4.11339	1.37347	2.9949	0.00274537	0.0209185	CCDC190
1.83459	3.38919	0.794348	4.26663	1.98445e-05	0.000445343	AL499616.1
27.2484	1.09701	0.301062	3.64381	0.00026863	0.00353201	MGST3
16.7063	0.920795	0.286519	3.21373	0.00131023	0.0121194	TMCO1
0.936766	2.37905	0.826506	2.87844	0.00399647	0.0274583	AL451074.2
24.8826	0.919854	0.243325	3.78035	0.000156611	0.0023149	CREG1
12.3294	1.18932	0.355517	3.34532	0.000821865	0.00842743	MPC2
5.69204	2.07109	0.650738	3.18267	0.00145923	0.0131054	SELL
1.09791	2.88406	0.915051	3.15181	0.00162263	0.0142063	MROH9
84.7307	-0.36392	0.126444	-2.87812	0.00400052	0.0274749	PRRC2C
1.36835	2.92993	0.850016	3.44692	0.000567024	0.00631255	AL031599.1
11.7254	1.21334	0.405615	2.99135	0.00277744	0.0211193	PRDX6
172.579	-0.447863	0.148502	-3.01588	0.00256236	0.019936	RABGAP1L
10.1321	2.23184	0.45513	4.90374	9.40313e-07	3.59874e-05	CACYBP
7.68576	1.54536	0.316748	4.87884	1.0671e-06	3.97672e-05	MRPS14
10.4777	3.13692	0.702325	4.46648	7.95169e-06	0.000214175	TNR
116.45	-0.455162	0.155326	-2.93037	0.00338557	0.0242538	COP1
0.98494	2.67195	0.844118	3.16538	0.00154882	0.0137029	AL122019.1
12.8235	3.52985	0.464511	7.59906	2.983e-14	1.37569e-11	ANGPTL1
79.7386	-0.480755	0.182491	-2.6344	0.00842863	0.0481521	CEP350
46.6992	-0.440161	0.156338	-2.81545	0.00487094	0.0316277	XPR1
10.7658	2.53531	0.78317	3.23725	0.00120689	0.0113822	CACNA1E
7.91653	1.34666	0.409948	3.28496	0.00101998	0.010003	AL596220.1
12.8951	1.15155	0.413866	2.78242	0.00539545	0.0342465	TROVE2
38.811	-0.576965	0.163884	-3.52056	0.000430635	0.00509879	CDC73
3.11763	2.57655	0.913939	2.81918	0.0048147	0.0313737	B3GALT2
3.62895	1.85278	0.59991	3.08843	0.00201216	0.0167577	AL157402.2
6.21165	-1.3241	0.457007	-2.89732	0.00376367	0.026239	KIF21B
4.29936	1.8637	0.696109	2.67731	0.0074217	0.043725	TMEM9
4.80667	1.29137	0.4674	2.76289	0.00572921	0.0359479	PTPN7
3.78976	1.72142	0.595847	2.88903	0.00386431	0.0267486	RABIF
6.45765	1.0759	0.355067	3.03013	0.00244453	0.0193865	CYB5R1
6.58017	2.12367	0.414848	5.11914	3.06935e-07	1.41551e-05	SNRPE
1.09622	2.66141	0.990907	2.68583	0.00723498	0.0430667	TMEM81
4.70572	2.49079	0.578969	4.30211	1.69182e-05	0.000393061	C1orf147
13.094	-0.984503	0.351172	-2.80348	0.00505541	0.0325392	MAPKAPK2
40.0011	-0.772368	0.27951	-2.7633	0.00572209	0.0359154	MIR29B2CHG
8.16724	1.19439	0.437887	2.72763	0.00637913	0.0389268	AL360091.3
15.2871	1.76104	0.499514	3.52551	0.000422675	0.00502066	NENF
0.953222	2.44318	0.909869	2.6852	0.00724857	0.0430781	AC092803.2
46.8822	1.44249	0.39684	3.63494	0.000278043	0.0036197	FAM177B
29.1265	-4.494	0.549637	-8.17631	2.92661e-16	2.04734e-13	DISP1
3.46751	2.48033	0.827758	2.99644	0.00273151	0.0208733	SUSD4
19.4905	-0.748035	0.283337	-2.64009	0.00828838	0.0476311	NVL
13.2927	0.914765	0.299616	3.05313	0.00226468	0.0183772	SRP9
2.51113	2.56256	0.783061	3.2725	0.00106602	0.0103228	ITPKB-AS1
12.9555	-1.12578	0.338843	-3.32243	0.00089238	0.00894174	ZNF678
29.0472	1.05083	0.24454	4.29718	1.72984e-05	0.000398879	ARF1
9.38891	2.18537	0.429007	5.09402	3.50549e-07	1.58107e-05	MRPL55
23.5655	1.66264	0.392307	4.23811	2.25411e-05	0.000489195	GUK1
3.40152	2.79481	0.650717	4.29496	1.74723e-05	0.00040212	HIST3H2A
8.72953	2.4017	0.558389	4.30113	1.69931e-05	0.000394304	RNF187
9.0136	-1.13902	0.390295	-2.91835	0.00351886	0.0249279	ABCB10
14.6391	1.36793	0.513249	2.66524	0.00769326	0.0450103	LINC01736
92.9072	-0.739544	0.212978	-3.4724	0.000515821	0.00585561	GALNT2
8.46163	4.07204	0.704317	5.78154	7.4022e-09	5.8354e-07	AGT
214.843	-0.799539	0.221412	-3.61109	0.000304911	0.00387376	DISC1
84.5112	-1.04681	0.274332	-3.81586	0.000135708	0.00205186	SIPA1L2
2.25337	1.99995	0.694709	2.87883	0.00399154	0.0274541	AL355472.1
4.9427	1.12114	0.409948	2.73483	0.00624133	0.0382886	COA6
17.727	1.69774	0.60095	2.82509	0.00472675	0.0309749	TOMM20
3.94845	2.48291	0.428806	5.79029	7.02666e-09	5.56313e-07	EDARADD
29.2113	-0.640884	0.223562	-2.86669	0.00414784	0.0281927	MTR
15.9463	1.91389	0.582653	3.28478	0.00102062	0.0100039	CHRM3
1.74651	4.07439	1.20643	3.37722	0.00073222	0.00770962	CHRM3-AS2
49.3157	2.79112	0.835155	3.34203	0.000831674	0.00847618	RGS7
131.801	-0.636708	0.189056	-3.36782	0.000757658	0.00790595	CEP170
19.64	1.06551	0.315221	3.38021	0.000724307	0.00763502	COX20
3.68006	1.31583	0.426029	3.08859	0.00201107	0.0167562	TFB2M
29.2529	-1.1898	0.270243	-4.40269	1.06915e-05	0.00027166	ZNF124
11.0657	-1.96636	0.397101	-4.95177	7.35397e-07	2.92999e-05	NLRP3
1.0056	3.57201	1.25866	2.83795	0.00454039	0.0300509	LYPD8
11.175	1.33704	0.289118	4.62455	3.75417e-06	0.000114279	ZNF692
13.1748	1.85392	0.658194	2.81667	0.00485237	0.0315515	MYT1L
4.03449	2.16542	0.532827	4.06402	4.82357e-05	0.000914496	LINC01250
2.00704	-1.82811	0.697122	-2.62237	0.00873197	0.0493695	RNASEH1
33.5014	1.65512	0.379044	4.36655	1.26222e-05	0.00031087	RPS7
2.93292	-1.95811	0.653337	-2.99709	0.00272573	0.0208724	NRIR
1.90575	3.64608	1.13623	3.20894	0.00133228	0.0122847	LINC00298
36.0864	0.902466	0.336074	2.68531	0.00724616	0.0430781	ID2
1.61142	2.35801	0.778359	3.02946	0.00244993	0.0194048	AC073195.1
1.90093	2.74869	0.748154	3.67396	0.000238824	0.00324178	ATP6V1C2
25.4934	1.18397	0.29192	4.0558	4.99621e-05	0.000942383	PDIA6
4.91037	5.68541	0.867789	6.5516	5.69219e-11	8.97469e-09	FAM84A
60.4413	-0.54125	0.197301	-2.74328	0.00608294	0.037504	NBAS
0.917562	4.37252	1.24829	3.5028	0.000460386	0.00534808	LINC01830
3.77303	2.94474	0.813766	3.61865	0.000296145	0.00379638	KLHL29
5.27979	1.35563	0.383022	3.5393	0.000401184	0.00480274	SF3B6
2.46586	3.64455	0.585222	6.22763	4.73543e-10	5.32649e-08	PTRHD1
41.6097	-0.791287	0.248031	-3.19027	0.00142138	0.0128593	DNMT3A
41.6942	-0.723784	0.203614	-3.55469	0.000378428	0.00456863	ASXL2
89.2516	-0.492736	0.160615	-3.06782	0.0021563	0.0177181	RAB10
1.49673	2.24907	0.828214	2.71556	0.00661628	0.0400166	GAREM2
0.988787	4.21507	1.24553	3.38415	0.000713992	0.00756866	OTOF
12.1935	2.17795	0.410314	5.308	1.10834e-07	6.17691e-06	AGBL5
15.7867	2.48135	0.454954	5.45407	4.92311e-08	3.15335e-06	OST4
5.15023	1.10311	0.394726	2.79463	0.00519586	0.0332544	PREB
4.36244	1.31161	0.43567	3.01057	0.0026076	0.0201941	SLC5A6
7.28037	1.98889	0.395393	5.03016	4.90078e-07	2.10244e-05	ATRAID
4.87038	1.25826	0.396771	3.17125	0.00151783	0.0134751	AC074117.1
2.52431	2.84499	1.01179	2.81183	0.00492606	0.0319069	FNDC4
11.155	1.04306	0.295843	3.52573	0.00042232	0.00501967	SUPT7L
13.8319	1.24053	0.351613	3.5281	0.000418558	0.00498425	MRPL33
1.30686	3.25175	1.11886	2.9063	0.00365731	0.0257309	GALNT14
12.3469	1.72183	0.267764	6.4304	1.27266e-10	1.76517e-08	MEMO1
188.797	-6.98931	0.667797	-10.4662	1.23472e-25	5.69423e-22	LINC00486
2.04935	2.41355	0.59694	4.04321	5.27245e-05	0.000983427	LINC01317
0.856444	4.07055	1.20699	3.37248	0.000744947	0.00779739	AC068599.1
15.0806	0.74021	0.248456	2.97924	0.00288963	0.0217201	CEBPZOS
2.60068	1.7123	0.584193	2.93105	0.00337821	0.024223	QPCT
8.3015	1.3088	0.460932	2.83947	0.00451879	0.0299567	CDC42EP3
2.84775	1.57217	0.576946	2.72499	0.0064304	0.0391232	RMDN2-AS1
0.94426	4.11172	0.987263	4.16477	3.11673e-05	0.000635297	AC011247.1
53.7088	1.14175	0.172483	6.61952	3.60371e-11	6.3312e-09	SRSF7
3.88147	1.49081	0.51099	2.9175	0.00352854	0.0249773	ATP6V1E2
20.992	2.61153	0.3456	7.55652	4.13994e-14	1.6971e-11	AC018682.1
2.62248	2.84766	0.799372	3.56237	0.000367516	0.00447496	AC016722.2
15.6538	-3.30652	0.66542	-4.96907	6.72747e-07	2.72751e-05	CALM2
1.04136	3.59238	1.10645	3.24677	0.00116724	0.0111105	AC093635.1
2.25175	2.55659	0.80587	3.17247	0.0015115	0.0134374	AC009975.1
16.9561	-2.76661	0.628214	-4.40393	1.06306e-05	0.000270486	ASB3
29.0834	1.9894	0.448782	4.43289	9.2979e-06	0.000241916	GPR75-ASB3
3.11754	2.29458	0.627604	3.65609	0.000256094	0.00339871	CHAC2
54.5236	-0.54587	0.205431	-2.65719	0.00787939	0.0458666	PSME4
94.2056	2.42446	0.511998	4.7353	2.18729e-06	7.29638e-05	RPS27A
31.18	-0.591415	0.201007	-2.94225	0.00325835	0.0237014	PPP4R3B
1.45308	2.84705	0.851333	3.34423	0.000825124	0.00844818	AC015982.1
2.9686	4.08651	1.10744	3.69006	0.000224203	0.00307597	EFEMP1
6.01892	3.13045	0.773439	4.04745	5.17786e-05	0.00096916	BCL11A
21.0545	0.775453	0.188207	4.12021	3.78523e-05	0.000742042	CCT4
0.902569	3.87813	1.16259	3.33575	0.000850686	0.00863655	AC009501.1
16.0641	1.4081	0.536029	2.62691	0.00861633	0.0489819	MDH1
36.9608	0.576077	0.197179	2.9216	0.00348239	0.0247456	UGP2
8.51608	-4.60541	0.936204	-4.91923	8.68842e-07	3.36007e-05	LINC02245
5.10854	1.95934	0.489917	3.99934	6.35204e-05	0.00114318	LINC02576
2.37249	3.14359	0.641691	4.89891	9.63691e-07	3.64287e-05	AC017083.3
2.53104	1.54973	0.544142	2.84803	0.00439914	0.0293599	AC017083.1
24.3377	1.84433	0.339233	5.43675	5.426e-08	3.41837e-06	PCBP1
11.0897	1.77428	0.294897	6.01661	1.78103e-09	1.76086e-07	SNRPG
1.54776	2.21225	0.844238	2.62041	0.00878236	0.0495893	AC007040.2
1.27819	2.22557	0.766443	2.90377	0.00368704	0.0258788	SPR
9.26055	1.94269	0.451934	4.29862	1.71866e-05	0.000396989	CCT7
4.86963	2.26787	0.716119	3.16689	0.00154081	0.0136454	BOLA3
16.3409	2.9636	0.441668	6.71	1.94624e-11	3.73983e-09	AC006030.1
3.69298	-1.74899	0.663107	-2.63756	0.00835047	0.0478686	DCTN1
1.32376	2.60456	0.802078	3.24726	0.0011652	0.0110968	PCGF1
24.2907	1.97979	0.220372	8.98384	2.6148e-19	3.0147e-16	AUP1
5.83588	1.51373	0.464738	3.25716	0.00112533	0.0107951	POLE4
65.6144	1.76922	0.623943	2.83555	0.00457474	0.0302149	LRRTM4
4.19397	-3.34551	1.25423	-2.66739	0.00764435	0.044781	AC012494.1
6.04139	4.81771	1.31069	3.67569	0.000237206	0.00322694	AC016716.2
154.316	2.35352	0.456846	5.15167	2.58182e-07	1.25561e-05	TMSB10
29.8184	-0.630177	0.183456	-3.43503	0.000592482	0.00652508	KCMF1
13.8085	1.69	0.560234	3.01659	0.00255637	0.0199229	VAMP8
4.57397	2.07043	0.613557	3.37448	0.000739566	0.00775814	RNF181
5.54981	1.83994	0.427683	4.30212	1.69174e-05	0.000393061	TMEM150A
81.2944	2.9806	0.265366	11.232	2.8394e-29	2.61892e-25	USP39
5.94993	1.61471	0.373218	4.32646	1.51524e-05	0.0003616	MRPL35
6.12131	2.20918	0.835506	2.64412	0.0081904	0.0471708	REEP1
2.7717	1.54757	0.550239	2.81254	0.00491523	0.0318816	RNF103-CHMP3
5.24422	1.32732	0.451415	2.94036	0.00327828	0.0237901	PLGLB1
0.747369	4.45384	1.38963	3.20506	0.00135036	0.0124178	ANKRD20A8P
10.9642	-2.82824	0.726653	-3.89214	9.93636e-05	0.00161009	LINC00342
23.589	2.76581	0.426825	6.47995	9.17516e-11	1.3988e-08	COX5B
57.962	-0.622062	0.174855	-3.55758	0.000374284	0.00453262	TMEM131
67.0571	-0.601207	0.227028	-2.64817	0.00809289	0.0467699	INPP4A
173.915	-0.772982	0.210512	-3.67191	0.000240748	0.0032631	MGAT4A
15.8119	0.863208	0.235821	3.66043	0.000251791	0.00335606	MITD1
40.5453	0.843161	0.200379	4.20782	2.57843e-05	0.000546088	EIF5B
77.7966	2.78164	0.447103	6.22147	4.9251e-10	5.4731e-08	RPL31
89.6216	-0.771845	0.224207	-3.44255	0.000576249	0.0063921	LIMS1
5.04257	3.21935	0.683496	4.71012	2.47567e-06	8.05445e-05	SMIM37
1.42587	2.68417	0.870647	3.08296	0.00204954	0.0170306	ACOXL
1.87176	2.21078	0.648065	3.41136	0.000646403	0.00697729	CHCHD5
52.4287	-0.650105	0.197653	-3.28913	0.00100499	0.00989279	ACTR3
24.3555	1.21928	0.209497	5.82005	5.88297e-09	4.86651e-07	DDX18
0.897896	3.06846	0.958204	3.2023	0.00136333	0.0124811	AC093901.1
3.07722	3.07207	1.07669	2.85325	0.00432744	0.029039	MARCO
1.79762	4.07835	1.21264	3.36319	0.000770465	0.0080154	C1QL2
19.1206	2.31512	0.415719	5.56894	2.56291e-08	1.77298e-06	DBI
3.46321	3.16627	0.938499	3.37376	0.000741486	0.0077717	CFAP221
2.43721	2.35909	0.644398	3.66091	0.000251319	0.00335219	AC012447.1
11.8421	1.96611	0.603965	3.25535	0.00113254	0.0108489	CNTNAP5
65.6226	-0.460759	0.143862	-3.20278	0.00136107	0.0124788	MAP3K2
4.24768	-2.34116	0.751149	-3.11677	0.00182843	0.0155865	AC068282.1
15.3236	2.05291	0.362732	5.65958	1.5174e-08	1.11966e-06	MZT2B
2.89718	1.88248	0.629762	2.98919	0.00279717	0.0212431	CCDC115
7.55747	2.01486	0.356369	5.65385	1.56893e-08	1.15307e-06	IMP4
10.3745	1.39332	0.44344	3.14207	0.00167759	0.0145974	MZT2A
10.3208	2.74303	0.819368	3.34773	0.000814751	0.00836792	ANKRD30BL
1.08254	2.48098	0.902727	2.74831	0.00599027	0.0371589	AC016909.2
4.48123	-2.928	0.763257	-3.83619	0.000124956	0.00192409	AC079793.1
40.482	-0.745196	0.187976	-3.96432	7.36062e-05	0.00128211	EPC2
13.7317	2.42118	0.766607	3.15831	0.00158689	0.0139729	AC105402.3
29.5507	-1.86313	0.583085	-3.19529	0.00139689	0.0127126	CACNB4
0.872243	2.45685	0.921692	2.66559	0.00768527	0.0449778	AC079790.1
0.597984	3.47931	1.29652	2.68357	0.00728397	0.0431494	RPRM
10.7334	2.64502	0.829423	3.18898	0.00142774	0.0128979	KCNJ3
7.88929	2.74332	0.902981	3.03808	0.00238094	0.0190796	UPP2
39.9729	-1.13386	0.377986	-2.99974	0.00270211	0.0207447	TANC1
157.812	-0.552772	0.181605	-3.04382	0.00233597	0.0188091	BAZ2B
2.01042	2.11621	0.710895	2.97682	0.00291251	0.0218225	AC009313.1
11.8878	2.06852	0.681617	3.03473	0.00240754	0.0191927	KCNH7
2.50328	2.5772	0.936642	2.75153	0.0059318	0.0368806	GRB14
12.7585	3.16359	0.858452	3.68523	0.0002285	0.00312233	SCN3A
3.83064	4.64972	1.12553	4.13116	3.60944e-05	0.000714414	AC010127.1
0.551525	2.94907	1.09167	2.70143	0.00690427	0.0415269	XIRP2
15.6526	1.39396	0.256023	5.44466	5.19038e-08	3.29027e-06	SSB
1.71996	1.86913	0.670854	2.78619	0.00533319	0.0339949	MAP3K20-AS1
18.0574	-0.746471	0.272651	-2.73783	0.00618468	0.038009	CIR1
24.3529	1.39254	0.304595	4.57178	4.83605e-06	0.000142737	AC010894.3
9.83113	2.23724	0.586328	3.81567	0.000135812	0.00205186	ATP5MC3
16.4941	1.02069	0.209759	4.86603	1.13865e-06	4.19255e-05	PRKRA
1.1094	2.18606	0.801991	2.72579	0.00641484	0.0390543	FKBP7
21.7608	3.32993	0.747055	4.45742	8.29532e-06	0.000220495	ZNF385B
2.17065	4.483	0.982387	4.56337	5.03381e-06	0.000146946	SCHLAP1
22.7826	-2.19597	0.518021	-4.23915	2.24365e-05	0.000488074	LINC01473
25.5305	0.894483	0.259178	3.45123	0.000558033	0.00623504	ZC3H15
9.36038	1.20391	0.435268	2.7659	0.00567653	0.0356537	AC017101.1
2.72	2.63461	0.884713	2.97793	0.00290205	0.0217884	LINC01090
23.3478	0.592254	0.182806	3.23979	0.00119618	0.0112985	ORMDL1
21.8349	-1.18957	0.399301	-2.97914	0.0028906	0.0217201	STAT1
6.27117	3.34976	0.682971	4.90469	9.35756e-07	3.58875e-05	AC114760.2
23.5479	0.892053	0.230633	3.86785	0.000109801	0.00173714	HSPD1
1.75406	-2.55367	0.842185	-3.0322	0.00242781	0.0193042	HSPE1
16.9279	2.1097	0.668111	3.15771	0.00159014	0.0139882	SATB2
1.37223	3.05517	1.14865	2.65979	0.00781894	0.0455722	SATB2-AS1
3.4277	4.10181	0.655532	6.25722	3.91894e-10	4.57549e-08	AC007163.1
9.36254	1.65201	0.458857	3.60027	0.00031789	0.00399884	NDUFB3
47.5098	-1.05002	0.26999	-3.88912	0.00010061	0.00162518	CFLAR
10.1484	-1.21897	0.425054	-2.8678	0.00413342	0.0281174	CASP10
16.8986	1.7791	0.354853	5.01362	5.34156e-07	2.24455e-05	SUMO1
23.8881	1.78728	0.536698	3.33013	0.000868041	0.00877411	EEF1B2
14.5986	2.21507	0.797901	2.77612	0.00550111	0.0347783	ADAM23
0.639416	3.11754	0.965369	3.22937	0.00124062	0.011623	DYTN
1.27383	3.08715	0.89883	3.43464	0.00059335	0.00653074	AC007879.1
4.6381	-2.06231	0.598907	-3.44345	0.000574337	0.00637857	AC009226.1
40.2047	2.44849	0.600917	4.07458	4.60971e-05	0.000880282	MAP2
8.5809	1.83227	0.556991	3.28958	0.00100338	0.00989097	UNC80
3.03606	2.45934	0.759252	3.23916	0.0011988	0.0113117	AC016708.1
1.51053	2.93525	0.836217	3.51016	0.000447843	0.00524198	LINC01963
2.06241	2.95392	1.10343	2.67704	0.00742756	0.043725	MARCH4
55.8262	0.908234	0.333102	2.7266	0.00639909	0.0390357	RPL37A
5.42559	1.31754	0.441296	2.98561	0.00283011	0.0214051	AAMP
24.0026	1.17385	0.393295	2.98465	0.00283902	0.0214237	PNKD
18.534	1.35128	0.329999	4.0948	4.22529e-05	0.000815313	TMBIM1
4.47967	1.47322	0.410664	3.58741	0.000333979	0.00415435	CNPPD1
10.3951	2.51123	0.588006	4.27075	1.94814e-05	0.000439332	RETREG2
4.03588	1.28325	0.484066	2.65098	0.00802576	0.0464955	ZFAND2B
11.27	2.42064	0.563829	4.29322	1.76104e-05	0.00040212	TUBA4A
3.09064	3.01748	0.72271	4.17523	2.97683e-05	0.000612192	CHPF
1.05565	2.92144	0.995174	2.93561	0.00332895	0.0240067	TMEM198
3.14876	1.74267	0.626333	2.78234	0.00539679	0.0342465	AC019211.1
5.65443	3.8552	0.84579	4.5581	5.16176e-06	0.000149716	AC067956.1
4.8077	2.07177	0.674901	3.06974	0.00214245	0.0176201	SCG2
3.6962	1.31979	0.444485	2.96925	0.00298527	0.0222322	MRPL44
41.2484	0.797909	0.177188	4.50318	6.69443e-06	0.000185702	MFF
27.7428	1.81608	0.496434	3.65825	0.000253944	0.00337795	ARMC9
84.2408	1.17866	0.328661	3.58625	0.000335466	0.00416448	PTMA
3.04397	1.63991	0.550727	2.97772	0.00290401	0.0217943	AC019130.1
178.013	-0.991092	0.263012	-3.76824	0.000164402	0.00240884	INPP5D
8.01411	-1.17091	0.373468	-3.13525	0.00171709	0.0148292	ATG16L1
4.30517	2.18084	0.685922	3.17942	0.00147569	0.0132017	ARL4C
7.81479	2.23862	0.480676	4.65723	3.20485e-06	9.95283e-05	COPS8
14.0091	1.69478	0.645935	2.62376	0.00869651	0.0492833	RAMP1
3.41873	-3.25719	0.813501	-4.00391	6.23033e-05	0.00112347	SCLY
71.8579	-0.523655	0.193163	-2.71094	0.00670927	0.0405391	HDAC4
2.68376	2.97911	0.693846	4.29361	1.75789e-05	0.00040212	AC062017.1
27.7126	-1.01799	0.305655	-3.33054	0.000866788	0.00876625	NDUFA10
21.8948	3.93311	0.47083	8.35357	6.62315e-17	5.55351e-14	COPS9
12.6019	1.07753	0.340837	3.16144	0.00156993	0.0138368	PPP1R7
42.9234	0.88875	0.334972	2.6532	0.00797316	0.046281	SEPT2
24.5944	-0.85743	0.27455	-3.12303	0.00178997	0.0153152	FARP2
12.5636	2.18829	0.492569	4.44261	8.88753e-06	0.000232551	CNTN4
117.171	-0.540956	0.145333	-3.72219	0.000197499	0.00279606	SUMF1
19.1813	2.36621	0.32582	7.26233	3.80488e-13	1.16981e-10	AC026202.2
0.612534	3.43322	1.14805	2.99047	0.00278545	0.0211715	AC087857.1
0.909125	2.35902	0.839951	2.80852	0.00497702	0.032113	GRM7-AS3
10.1413	1.84429	0.685228	2.6915	0.00711321	0.0424515	GRM7
1.54406	2.94827	0.982841	2.99974	0.00270211	0.0207447	SSUH2
2.47928	3.17916	1.04518	3.04175	0.00235209	0.0189141	OXTR
37.7467	1.18367	0.169198	6.99572	2.63893e-12	6.4053e-10	THUMPD3-AS1
2.84569	2.04152	0.756239	2.69957	0.00694285	0.0416774	CPNE9
5.64575	1.45612	0.528018	2.75771	0.00582075	0.0363245	CAMK1
2.67044	1.96533	0.57546	3.41523	0.000637273	0.00690187	JAGN1
15.907	1.47657	0.293791	5.02591	5.01046e-07	2.1445e-05	CRELD1
0.731561	2.65182	0.980359	2.70495	0.00683143	0.0411723	FANCD2OS
20.3271	1.27453	0.37953	3.35817	0.0007846	0.00812662	BRK1
21.3838	2.83955	0.729037	3.89494	9.82245e-05	0.00159925	SYN2
94.3675	1.93593	0.57371	3.3744	0.000739771	0.00775814	RPL32
6.25529	1.90899	0.525107	3.63544	0.000277509	0.00361782	LSM3
2.88765	1.51465	0.527523	2.87124	0.0040886	0.0278826	DPH3
83.2341	-0.528104	0.169133	-3.12242	0.00179373	0.0153332	PLCL2
64.5703	-0.464597	0.1537	-3.02275	0.0025049	0.0196955	UBE2E1
69.9244	2.49737	0.391425	6.38021	1.76848e-10	2.33023e-08	RPL15
1.72241	4.11037	1.25212	3.28273	0.00102807	0.0100609	AC092422.1
101.92	-0.738241	0.205057	-3.60017	0.000318008	0.00399884	SLC4A7
1.08265	2.65317	0.980864	2.70493	0.00683191	0.0411723	RBMS3-AS2
4.68161	2.44915	0.684166	3.57977	0.000343902	0.00425198	OSBPL10
1.78971	2.59355	0.934275	2.776	0.00550321	0.0347783	LINC01811
21.8846	1.08792	0.243685	4.46446	8.02722e-06	0.000214917	EPM2AIP1
3.15667	1.88835	0.601643	3.13866	0.00169723	0.0147197	PLCD1
19.102	1.02197	0.290995	3.51199	0.000444761	0.00521915	ACAA1
34.8087	1.28041	0.299002	4.28229	1.84979e-05	0.000420754	RPSA
9.25923	2.04236	0.592069	3.44954	0.000561551	0.00626296	EIF1B
56.0753	1.34901	0.474619	2.84231	0.00447879	0.0297496	RPL14
35.6759	-0.89782	0.284427	-3.15659	0.00159625	0.0140286	ULK4
58.926	-0.603346	0.182141	-3.31252	0.000924589	0.00921456	TRAK1
1.29387	2.87976	0.873672	3.29615	0.000980191	0.00970042	AC099329.3
1.28803	2.8486	0.976003	2.91864	0.00351564	0.0249243	TMEM158
20.239	-1.31307	0.453405	-2.89603	0.00377919	0.0263273	LIMD1
18.598	1.43083	0.393734	3.634	0.000279064	0.00362527	CCR1
0.754904	3.95294	1.32569	2.98181	0.00286549	0.021593	TMIE
74.5102	-0.561077	0.141619	-3.96187	7.43664e-05	0.00128776	SETD2
34.4086	2.70197	0.438282	6.16491	7.05229e-10	7.60781e-08	TMA7
7.7064	1.54502	0.393549	3.92588	8.64147e-05	0.00144786	UQCRC1
6.00432	2.23669	0.476765	4.69139	2.71355e-06	8.69042e-05	NDUFAF3
2.84246	1.9687	0.664597	2.96224	0.0030541	0.0225807	CCDC71
0.700625	2.53715	0.959089	2.64538	0.00816	0.0470503	CCDC36
3.25356	2.56307	0.557205	4.59986	4.22774e-06	0.000126196	APEH
7.68752	2.53302	0.805156	3.14601	0.00165517	0.0144432	CAMKV
4.45543	1.6069	0.441555	3.63918	0.000273503	0.00358077	IFRD2
4.21366	1.6233	0.568683	2.85449	0.00431065	0.0289685	TUSC2
3.16445	2.60457	0.567267	4.59145	4.40186e-06	0.000130759	TMEM115
1.82845	1.87719	0.685749	2.73744	0.00619202	0.0380367	C3orf18
10.4458	2.126	0.419554	5.06728	4.03547e-07	1.78092e-05	MANF
13.7327	-1.14487	0.315666	-3.62686	0.000286889	0.00369828	RAD54L2
53.6753	2.13233	0.446746	4.77303	1.81471e-06	6.19051e-05	RPL29
22.0533	0.938818	0.338306	2.77505	0.00551927	0.0348678	NISCH
12.853	0.902464	0.289496	3.11736	0.00182476	0.0155623	SMIM4
15.6094	1.2261	0.290538	4.22011	2.44183e-05	0.000519543	GNL3
4.86419	1.14678	0.408385	2.80809	0.00498359	0.0321442	GLT8D1
12.9623	1.90697	0.502812	3.79261	0.00014907	0.00221765	SPCS1
20.2382	-0.967602	0.306774	-3.15412	0.0016098	0.0141141	SFMBT1
1.16491	2.40228	0.840793	2.85716	0.00427456	0.0288099	AC012467.2
7.4867	1.75267	0.452611	3.87235	0.000107792	0.00171714	SELENOK
1.17824	3.66839	1.29068	2.84222	0.00448009	0.0297496	CACNA2D3-AS1
16.3804	0.761302	0.245765	3.09768	0.00195039	0.0163987	ARF4
11.4186	1.73704	0.36273	4.7888	1.6778e-06	5.80681e-05	DENND6A-AS1
5.26955	2.29781	0.822224	2.79463	0.0051959	0.0332544	C3orf14
14.7595	1.85365	0.571815	3.24169	0.00118825	0.0112516	CADPS
11.7911	2.72076	0.661168	4.11508	3.87044e-05	0.000755534	SYNPR
17.015	-1.38176	0.382395	-3.61343	0.000302173	0.00384958	ATXN7
21.6349	-1.48412	0.5542	-2.67795	0.00740736	0.04367	LRIG1
9.72897	2.87486	0.980683	2.93149	0.00337338	0.0242041	FAM19A1
26.5962	1.47694	0.443448	3.33059	0.000866619	0.00876625	ARL6IP5
1.09982	3.48542	1.1267	3.09348	0.00197824	0.0165424	GPR27
11.7171	2.78522	0.828613	3.36131	0.000775748	0.00805885	CNTN3
39.7257	1.68605	0.554596	3.04014	0.00236471	0.0189743	ROBO2
0.650059	3.78336	1.22954	3.07704	0.00209066	0.0172788	LINC02027
35.1882	0.806949	0.251102	3.21363	0.00131069	0.0121194	CGGBP1
8.25292	0.938354	0.297771	3.15126	0.00162565	0.0142193	RIOX2
25.0817	1.35556	0.284641	4.76233	1.9137e-06	6.48936e-05	FILIP1L
13.6692	0.940592	0.34792	2.70347	0.00686194	0.0413397	TOMM70
5.50914	1.65476	0.538477	3.07303	0.00211895	0.0174645	TRMT10C
25.2772	0.846883	0.320969	2.63852	0.0083269	0.0477632	NFKBIZ
12.7027	2.00786	0.702915	2.85648	0.00428363	0.0288218	TAGLN3
1.3392	2.71456	0.881286	3.08023	0.00206842	0.0171411	CFAP44-AS1
7.3556	2.23107	0.569272	3.91916	8.88565e-05	0.00147753	ZBTB20-AS5
2.55997	2.21197	0.613663	3.60454	0.000312709	0.00395377	B4GALT4-AS1
90.9123	-0.524116	0.156789	-3.3428	0.00082938	0.00846215	GSK3B
4.6929	2.44284	0.822427	2.97028	0.00297532	0.022176	FSTL1
9.70782	1.66665	0.390345	4.26968	1.95757e-05	0.000440381	NDUFB4
25.4274	1.87535	0.602783	3.11116	0.00186353	0.0158344	STXBP5L
49.1836	-0.797679	0.184772	-4.3171	1.58095e-05	0.000374374	GOLGB1
1.7364	2.37406	0.677336	3.50499	0.000456623	0.00531321	CSTA
13.9958	0.924751	0.317822	2.90965	0.00361835	0.0255444	FAM162A
2.52178	-1.89058	0.693492	-2.72617	0.00640741	0.0390442	PARP15
101.116	-1.4408	0.402396	-3.58054	0.000342886	0.00424227	PARP14
27.5908	-1.05508	0.285834	-3.69123	0.00022317	0.00306767	ITGB5
7.27878	2.48163	0.39921	6.21636	5.08822e-10	5.58705e-08	ITGB5-AS1
84.7464	-0.467049	0.115714	-4.03624	5.43148e-05	0.00100496	ZNF148
26.7104	-0.600678	0.22381	-2.68387	0.00727747	0.0431381	OSBPL11
1.53969	4.08309	0.947381	4.30988	1.63346e-05	0.000383852	ALDH1L1
3.15329	2.15215	0.604182	3.56209	0.000367916	0.00447577	CFAP100
5.10724	1.06407	0.395448	2.69081	0.00712788	0.0425115	TPRA1
18.9902	0.751772	0.272032	2.76354	0.00571782	0.0359008	SEC61A1
14.4304	1.90202	0.356657	5.33291	9.66532e-08	5.45248e-06	RUVBL1
12.4019	2.20215	0.425925	5.17027	2.33751e-07	1.15369e-05	H1FX
3.8841	1.6302	0.621458	2.62318	0.00871128	0.0492918	AC055733.2
51.3374	-0.586461	0.210942	-2.7802	0.00543249	0.0344138	DNAJC13
4.33957	-3.64057	0.923198	-3.94344	8.03217e-05	0.0013631	ACAD11
7.39229	1.1434	0.362797	3.15161	0.00162372	0.0142091	SRPRB
3.86353	2.53299	0.574692	4.40756	1.04544e-05	0.000266371	ANAPC13
13.5218	2.36819	0.804862	2.94236	0.00325721	0.0237014	CLSTN2
40.9695	0.67705	0.258056	2.62366	0.00869916	0.0492833	ATP1B3
6.73633	2.53267	0.903387	2.80352	0.00505474	0.0325392	ZIC1
1.57678	4.46424	1.01003	4.41989	9.87521e-06	0.00025478	TM4SF1-AS1
34.3379	1.4722	0.21532	6.83728	8.07117e-12	1.73127e-09	SERP1
4.07558	3.71823	0.846083	4.39464	1.10957e-05	0.000279286	ARHGEF26
5.18618	1.89518	0.399766	4.74073	2.12954e-06	7.12952e-05	RARRES1
20.773	1.95522	0.685706	2.8514	0.00435271	0.0291745	MECOM
43.2431	1.01301	0.315692	3.20887	0.00133256	0.0122847	SEC62
60.416	-0.57604	0.169498	-3.3985	0.000677556	0.00723733	PHC3
10.3773	1.51	0.545374	2.76875	0.00562712	0.0354081	RPL22L1
135.827	-0.387474	0.135109	-2.86786	0.0041326	0.0281174	TBL1XR1
0.798463	3.75203	1.08437	3.46009	0.00054	0.00607771	AC109779.1
63.5033	-0.744122	0.258802	-2.87525	0.00403704	0.0276126	GNB4
7.09812	1.44624	0.529421	2.73173	0.00630024	0.038577	NDUFB5
56.8552	0.521918	0.188248	2.7725	0.0055628	0.0350707	TTC14
70.5029	1.40621	0.400571	3.51052	0.000447236	0.0052382	MCF2L2
21.8681	1.76559	0.578558	3.05171	0.0022754	0.0184404	AP2M1
4.55185	1.55121	0.381866	4.06219	4.86147e-05	0.000918848	ABCF3
5.39296	1.48947	0.454919	3.27414	0.00105984	0.0102794	ALG3
0.785262	2.57802	0.98194	2.62544	0.0086537	0.0491727	CAMK2N2
10.5712	1.47457	0.38438	3.83622	0.000124943	0.00192409	PSMD2
8.45696	0.973077	0.306705	3.17268	0.00151041	0.0134342	POLR2H
3.17486	2.50356	0.901395	2.77742	0.00547917	0.034662	CHRD
6.44633	1.2805	0.424315	3.01781	0.00254606	0.0198593	MAGEF1
4.1985	1.34556	0.439036	3.06479	0.0021782	0.0178425	CRYGS
2.2423	4.58172	1.07277	4.27092	1.94664e-05	0.000439332	AC068631.2
58.268	1.72791	0.335621	5.14841	2.6271e-07	1.26795e-05	EIF4A2
26.7921	-0.95709	0.313533	-3.0526	0.0022687	0.0183959	P3H2
28.6068	-0.869673	0.231388	-3.75851	0.000170932	0.00249066	CCDC50
3.50056	3.64666	0.973489	3.74597	0.000179699	0.00258372	AC073365.1
25.6308	1.81686	0.668869	2.71631	0.00660136	0.0399525	FGF12
40.7401	-0.715861	0.234027	-3.05889	0.00222162	0.018116	ATP13A3
13.0397	-0.887931	0.299565	-2.96407	0.00303597	0.0224828	XXYLT1
1.03398	3.36976	1.18188	2.85119	0.00435554	0.0291745	AC233280.1
11.9434	-0.986507	0.299656	-3.29213	0.000994319	0.00981392	PCYT1A
1.78053	2.66951	0.690832	3.8642	0.000111454	0.00175426	CEP19
3.76613	3.32884	0.602446	5.52554	3.28465e-08	2.22764e-06	NCBP2-AS2
19.806	-0.753904	0.268299	-2.80993	0.00495516	0.0320168	RUBCN
40.9054	2.57197	0.348002	7.39067	1.46086e-13	5.08463e-11	RPL35A
1.35199	2.47468	0.873155	2.83419	0.00459426	0.0302896	AC116565.1
0.591397	3.85875	1.47151	2.62231	0.00873359	0.0493695	AC116565.2
27.8587	2.21791	0.368017	6.02664	1.67399e-09	1.67827e-07	ATP5ME
37.734	-1.39759	0.213707	-6.53974	6.16241e-11	9.63373e-09	GAK
1.9741	-2.838	0.805593	-3.52287	0.000426907	0.00506115	AC092535.4
2.82153	3.52587	0.692147	5.09411	3.50384e-07	1.58107e-05	FGFR3
9.50817	1.22293	0.463781	2.63688	0.00836728	0.0479351	POLN
10.5331	1.14924	0.286486	4.01149	6.03357e-05	0.00109226	LRPAP1
27.7067	-0.789768	0.195186	-4.04623	5.20485e-05	0.000972785	STX18
30.2175	-1.25558	0.279761	-4.48804	7.18831e-06	0.000197032	STK32B
1.17837	3.10833	1.06496	2.91873	0.00351462	0.0249243	C4orf50
4.0053	3.76543	1.15775	3.25236	0.0011445	0.0109448	JAKMIP1
11.3372	2.58079	0.429407	6.01012	1.85388e-09	1.80945e-07	MRFAP1
5.48924	1.93428	0.434359	4.4532	8.4601e-06	0.000223587	MRFAP1L1
3.34763	2.36531	0.625487	3.78154	0.00015586	0.00230935	BLOC1S4
6.52596	1.56333	0.518024	3.01788	0.00254551	0.0198593	GRPEL1
8.71895	1.82499	0.597247	3.05568	0.00224554	0.0182563	ABLIM2
1.68045	2.7646	0.679344	4.06952	4.71103e-05	0.000895922	CLNK
9.36218	-2.1446	0.49155	-4.36294	1.28327e-05	0.000315632	AC005699.1
53.0956	-0.73296	0.197492	-3.71134	0.000206164	0.0028921	BOD1L1
10.07	1.47133	0.461412	3.18875	0.00142888	0.0129019	FAM200B
15.7313	1.99523	0.397464	5.0199	5.16978e-07	2.20247e-05	AC006160.1
8.79942	2.27055	0.582092	3.90066	9.59294e-05	0.0015702	FAM184B
8.91609	3.60225	0.464035	7.76288	8.30222e-15	4.13922e-12	AC024230.1
136.149	1.98927	0.594265	3.34744	0.000815608	0.00836792	KCNIP4
1.75901	2.92225	0.950192	3.07543	0.00210199	0.0173414	AC093607.1
2.62314	-2.93823	0.741208	-3.9641	7.36722e-05	0.00128211	PI4K2B
5.04242	1.23114	0.405658	3.03492	0.00240603	0.019189	SMIM20
46.5416	2.67713	0.740248	3.61654	0.000298571	0.00381883	PCDH7
0.62953	3.2286	1.08347	2.97987	0.00288375	0.0216931	AC016687.3
5.18757	3.23179	0.939273	3.44074	0.000580124	0.00641965	NWD2
3.21239	-2.24417	0.776276	-2.89094	0.00384096	0.0266069	AC079921.1
7.6803	-1.92308	0.477108	-4.03069	5.56128e-05	0.00102589	RPL9
7.52854	1.30742	0.372894	3.50614	0.000454656	0.00529484	UGDH
75.1124	-0.404949	0.149062	-2.71665	0.00659471	0.0399254	UBE2K
0.881739	2.85062	1.07992	2.63967	0.00829872	0.0476711	AC111006.1
3.57685	1.45019	0.47499	3.05309	0.00226498	0.0183772	AC107068.2
21.87	-0.646252	0.220066	-2.93662	0.00331809	0.0239729	SLAIN2
98.1422	-1.15348	0.362587	-3.18123	0.00146649	0.0131578	FRYL
39.5683	0.956512	0.359572	2.66014	0.00781085	0.0455394	OCIAD1
8.97043	-4.3716	0.836684	-5.22491	1.74241e-07	8.8061e-06	FIP1L1
6.04	1.48095	0.3963	3.73694	0.000186273	0.00266371	AC058822.1
4.99645	3.18472	0.931699	3.41818	0.000630404	0.00684466	LNX1
19.1635	-1.02659	0.24873	-4.12731	3.67039e-05	0.000723373	CHIC2
10.7425	1.7527	0.551147	3.1801	0.00147222	0.0131771	HOPX
6.94554	2.44858	0.811021	3.01913	0.00253498	0.0198315	EPHA5
82.4251	0.468606	0.166885	2.80796	0.00498561	0.0321459	RUFY3
14.453	0.902529	0.260101	3.46991	0.000520624	0.00590286	GRSF1
24.8428	0.930001	0.354951	2.62008	0.00879083	0.0496219	G3BP2
45.2576	0.698033	0.207828	3.35871	0.000783073	0.00811537	CCNI
31.4125	2.01335	0.311584	6.46166	1.03563e-10	1.52834e-08	PAQR3
8.19177	1.52379	0.501146	3.0406	0.00236104	0.018953	LINC01088
155.24	3.031	0.314115	9.64932	4.94814e-22	1.0142e-18	RASGEF1B
76.4983	0.77312	0.204503	3.78049	0.00015652	0.0023149	HNRNPDL
8.78578	1.1194	0.310463	3.60559	0.000311448	0.00394322	MRPS18C
630.374	1.31924	0.440458	2.99516	0.00274301	0.0209178	SPP1
1.36174	3.23361	1.04551	3.09285	0.00198241	0.0165698	AC107067.1
7.91802	-2.05356	0.601286	-3.41529	0.00063715	0.00690187	HERC5
5.29768	1.9592	0.500581	3.91385	9.08368e-05	0.0015045	PYURF
25.1896	-1.47603	0.339471	-4.34802	1.37373e-05	0.000333436	HERC3
3.18671	2.4189	0.757448	3.19349	0.00140566	0.0127798	NAP1L5
8.35859	3.8739	0.858101	4.51451	6.34643e-06	0.000177652	AC097478.1
27.3443	1.38248	0.489769	2.82272	0.00476179	0.0311271	CCSER1
13.0205	1.83411	0.627211	2.92423	0.0034531	0.0245943	H2AFZ
0.555681	3.48358	1.16597	2.98771	0.00281074	0.0213161	AF213884.3
75.9004	-0.837474	0.19288	-4.34195	1.41225e-05	0.000341439	MANBA
3.05879	2.1742	0.541058	4.01843	5.85875e-05	0.00106598	AC018797.2
2.32685	2.68765	0.76382	3.5187	0.000433674	0.00512163	ARHGEF38
14.3737	0.864314	0.235735	3.66646	0.000245931	0.00331145	AIMP1
67	2.59788	0.364738	7.1226	1.05912e-12	2.91605e-10	RPL34
10.7264	1.12103	0.27164	4.12691	3.67676e-05	0.000723537	OSTC
12.5018	-1.28179	0.486137	-2.63669	0.00837193	0.0479445	MCUB
5.706	1.06597	0.35877	2.97118	0.00296654	0.0221285	GAR1
26.358	0.939684	0.190516	4.93231	8.12634e-07	3.1963e-05	LARP7
3.54207	1.81985	0.64938	2.80244	0.0050718	0.0325783	LINC01378
10.3666	3.32425	0.875209	3.79823	0.00014573	0.00218738	NDST3
19.2395	2.62549	0.380063	6.90804	4.91391e-12	1.13309e-09	SNHG8
76.1278	-1.01146	0.310712	-3.2553	0.00113271	0.0108489	USP53
16.2485	2.1834	0.321717	6.78671	1.14717e-11	2.40475e-09	C4orf3
21.5392	2.12555	0.484202	4.38981	1.13451e-05	0.000283967	PDE5A
7.74965	1.70703	0.374747	4.55517	5.23444e-06	0.000151585	AC108062.1
11.9934	1.10432	0.419139	2.63474	0.00842016	0.0481186	AC096711.2
2.09193	3.64306	0.78302	4.65257	3.27817e-06	0.000101464	LINC00616
88.8243	-0.707894	0.234172	-3.02296	0.00250317	0.0196955	ELF2
8.74402	1.65392	0.395422	4.18267	2.881e-05	0.000597144	NDUFC1
33.4742	1.104	0.386433	2.8569	0.00427807	0.0288218	AC097376.2
36.9444	0.782426	0.239693	3.26428	0.00109743	0.010577	MGST2
36.8139	-1.07275	0.244252	-4.39198	1.12321e-05	0.000282286	TBC1D9
17.9134	1.10493	0.411587	2.68457	0.00726228	0.0430895	IL15
37.1691	-0.711175	0.219462	-3.24053	0.00119306	0.0112748	ARFIP1
18.6296	2.1502	0.630802	3.40868	0.000652776	0.00702384	RNF175
23.1947	1.47142	0.385148	3.8204	0.000133237	0.00202798	FAM198B-AS1
10.1259	0.851177	0.297131	2.86465	0.00417469	0.028311	PPID
10.4864	2.20391	0.671536	3.28189	0.00103112	0.0100748	FSTL5
1.70068	2.57188	0.928004	2.77142	0.00558132	0.0351755	GK3P
25.9035	2.40803	0.754312	3.19236	0.00141117	0.0128121	GALNTL6
10.4372	3.69712	0.420022	8.80222	1.34141e-18	1.37472e-15	SCRG1
1.06859	2.65283	0.831371	3.19091	0.00141826	0.0128499	HAND2-AS1
3.41164	1.62837	0.491327	3.31423	0.000918958	0.00917317	AC019163.1
3.65367	3.8914	1.27964	3.04101	0.00235787	0.0189438	AC104803.1
1.54385	3.67101	1.03822	3.53587	0.000406429	0.00485269	AC098864.1
30.0014	-0.885039	0.251073	-3.52503	0.000423429	0.00502638	IRF2
3.89024	1.83748	0.407365	4.51065	6.46294e-06	0.000180366	ANKRD37
0.617116	3.99168	1.31713	3.03058	0.00244081	0.0193659	AC097521.1
11.5275	-1.6163	0.315513	-5.12278	3.01064e-07	1.40245e-05	PDCD6
12.6098	-0.894174	0.279047	-3.20438	0.00135353	0.0124283	EXOC3
1.09666	2.5796	0.820079	3.14556	0.00165771	0.0144585	SLC9A3
4.16912	3.0031	0.476798	6.29848	3.00587e-10	3.57738e-08	MRPL36
11.9484	0.936057	0.287409	3.25688	0.00112643	0.0108	NDUFS6
9.67376	0.990091	0.345866	2.86264	0.00420126	0.028425	MED10
20.1835	-1.11915	0.33952	-3.29628	0.00097974	0.00970042	TENT4A
2.79239	2.37441	0.642651	3.69471	0.000220141	0.00302829	MIR4458HG
13.0007	0.728116	0.277729	2.62168	0.0087497	0.04942	CCT5
3.16842	2.18558	0.816587	2.67648	0.00743999	0.0437645	ANKRD33B
159.478	-0.507592	0.191884	-2.6453	0.00816181	0.0470503	TRIO
32.4001	-1.19817	0.323581	-3.70284	0.000213197	0.00296371	OTULINL
2.63115	2.13228	0.669177	3.18643	0.00144041	0.0129869	BASP1-AS1
15.46	2.0848	0.497369	4.19166	2.76926e-05	0.000581828	CDH18
17.0043	2.28378	0.608073	3.75576	0.000172818	0.0025122	CDH12
10.647	0.968628	0.369147	2.62396	0.00869138	0.0492833	TARS
6.39629	1.29088	0.34927	3.69593	0.000219087	0.00301829	BRIX1
7.2333	-1.25594	0.403829	-3.11007	0.0018704	0.0158855	SKP2
35.6844	1.54434	0.441891	3.49485	0.000474334	0.00546878	AC008957.2
102.901	-0.460766	0.135323	-3.40494	0.000661783	0.00710175	WDR70
1.31323	2.93711	0.790164	3.71709	0.000201527	0.00283351	EGFLAM
1.03774	3.13019	0.972594	3.21839	0.00128911	0.0119799	C6
2.85592	-2.14599	0.701582	-3.05878	0.00222239	0.018116	AC025171.2
13.8182	0.924831	0.327656	2.82257	0.00476408	0.0311288	TMEM267
9.52838	1.7567	0.65041	2.70091	0.00691494	0.0415775	HCN1
6.22314	1.79228	0.515571	3.4763	0.000508386	0.00578901	MOCS2
6.44193	1.27408	0.477643	2.66744	0.00764324	0.044781	AC008892.1
35.408	-0.892347	0.316174	-2.82233	0.00476762	0.0311288	MAP3K1
2.52958	1.68692	0.555462	3.03697	0.00238972	0.0191227	AC008937.2
0.718484	3.88058	1.31785	2.94463	0.0032334	0.0236224	AC092343.1
3.4238	2.40772	0.892282	2.69839	0.00696764	0.0417719	PART1
9.39592	-3.00007	0.67791	-4.42547	9.62332e-06	0.000249328	LINC02057
288.148	-0.905843	0.153295	-5.90915	3.4388e-09	2.99224e-07	ZSWIM6
1.26302	3.38178	1.11936	3.02117	0.00251804	0.0197408	LINC02198
8.8137	1.50806	0.326295	4.62178	3.80453e-06	0.000115621	MRPS36
1.58144	4.51983	1.07006	4.22389	2.40122e-05	0.000514738	CARTPT
17.867	1.71594	0.503566	3.40758	0.000655408	0.00704154	BTF3
15.4087	1.34925	0.317287	4.25245	2.11449e-05	0.000467698	NSA2
28.1413	-1.83147	0.339322	-5.39743	6.7602e-08	4.11569e-06	S100Z
2.40881	-3.13831	0.852211	-3.68255	0.000230913	0.00315296	AGGF1
1.65837	2.16677	0.699959	3.09557	0.00196436	0.0164833	AC008581.2
50.6304	0.718082	0.163212	4.39969	1.08406e-05	0.000274315	TBCA
88.2287	-0.585223	0.205951	-2.84157	0.00448922	0.0297887	AP3B1
2.5221	1.66127	0.562073	2.95562	0.00312046	0.0229701	SCAMP1-AS1
162.696	-0.887579	0.271251	-3.27217	0.00106726	0.0103293	LHFPL2
6.6318	2.87527	0.724847	3.96673	7.28661e-05	0.00127312	AC010260.1
4.18827	-2.49225	0.913418	-2.72849	0.00636253	0.0388513	AC008771.1
16.2572	1.04122	0.390816	2.66421	0.00771697	0.0451204	DHFR
77.0478	2.28143	0.473664	4.81656	1.46055e-06	5.18129e-05	RPS23
36.7032	2.78875	0.398926	6.99063	2.73651e-12	6.55589e-10	COX7C
7.60788	1.23306	0.34871	3.53606	0.000406148	0.00485246	LYSMD3
5.01304	1.39053	0.448027	3.10368	0.00191127	0.016173	ARSK
2.21256	2.16292	0.683154	3.16608	0.00154508	0.0136766	PCSK1
0.82513	2.90908	0.804675	3.61522	0.000300088	0.0038283	AC008906.2
7.03518	0.906692	0.306324	2.95991	0.00307727	0.0227339	RIOK2
1.618	2.21224	0.597387	3.70319	0.000212905	0.00296361	AC099520.1
29.7848	2.19431	0.803308	2.73159	0.00630297	0.038577	EFNA5
1.88819	2.1517	0.777049	2.76907	0.00562172	0.0353938	LINC01023
10.3484	2.76148	0.93423	2.95589	0.00311768	0.0229663	CAMK4
3.72518	1.97988	0.577392	3.42901	0.000605786	0.00663595	EPB41L4A-AS1
1.20624	3.64954	0.825576	4.4206	9.84277e-06	0.000254299	AC104126.1
24.0724	1.19274	0.424325	2.81092	0.00493998	0.0319522	REEP5
5.21002	2.18682	0.531101	4.11751	3.82983e-05	0.000748398	TMED7-TICAM2
1.8403	-2.74296	0.925678	-2.96319	0.00304471	0.0225294	TMED7
3.2361	3.32544	0.53993	6.15903	7.31937e-10	7.85002e-08	AC018752.1
2.59433	3.14477	1.07774	2.91793	0.00352361	0.024952	AC008574.1
26.418	0.72438	0.220845	3.28005	0.0010379	0.0101356	SRFBP1
1.31405	3.41747	1.02218	3.34332	0.000827809	0.0084579	AC119150.1
31.7634	-0.793735	0.201139	-3.9462	7.93998e-05	0.00135369	SNX24
0.956822	3.21247	1.12389	2.85834	0.00425865	0.0287447	PPIC
2.6295	2.21598	0.735198	3.01412	0.00257725	0.0200348	AC112196.1
4.48966	-2.19307	0.797039	-2.75153	0.00593184	0.0368806	FBN2
16.9216	-1.19983	0.451699	-2.65626	0.00790124	0.0459358	AC008591.1
26.7065	2.31414	0.478853	4.83269	1.34702e-06	4.82495e-05	HINT1
32.2672	-3.67629	0.611621	-6.01074	1.84681e-09	1.80945e-07	RAPGEF6
7.85914	-3.81526	0.852932	-4.47311	7.70909e-06	0.000209132	RAD50
16.6002	2.98785	0.409318	7.29956	2.88703e-13	9.41862e-11	UQCRQ
45.2038	-0.624052	0.213494	-2.92305	0.00346626	0.0246452	AFF4
6.58425	1.78664	0.606969	2.94354	0.00324481	0.0236524	FSTL4
18.4896	0.824429	0.283641	2.90659	0.0036539	0.0257265	VDAC1
24.6394	1.4914	0.506122	2.94672	0.00321167	0.0234823	SKP1
5.26471	-4.20993	0.818616	-5.14274	2.7076e-07	1.29397e-05	PPP2CA
2.88544	1.96021	0.563139	3.48087	0.000499781	0.00570511	CDKN2AIPNL
12.6993	1.24941	0.283221	4.41143	1.02691e-05	0.000262927	C5orf24
4.14224	2.28652	0.794986	2.87618	0.00402517	0.0275819	CXCL14
4.00869	1.48414	0.479006	3.09837	0.00194586	0.0163756	PKD2L2
0.841207	3.2191	0.979803	3.28545	0.00101818	0.00999265	CDC25C
11.6175	1.00714	0.308122	3.26865	0.00108063	0.0104221	FAM53C
31.0144	0.855496	0.211953	4.03625	5.43114e-05	0.00100496	HSPA9
1.65956	1.75336	0.620845	2.82415	0.00474056	0.0310324	MATR3
9.67952	1.38071	0.42065	3.28233	0.00102953	0.0100698	TMEM173
31.541	0.784498	0.265501	2.95478	0.00312888	0.0230229	PURA
3.3479	2.15144	0.532046	4.04372	5.26095e-05	0.000982274	ANKHD1-EIF4EBP3
6	1.20625	0.349667	3.44971	0.000561195	0.00626277	APBB3
111.415	2.71235	0.36035	7.52697	5.19317e-14	2.0704e-11	CD14
9.81179	2.29528	0.415218	5.52788	3.24122e-08	2.2063e-06	NDUFA2
6.65412	1.89659	0.54321	3.49145	0.000480401	0.00552871	ZMAT2
1.22605	2.78374	0.866055	3.21428	0.00130772	0.0121102	PCDHB10
1.62222	3.67068	1.38882	2.64302	0.00821711	0.0472952	AC244517.10
15.6153	1.04855	0.336515	3.11591	0.00183377	0.0156175	TAF7
4.728	2.6339	0.645834	4.07829	4.53689e-05	0.000868397	RELL2
23.2819	2.97078	0.376795	7.88434	3.16192e-15	1.71553e-12	ARHGAP26-AS1
13.5951	1.95426	0.641255	3.04756	0.00230708	0.0186361	KCTD16
5.52865	3.26453	0.563611	5.79216	6.94877e-09	5.52517e-07	AC091887.1
1.78232	2.58564	0.745322	3.46916	0.00052209	0.00591585	AC091959.3
8.75628	1.67518	0.504167	3.32266	0.000891622	0.00893899	AC091948.1
2.14518	2.01659	0.68167	2.9583	0.00309338	0.0228254	GRPEL2
287.459	2.06005	0.309661	6.65258	2.87994e-11	5.31263e-09	CD74
55.1322	1.99302	0.42414	4.69898	2.61467e-06	8.4619e-05	RPS14
8.21795	-1.45133	0.448436	-3.23643	0.00121035	0.0114004	NDST1
13.6807	1.24583	0.310317	4.01471	5.95181e-05	0.00107958	ATOX1
1.5442	2.9147	0.866147	3.36513	0.000765084	0.00796923	GLRA1
9.20069	2.39112	0.69703	3.43044	0.00060261	0.00660901	GRIA1
62.5813	-2.47424	0.518388	-4.77295	1.81551e-06	6.19051e-05	AC008691.1
19.7596	1.65673	0.625927	2.64685	0.0081246	0.0468797	GABRB2
6.67499	1.21418	0.411439	2.95106	0.00316686	0.0232098	CCNG1
5.95687	1.48121	0.478046	3.09847	0.00194521	0.0163756	NUDCD2
77.0223	2.86721	0.798605	3.59027	0.000330331	0.0041173	TENM2
18.1505	0.876149	0.292704	2.9933	0.0027598	0.0210025	RARS
5.93922	1.88095	0.71483	2.63133	0.00850515	0.0484841	SLIT3
170.896	-1.07966	0.263713	-4.09408	4.23856e-05	0.00081702	DOCK2
18.4959	1.26503	0.420277	3.00998	0.00261261	0.020216	KCNMB1
15.6345	0.696733	0.265536	2.62387	0.00869361	0.0492833	NPM1
0.449902	3.59126	1.31359	2.73394	0.00625823	0.0383668	FGF18
41.7443	-0.900421	0.289962	-3.10531	0.00190082	0.0161067	STK10
38.7584	0.548909	0.196852	2.78843	0.00529638	0.033772	ATP6V0E1
1.99296	4.75912	1.19337	3.98796	6.66444e-05	0.00118324	AC139491.7
2.13569	2.33615	0.561305	4.16199	3.15483e-05	0.000637863	NOP16
11.3744	1.96539	0.511894	3.83945	0.000123311	0.00190354	CLTB
15.5941	2.51754	0.704246	3.5748	0.000350492	0.00431041	SNCB
23.4371	-0.727213	0.246414	-2.95118	0.00316566	0.0232098	UIMC1
2.25924	2.4617	0.5695	4.32257	1.54223e-05	0.000366617	RAB24
16.3813	2.68384	0.459844	5.83641	5.33374e-09	4.4521e-07	PRELID1
9.79646	1.08118	0.326655	3.30987	0.000933398	0.00928716	LMAN2
6.19514	1.55151	0.517274	2.9994	0.00270513	0.0207577	DDX41
20.4527	1.85663	0.350462	5.29765	1.17302e-07	6.44011e-06	TMED9
4.7964	4.41538	1.15365	3.82732	0.000129546	0.00198484	FAM153C
10.9001	3.21139	0.404317	7.94275	1.97752e-15	1.10544e-12	NHP2
10.3277	3.36233	0.46285	7.2644	3.74695e-13	1.16981e-10	AC136604.2
1.30134	2.86731	0.924727	3.10071	0.00193054	0.0162844	CBY3
40.9488	0.931003	0.216587	4.29851	1.71949e-05	0.000396989	CANX
146.202	-0.495247	0.177558	-2.78921	0.00528368	0.0337027	RNF130
81.0071	-2.20934	0.408981	-5.40205	6.58833e-08	4.02434e-06	RASGEF1C
1.51012	3.21026	0.95732	3.35338	0.000798298	0.00824074	AC008443.5
32.5895	1.15481	0.34363	3.36062	0.000777683	0.00807046	RACK1
0.748364	2.91545	0.993449	2.93467	0.00333901	0.0240417	AC138035.2
87.8602	-0.82819	0.177234	-4.67286	2.97041e-06	9.38273e-05	GMDS-DT
0.991278	2.21867	0.847141	2.61901	0.00881863	0.0497484	AL031963.1
1.53752	3.45694	0.971824	3.55716	0.000374881	0.00453471	FAM50B
56.8641	-0.831236	0.20292	-4.09638	4.19665e-05	0.000811484	CDYL
32.6065	1.79881	0.573501	3.13655	0.00170948	0.0147911	F13A1
11.3637	2.20877	0.641757	3.44176	0.000577945	0.006406	LY86-AS1
72.1405	-0.751223	0.268817	-2.79455	0.00519718	0.0332544	RREB1
32.7538	0.961396	0.192077	5.00526	5.57855e-07	2.32297e-05	SSR1
7.51154	2.00756	0.379046	5.29634	1.18149e-07	6.46735e-06	AL139095.4
9.3083	-4.72547	0.97741	-4.83468	1.33361e-06	4.79552e-05	TMEM14B
9.10709	1.19489	0.434303	2.75128	0.0059362	0.0368953	MAK
88.55	1.16292	0.421514	2.75892	0.00579922	0.0362147	PHACTR1
13.2886	0.862731	0.241062	3.57888	0.000345076	0.00425794	NOL7
13.626	-1.80579	0.562338	-3.21122	0.00132171	0.0122091	CD83
0.467641	3.07607	1.09243	2.81581	0.00486546	0.0316255	AL137003.2
4.07573	1.83859	0.453529	4.05396	5.03586e-05	0.000948892	AL513188.1
1.24021	2.82814	0.846003	3.34294	0.000828962	0.00846215	AL035401.1
3.33395	2.47174	0.798534	3.09535	0.0019658	0.0164833	NRSN1
3.54386	2.2046	0.816966	2.69852	0.00696482	0.0417685	U91328.2
5.02864	3.40704	0.826193	4.12378	3.72707e-05	0.000732197	HIST1H4C
1.0528	2.22682	0.743649	2.99445	0.00274944	0.0209409	AL353759.1
2.69225	2.92373	0.747282	3.91249	9.13512e-05	0.00151135	HIST1H2AE
0.626517	2.5291	0.946986	2.67068	0.0075697	0.0444142	HIST1H3E
1.62977	2.42317	0.806592	3.00421	0.00266273	0.0205262	AL121944.1
2.13495	1.60221	0.583979	2.74361	0.0060767	0.0375031	NKAPL
43.1908	1.56534	0.261839	5.97824	2.25555e-09	2.13375e-07	HLA-A
2.83246	2.62436	0.73492	3.57095	0.000355693	0.00434823	ZNRD1
4.10041	1.67458	0.42216	3.96668	7.28799e-05	0.00127312	PPP1R11
3.34067	-3.27054	1.08041	-3.02713	0.00246888	0.0195047	HCG18
6.3875	1.13725	0.408861	2.78151	0.00541062	0.0343106	MRPS18B
5.66884	1.67982	0.536998	3.12816	0.00175904	0.0151207	C6orf136
3.55244	2.73652	0.545613	5.0155	5.28962e-07	2.2329e-05	MDC1-AS1
22.7751	1.41104	0.413189	3.41501	0.000637803	0.00690187	TUBB
55.9065	0.710164	0.249519	2.84613	0.00442539	0.0295034	FLOT1
4.52177	1.46319	0.505764	2.89303	0.00381547	0.02649	VARS2
32.4122	1.25857	0.333344	3.7756	0.000159621	0.00235186	HLA-C
51.7699	1.72579	0.339382	5.08512	3.674e-07	1.64501e-05	HLA-B
43.0603	1.32417	0.35585	3.72114	0.000198322	0.00280341	LST1
20.4074	1.29655	0.364458	3.55746	0.000374462	0.00453262	AIF1
5.1312	1.18923	0.431142	2.75832	0.00580993	0.0362693	GPANK1
9.54076	1.36013	0.38199	3.56065	0.000369942	0.00448969	DDAH2
12.657	1.93672	0.502015	3.8579	0.000114367	0.00179247	CLIC1
6.26567	1.4125	0.358486	3.94017	8.14245e-05	0.00137928	LSM2
10.707	2.4051	0.446265	5.38939	7.06989e-08	4.23436e-06	C6orf48
4.75261	1.49536	0.439959	3.39886	0.000676665	0.00723201	NEU1
4.06055	1.16344	0.424653	2.73974	0.00614885	0.0378598	SKIV2L
2.52561	2.06483	0.719415	2.87016	0.00410267	0.0279682	RNF5
12.2275	1.62803	0.542954	2.99847	0.00271343	0.0208041	GPSM3
100.735	2.10682	0.360394	5.84588	5.03908e-09	4.24151e-07	HLA-DRA
77.8333	1.61622	0.402179	4.01865	5.85319e-05	0.00106598	HLA-DRB1
12.7711	1.43722	0.397952	3.61154	0.000304381	0.00386969	HLA-DQA1
24.2867	2.16817	0.405662	5.34478	9.05285e-08	5.20644e-06	HLA-DQB1
5.21536	1.46627	0.458547	3.19764	0.00138557	0.0126408	PSMB8
4.87522	-2.79938	0.670537	-4.17483	2.98206e-05	0.000612584	HLA-DMA
47.3191	2.15372	0.378807	5.68553	1.30407e-08	9.77894e-07	HLA-DPA1
40.2233	1.34386	0.320664	4.19087	2.77885e-05	0.000582515	HLA-DPB1
7.61883	1.58919	0.407548	3.89938	9.64376e-05	0.00157711	RXRB
12.5103	1.19624	0.267827	4.46644	7.95306e-06	0.000214175	RING1
6.24069	0.96482	0.353109	2.73236	0.00628824	0.0385251	WDR46
7.32293	2.41891	0.364539	6.63554	3.23314e-11	5.82371e-09	PFDN6
12.7469	1.08243	0.293432	3.68885	0.000225272	0.00308508	RGL2
22.8901	0.637675	0.241023	2.64571	0.00815204	0.0470234	TAPBP
4.1992	1.10735	0.422095	2.62346	0.00870412	0.0492833	DAXX
9.05694	1.02126	0.28414	3.59419	0.000325396	0.00406955	PHF1
9.62788	2.642	0.443971	5.95084	2.66768e-09	2.42417e-07	CUTA
3.10253	1.46938	0.54734	2.68458	0.00726217	0.0430895	SYNGAP1-AS1
8.59534	0.997862	0.363159	2.74773	0.00600101	0.0371835	UQCC2
10.4104	2.12567	0.429425	4.95004	7.41989e-07	2.94354e-05	SMIM29
25.3725	0.856015	0.283645	3.01791	0.00254522	0.0198593	NUDT3
1.96972	2.98956	0.844003	3.54212	0.000396922	0.00476384	AL451165.2
7.53404	1.18635	0.372969	3.18083	0.00146853	0.0131628	SNRPC
75.9131	-0.866557	0.324819	-2.66781	0.00763473	0.0447673	PPARD
47.0021	2.49975	0.388357	6.43673	1.22074e-10	1.73223e-08	RPL10A
1.70611	2.19914	0.828102	2.65564	0.00791586	0.0460063	LRFN2
28.6173	2.31411	0.387974	5.96459	2.45242e-09	2.29644e-07	TREM2
3.61141	2.73085	0.612449	4.4589	8.23808e-06	0.00021929	TBCC
11.226	0.796458	0.273378	2.9134	0.00357518	0.0252591	PEX6
3.0397	2.08342	0.539871	3.8591	0.000113804	0.00178667	MEA1
7.14031	-1.31603	0.447169	-2.94301	0.00325035	0.0236619	RRP36
3.12699	1.85542	0.501704	3.69823	0.000217111	0.00300051	DNPH1
0.590139	2.37721	0.900181	2.64082	0.00827067	0.0475589	LRRC73
9.26058	1.17941	0.32706	3.6061	0.000310836	0.00393818	POLR1C
5.54966	1.48775	0.495514	3.00244	0.00267824	0.02062	YIPF3
21.6596	1.02004	0.26289	3.88012	0.000104406	0.00167585	XPO5
5.02749	1.68534	0.421864	3.99499	6.46967e-05	0.00115982	MRPS18A
64.6844	2.03003	0.50499	4.01993	5.82153e-05	0.00106351	HSP90AB1
2.83852	4.39804	0.955652	4.60214	4.18175e-06	0.000125188	AL033384.2
7.09774	3.18454	0.741781	4.29309	1.76201e-05	0.00040212	AL512422.1
23.8636	1.74003	0.481999	3.61002	0.000306177	0.00388717	KHDRBS2
49.2061	-0.739579	0.210454	-3.51422	0.000441054	0.00518605	PHF3
0.911378	2.87033	1.06179	2.7033	0.00686548	0.0413475	AL365226.1
86.7571	-0.549904	0.146701	-3.74846	0.000177921	0.00256415	FAM135A
10.2909	3.1409	0.632809	4.96343	6.92573e-07	2.79192e-05	B3GAT2
5.69757	-3.94938	0.76752	-5.14564	2.66616e-07	1.27747e-05	LINC00472
28.1951	1.75246	0.481715	3.63797	0.000274795	0.00359448	KCNQ5
29.5981	2.20791	0.620494	3.55831	0.000373243	0.00452379	OOEP
74.5751	1.39387	0.402085	3.46662	0.000527052	0.00595744	EEF1A1
21.4769	2.46343	0.542328	4.54233	5.5635e-06	0.000160414	COX7A2
38.5624	0.881524	0.247923	3.55564	0.000377067	0.00455518	HMGN3
1.69806	3.06382	0.860339	3.56118	0.000369195	0.00448378	TPBG
2.29749	1.87833	0.579454	3.24156	0.00118878	0.0112516	RWDD2A
21.0162	2.20315	0.766591	2.87396	0.00405365	0.0276954	SNAP91
18.0072	-0.76842	0.225777	-3.40346	0.000665394	0.00712392	SYNCRIP
1.98322	2.35164	0.824165	2.85336	0.00432591	0.029039	HTR1E
19.8286	-0.574523	0.219096	-2.62224	0.00873541	0.0493695	RARS2
49.6456	-0.699623	0.203468	-3.4385	0.000584952	0.00645757	RNGTT
23.7476	1.29521	0.276699	4.68092	2.8559e-06	9.0365e-05	UBE2J1
29.2347	0.764419	0.206277	3.70579	0.000210733	0.00293832	SNX3
11.0269	-2.04862	0.561479	-3.64861	0.000263666	0.00348111	MFSD4B
6.04086	2.45353	0.7468	3.2854	0.00101839	0.00999265	TSPYL4
3.92252	2.80006	0.637159	4.3946	1.10976e-05	0.000279286	CALHM6
1.93648	2.47831	0.925385	2.67814	0.00740328	0.0436599	FAM162B
24.9273	-0.743065	0.281223	-2.64227	0.00823527	0.0473701	MCM9
7.65538	2.94563	0.660316	4.46094	8.16017e-06	0.000217845	GJA1
3.57824	4.68739	0.626751	7.47888	7.49584e-14	2.82195e-11	FABP7
0.933051	2.37864	0.843813	2.81891	0.00481865	0.0313765	TRDN-AS1
7.81569	1.26635	0.438798	2.88595	0.00390231	0.0269509	HDDC2
21.3825	-1.3691	0.480644	-2.84846	0.00439316	0.0293307	TRMT11
34.3281	1.66731	0.399975	4.16854	3.0656e-05	0.000626257	RPS12
6.07141	2.70478	0.772743	3.50023	0.000464853	0.00537963	AL138828.1
1.62216	4.84982	1.02731	4.72087	2.34841e-06	7.73317e-05	AL024508.2
1.25577	3.03598	0.679424	4.46846	7.8786e-06	0.000212791	AL023581.1
10.6646	1.03694	0.325563	3.18505	0.00144727	0.0130297	FUCA2
1.24524	2.19376	0.716629	3.06123	0.00220432	0.0180244	PHACTR2-AS1
7.0004	1.90748	0.465488	4.09782	4.17063e-05	0.000808148	SF3B5
96.3513	-1.02472	0.37045	-2.76614	0.0056724	0.0356399	UTRN
40.1572	-0.738579	0.280803	-2.63024	0.00853249	0.0485799	UST
1.16147	2.58488	0.758094	3.40972	0.000650305	0.00700711	TAB2-AS1
6.48783	1.47168	0.356495	4.1282	3.65617e-05	0.000721341	AL138733.1
56.9477	-0.522516	0.168437	-3.10215	0.00192119	0.0162346	SCAF8
180.444	-0.402471	0.144982	-2.776	0.00550316	0.0347783	ARID1B
79.561	-0.580565	0.215866	-2.68947	0.00715665	0.0426555	ZDHHC14
8.51119	1.82884	0.437345	4.18169	2.89355e-05	0.00059773	GTF2H5
30.9531	-0.979496	0.355623	-2.75431	0.00588157	0.036605	SYTL3
5.88329	-3.49377	0.798892	-4.37327	1.22402e-05	0.000303488	SOD2
5.13456	5.46672	0.698986	7.82092	5.24382e-15	2.76379e-12	SOD2-1
11.6582	1.43614	0.408669	3.51419	0.000441097	0.00518605	MRPL18
123.048	-0.623397	0.205368	-3.03552	0.00240124	0.0191677	RPS6KA2
17.0363	1.17961	0.439397	2.68461	0.00726148	0.0430895	AL159163.1
33.0247	-6.06638	0.760966	-7.97195	1.56186e-15	9.00365e-13	RNASET2
6.03574	-1.2491	0.430068	-2.90442	0.00367939	0.0258468	ERMARD
46.3742	-0.679904	0.227776	-2.98497	0.00283605	0.0214237	FAM120B
2.91197	2.69697	0.550503	4.8991	9.62773e-07	3.64287e-05	AC073957.1
5.01712	2.2791	0.389906	5.84524	5.05845e-09	4.24151e-07	PSMG3
30.6266	-0.967344	0.194618	-4.97049	6.67842e-07	2.72559e-05	MAD1L1
22.6051	-1.42458	0.264151	-5.39304	6.92737e-08	4.17612e-06	GNA12
33.2185	-1.34573	0.385978	-3.48655	0.000489295	0.00561669	CARD11
148.938	-1.0638	0.355946	-2.98866	0.00280204	0.0212625	SDK1
67.1892	-1.1607	0.153425	-7.56527	3.87045e-14	1.66042e-11	TNRC18
185.971	1.8257	0.354272	5.15337	2.55846e-07	1.24857e-05	ACTB
51.2728	-0.912831	0.160189	-5.69847	1.20886e-08	9.21483e-07	RNF216
4.90522	1.86878	0.672396	2.77928	0.00544789	0.034498	GRID2IP
8.85559	1.72022	0.421806	4.07823	4.53805e-05	0.000868397	AC073343.2
0.843964	2.99382	0.899438	3.32855	0.000873009	0.00880021	AC004852.2
25.8915	1.60819	0.551045	2.91843	0.00351797	0.0249279	NDUFA4
86.1799	1.23137	0.373178	3.29968	0.000967942	0.00959464	SCIN
10.0658	1.54732	0.462971	3.34215	0.000831316	0.00847618	AC011287.1
16.236	1.88328	0.647827	2.90707	0.00364826	0.0256966	DGKB
6.6479	2.67488	0.691996	3.86546	0.000110881	0.00174972	ISPD
1.63025	3.90745	0.808486	4.83305	1.34459e-06	4.82495e-05	AC073333.1
64.8393	-0.594214	0.158724	-3.74369	0.000181337	0.00260338	SNX13
5.71968	3.38249	0.668354	5.06093	4.17208e-07	1.83244e-05	DNAH11
38.1178	2.64534	0.454638	5.81856	5.93577e-09	4.86654e-07	TOMM7
24.4733	1.65779	0.432975	3.82884	0.00012875	0.00197428	NUPL2
12.7766	2.10526	0.498714	4.22137	2.42819e-05	0.00051841	CYCS
4.13108	1.41515	0.51244	2.76159	0.00575207	0.0360423	NFE2L3
18.2269	0.852713	0.275147	3.09911	0.00194101	0.0163497	CBX3
4.45468	1.41542	0.497026	2.84777	0.00440264	0.0293727	GGCT
0.85915	3.01382	0.920096	3.27554	0.00105459	0.01026	AC005154.5
13.1318	1.88587	0.437992	4.30571	1.66453e-05	0.000389551	LSM5
51.629	-0.5093	0.17594	-2.89474	0.00379469	0.0264054	AVL9
8.76463	1.90571	0.633931	3.00617	0.00264558	0.0204026	BMPER
4.23019	1.76882	0.471486	3.75158	0.000175723	0.0025444	SEPT7-AS1
79.8948	1.50183	0.463246	3.24198	0.00118704	0.011249	SEPT7
23.466	-0.924862	0.305086	-3.03148	0.0024336	0.0193253	EEPD1
172.911	-0.705121	0.25099	-2.80936	0.00496406	0.0320513	AOAH
442.604	-0.732083	0.22764	-3.21598	0.00130001	0.0120509	ELMO1
42.2964	2.35903	0.26111	9.03464	1.6454e-19	2.16804e-16	ELMO1-AS1
12.5431	3.12763	0.702085	4.45477	8.39827e-06	0.00022259	AMPH
6.90039	2.3162	0.366812	6.31441	2.71189e-10	3.26969e-08	YAE1D1
6.62597	1.03093	0.351733	2.93101	0.00337864	0.024223	MPLKIP
6.63374	1.32366	0.415178	3.18818	0.00143173	0.0129213	MRPL32
19.7009	3.35223	0.845743	3.96365	7.38118e-05	0.00128211	HECW1
7.15539	2.37557	0.380441	6.24425	4.25827e-10	4.90952e-08	SPDYE1
3.33145	4.35747	0.939901	4.6361	3.5505e-06	0.000108797	AEBP1
41.4986	2.76872	0.418968	6.60841	3.88457e-11	6.69708e-09	PPIA
10.3974	1.55903	0.445324	3.50088	0.00046372	0.00537234	SNHG15
5.7552	1.18718	0.376589	3.15244	0.0016191	0.0141821	TBRG4
9.34923	2.89648	0.747943	3.8726	0.000107681	0.00171685	ADCY1
102.766	-1.1705	0.270412	-4.32857	1.50079e-05	0.000358616	TNS3
1.21218	3.56405	1.16704	3.05393	0.00225865	0.0183467	AC004830.1
7.02527	2.6888	1.0248	2.62374	0.00869709	0.0492833	VSTM2A
16.7771	0.821221	0.22872	3.59052	0.000330024	0.0041173	CCT6A
16.012	0.709355	0.223018	3.1807	0.0014692	0.0131628	SUMF2
5.80823	1.78674	0.513528	3.47934	0.000502657	0.0057344	PHKG1
21.5151	2.39388	0.416223	5.75145	8.84828e-09	6.91628e-07	CHCHD2
11.9933	-1.10315	0.359737	-3.06655	0.00216546	0.0177855	ZNF117
18.5261	-4.07749	0.868913	-4.69263	2.69715e-06	8.65291e-05	RABGEF1
3.31834	1.69706	0.558081	3.04088	0.00235886	0.0189438	AC027644.3
10.0528	2.00417	0.545603	3.67332	0.000239417	0.00324744	GALNT17
12.0932	1.09503	0.254413	4.30415	1.67625e-05	0.000390952	NSUN5
2.80382	-2.34662	0.668378	-3.51091	0.000446573	0.00523709	TRIM73
14.9319	3.01981	0.339665	8.89056	6.08023e-19	6.59776e-16	SPDYE5
13.8263	2.51727	0.61935	4.06438	4.816e-05	0.000914496	RHBDD2
3.88405	2.24067	0.690018	3.24726	0.0011652	0.0110968	SRRM3
41.2359	3.06974	0.467821	6.5618	5.31626e-11	8.60363e-09	HSPB1
40.2447	1.52364	0.539867	2.82225	0.0047688	0.0311288	YWHAG
10.433	3.56319	0.421381	8.45599	2.76724e-17	2.43082e-14	SPDYE16
2.83443	1.72128	0.504688	3.41057	0.000648263	0.00699328	TMEM60
5.13162	3.53545	1.34169	2.63508	0.00841178	0.0480856	CD36
28.7071	1.62401	0.590687	2.74936	0.00597111	0.0370872	PCLO
2.67701	2.94697	0.683857	4.30933	1.63748e-05	0.000384307	SEMA3E
12.3896	1.53545	0.453981	3.38219	0.000719102	0.00758883	SRI
2.77212	2.34287	0.59061	3.96687	7.28216e-05	0.00127312	AC003991.1
8.3909	0.934987	0.328889	2.84287	0.00447099	0.0297267	BET1
4.6304	2.21792	0.687114	3.22788	0.00124711	0.011672	PEG10
5.85859	3.01052	0.545928	5.51451	3.49756e-08	2.32923e-06	ASNS
25.0931	3.42609	0.464932	7.36902	1.71886e-13	5.8718e-11	BAIAP2L1
59.2156	-0.624071	0.185968	-3.3558	0.000791347	0.00817356	SMURF1
8.76615	1.30958	0.335422	3.90429	9.45039e-05	0.00155237	FAM200A
3.34172	2.12597	0.605589	3.51058	0.000447126	0.0052382	CYP3A5
15.9806	1.12607	0.255399	4.40905	1.03824e-05	0.000265268	COPS6
19.8479	1.56727	0.242037	6.47532	9.46138e-11	1.41898e-08	LAMTOR4
10.0588	1.58674	0.437788	3.62445	0.000289572	0.00372766	SPDYE3
2.28627	1.78514	0.602157	2.96458	0.00303096	0.0224637	MOSPD3
13.0595	1.12572	0.306284	3.67541	0.000237467	0.00322812	GNB2
12.4516	-0.860302	0.313109	-2.74761	0.00600309	0.0371835	GIGYF1
3.6837	2.85226	0.743199	3.83782	0.000124134	0.00191463	POP7
1.74874	2.63576	0.931221	2.83044	0.00464844	0.0305376	ACHE
0.572316	3.16466	1.18228	2.67674	0.00743426	0.0437448	MUC12
5.15072	2.11604	0.757662	2.79285	0.00522462	0.0333836	AP1S1
7.16582	1.9396	0.387876	5.00057	5.71599e-07	2.3695e-05	ZNHIT1
13.6572	1.52548	0.566358	2.69348	0.00707095	0.0422676	FIS1
9.40852	2.2258	0.522284	4.26167	2.02904e-05	0.000453143	POLR2J
26.7967	2.80916	0.493331	5.69427	1.239e-08	9.36712e-07	SPDYE2
12.2138	1.30624	0.479971	2.72149	0.0064989	0.0394489	AC105052.3
15.0355	0.817206	0.266591	3.06539	0.00217385	0.0178306	PMPCB
12.241	1.0053	0.335132	2.99972	0.00270231	0.0207447	PSMC2
3.00445	1.47448	0.538059	2.74038	0.00613683	0.0377983	SLC26A5
21.7491	0.803085	0.305597	2.62792	0.00859093	0.0488674	BCAP29
435.716	5.46757	0.517985	10.5555	4.79216e-26	2.9467e-22	SLC26A3
0.496032	3.49696	1.18081	2.96148	0.00306161	0.0226272	LAMB4
5.47987	2.02772	0.60557	3.34844	0.00081267	0.00835171	DNAJB9
1062.19	-0.959201	0.165497	-5.79587	6.79687e-09	5.42779e-07	DOCK4
5.40606	2.18165	0.459518	4.7477	2.05738e-06	6.93831e-05	SMIM30
83.2711	-0.887693	0.298385	-2.97499	0.00292998	0.0219194	CPED1
8.75531	2.20544	0.594981	3.70673	0.000209949	0.00293182	PTPRZ1
14.3943	1.62452	0.503968	3.22347	0.00126648	0.0118113	NDUFA5
4.08456	2.55181	0.688081	3.70859	0.000208418	0.00291706	HILPDA
18.2055	2.92791	0.594637	4.92386	8.48521e-07	3.30225e-05	ATP6V1F
2.93822	1.95944	0.542504	3.61185	0.000304019	0.00386776	AC073320.1
2.38279	2.10776	0.674387	3.12545	0.00177534	0.0152253	AC087071.2
3.48064	-3.53554	1.20398	-2.93654	0.00331897	0.0239729	AC016831.6
31.1191	1.64636	0.41382	3.97845	6.93659e-05	0.00122332	LINC00513
7.73382	-1.86894	0.4157	-4.49589	6.92803e-06	0.000191033	WDR91
1.48751	1.79419	0.654938	2.73948	0.0061536	0.0378763	AC009264.1
19.7938	-1.64992	0.590792	-2.79273	0.0052266	0.0333847	LUC7L2
10.6894	-1.64779	0.469154	-3.51225	0.000444322	0.00521732	PARP12
28.7157	-0.81458	0.286898	-2.83927	0.00452172	0.0299613	KDM7A
13.7526	1.47944	0.305229	4.84699	1.25352e-06	4.53405e-05	NDUFB2
7.09512	1.87832	0.620801	3.02563	0.00248115	0.0195681	MRPS33
23.0319	2.41243	0.802428	3.00642	0.00264344	0.0204026	TMEM178B
10.1908	2.43527	0.672791	3.61965	0.000295002	0.00378699	EPHB6
17.3338	1.0245	0.274204	3.73627	0.000186768	0.00266872	GSTK1
16.6935	2.30298	0.598334	3.84899	0.000118605	0.00184478	PDIA4
2.30711	2.43126	0.815155	2.98257	0.0028584	0.0215572	LRRC61
1.43548	-2.30746	0.796174	-2.89819	0.00375328	0.0262333	GIMAP5
8.13217	2.9288	0.547988	5.34464	9.05983e-08	5.20644e-06	TMEM176A
1.5091	2.93259	0.989064	2.96501	0.0030267	0.0224411	KCNH2
2.80617	2.65047	0.632854	4.18813	2.81267e-05	0.000586462	CDK5
6.68595	1.38753	0.386527	3.58974	0.000331012	0.00412301	TMUB1
8.76344	1.35503	0.42684	3.17457	0.00150061	0.0133664	SMARCD3
76.8374	-1.09401	0.283084	-3.86463	0.000111258	0.00175324	PRKAG2
4.69797	3.30191	0.503203	6.56178	5.31693e-11	8.60363e-09	PRKAG2-AS1
143.578	-0.657481	0.146138	-4.49905	6.82563e-06	0.000188774	KMT2C
1.96155	2.01549	0.723522	2.78567	0.00534171	0.0340271	LINC01003
4.98887	1.64078	0.459825	3.56827	0.000359344	0.00438704	PAXIP1-AS1
55.0248	-0.766467	0.180028	-4.25748	2.06743e-05	0.000460603	RBM33
56.3481	-0.401873	0.138988	-2.89142	0.00383507	0.0265861	UBE3C
11.1756	1.59859	0.538613	2.96798	0.00299765	0.0222884	PTPRN2
13.0251	1.53649	0.338452	4.53977	5.63164e-06	0.000161651	LINC00685
22.5724	1.31353	0.381659	3.44164	0.000578196	0.006406	SLC25A6
40.9676	-0.645132	0.241848	-2.66751	0.00764163	0.044781	DHRSX
12.7071	-0.933199	0.337193	-2.76755	0.00564794	0.0354983	PUDP
4.10277	2.3337	0.678512	3.43944	0.000582923	0.00644289	SHROOM2
12.5901	2.01729	0.561177	3.59476	0.000324692	0.00406626	FRMPD4
448.389	1.71083	0.561288	3.04804	0.0023034	0.01862	TMSB4X
19.9204	1.30244	0.468639	2.77919	0.00544952	0.034498	EIF1AX
1.26886	3.16103	1.09854	2.87748	0.00400867	0.0275002	AC004470.1
49.9492	2.38863	0.4112	5.80892	6.28761e-09	5.13219e-07	APOO
1.49829	3.7208	1.04331	3.56634	0.000361995	0.00441356	ARX
9.84233	2.48764	0.618703	4.02074	5.80154e-05	0.00106292	GK-AS1
5.91799	2.75319	0.979408	2.81107	0.00493768	0.0319522	TMEM47
3.60273	1.70373	0.600198	2.83862	0.00453088	0.0300004	AF241726.2
4.76923	2.10786	0.610123	3.45481	0.000550683	0.00618287	DYNLT3
19.4686	-1.00637	0.255629	-3.93684	8.25622e-05	0.00139727	MED14
48.9596	-0.981262	0.255999	-3.83307	0.000126554	0.00194384	USP9X
31.6481	0.983291	0.310175	3.17012	0.00152378	0.0135206	GPR34
3.23421	2.28489	0.624338	3.65969	0.000252519	0.00336334	GPR82
60.3096	-1.08196	0.241928	-4.47226	7.7399e-06	0.000209659	KDM6A
14.8875	3.24649	0.503516	6.44764	1.13603e-10	1.6501e-08	NDUFB11
17.2844	1.02794	0.325681	3.15629	0.00159791	0.0140364	UBA1
13.6991	2.46976	0.632305	3.90596	9.38507e-05	0.00154439	SYN1
4.07125	2.09857	0.681908	3.07749	0.0020875	0.0172605	ELK1
3.04007	2.41164	0.50217	4.80243	1.5675e-06	5.49728e-05	PORCN
3.48219	1.59381	0.49114	3.24513	0.00117399	0.0111632	EBP
24.6245	2.09459	0.675736	3.09972	0.00193705	0.0163244	PCSK1N
3.86319	2.08363	0.517116	4.02932	5.59384e-05	0.00103087	TIMM17B
2.96662	1.58886	0.537765	2.95456	0.00313119	0.0230307	SLC35A2
3.29622	2.97053	0.653976	4.54226	5.56542e-06	0.000160414	PRAF2
1.80957	1.94827	0.629745	3.09375	0.00197644	0.0165349	PLP2
19.3653	-0.890863	0.297276	-2.99675	0.00272876	0.0208733	CLCN5
1.67117	3.46458	1.04429	3.31764	0.000907823	0.00907676	LINC01284
0.850714	3.27086	1.18136	2.76871	0.00562783	0.0354081	NUDT10
1.75268	2.29869	0.723842	3.17568	0.00149484	0.0133343	GSPT2
3.01999	2.47404	0.527205	4.69275	2.69551e-06	8.65291e-05	HSD17B10
46.5333	-0.552356	0.180468	-3.06068	0.00220833	0.0180375	HUWE1
4.99924	1.4277	0.542374	2.63232	0.00848038	0.0483728	TSR2
5.03785	2.02448	0.668146	3.03	0.00244551	0.0193865	MAGED2
4.39442	1.52762	0.430274	3.55034	0.000384737	0.00463266	FAM104B
4.06886	2.01761	0.696296	2.89762	0.00376001	0.0262333	MAGEH1
7.81935	2.02063	0.580488	3.48092	0.000499694	0.00570511	UBQLN2
40.8179	1.39357	0.35707	3.9028	9.50874e-05	0.00155918	AL034397.3
91.0633	1.6077	0.367921	4.3697	1.24415e-05	0.000307241	VSIG4
58.8411	-0.78493	0.283037	-2.77324	0.00555005	0.035024	EDA
1.84085	2.18867	0.763567	2.86638	0.00415201	0.0282107	PDZD11
4.26039	1.11913	0.426835	2.62192	0.00874358	0.0494006	SNX12
9.40424	2.22043	0.351457	6.31778	2.65349e-10	3.22032e-08	ZMYM3
12.7294	0.830233	0.235875	3.5198	0.000431869	0.00511013	NONO
34.3329	-0.60978	0.20219	-3.01588	0.00256238	0.019936	TAF1
2.16553	2.56015	0.761219	3.36322	0.000770401	0.0080154	RTL5
12.5408	0.863839	0.26078	3.31252	0.000924603	0.00921456	PIN4
61.5585	-7.75475	0.846185	-9.16438	4.98341e-20	8.35717e-17	XIST
15.2742	2.42644	0.324086	7.48703	7.04487e-14	2.70743e-11	COX7B
5.8411	-1.6795	0.538306	-3.11997	0.00180871	0.0154469	CYSLTR1
27.3018	-0.725116	0.251311	-2.88533	0.00391003	0.0269841	BRWD3
5.63864	3.0829	0.942517	3.27092	0.00107197	0.0103586	RPS6KA6
6.48939	2.06074	0.61935	3.32727	0.000877009	0.00883089	NAP1L3
14.3473	1.48801	0.402173	3.69993	0.000215662	0.00298897	DIAPH2-AS1
1.14782	4.21709	1.5876	2.65627	0.00790093	0.0459358	SRPX2
3.50453	2.50949	0.797065	3.14841	0.00164161	0.014352	TMEM35A
2.55832	-3.17874	1.05959	-2.99998	0.00269996	0.0207447	RPL36A
7.4324	1.47877	0.421335	3.50972	0.000448571	0.00524385	GLA
5.39131	1.68705	0.634525	2.65876	0.00784292	0.0456975	HNRNPH2
15.2606	1.76073	0.418071	4.21155	2.53622e-05	0.000537767	ARMCX3
4.20457	1.89214	0.445487	4.24735	2.16311e-05	0.000475035	ARMCX2
7.60226	2.21397	0.647591	3.41878	0.000629024	0.00683369	TCEAL2
2.12846	2.33253	0.763222	3.05617	0.00224187	0.0182347	TCEAL6
8.81079	2.92538	0.64735	4.51902	6.21273e-06	0.000174174	BEX5
2.49599	3.24491	1.09524	2.96274	0.00304917	0.0225534	GPRASP2
5.86949	2.13651	0.493209	4.33187	1.4785e-05	0.000354667	BHLHB9
22.5115	2.01186	0.721095	2.79	0.00527075	0.0336364	BEX1
11.2984	1.69267	0.584968	2.89361	0.00380838	0.0264707	BEX4
7.74168	2.88378	0.644353	4.47546	7.62465e-06	0.000207758	TCEAL8
12.27	2.3618	0.617275	3.82617	0.000130152	0.0019908	BEX2
4.36991	2.01846	0.588008	3.43271	0.000597579	0.00656945	TCEAL9
26.6413	2.19251	0.647763	3.38474	0.00071246	0.00756036	BEX3
10.295	1.69731	0.515983	3.28948	0.00100373	0.00989097	TCEAL4
7.69128	2.20909	0.441114	5.00798	5.50044e-07	2.30083e-05	TCEAL3
8.25958	2.95839	0.634807	4.66029	3.15764e-06	9.82276e-05	TCEAL1
28.6654	1.30384	0.441706	2.95183	0.00315893	0.0231793	MORF4L2
2.9559	2.52846	0.633774	3.98952	6.6206e-05	0.00117755	PRPS1
8.96171	1.7503	0.64153	2.72833	0.00636558	0.038857	PAK3
34.4831	-0.67839	0.221661	-3.06048	0.00220984	0.0180375	ALG13
5.89312	2.20085	0.49622	4.43523	9.19721e-06	0.000239634	SLC25A5
3.73144	1.36546	0.460223	2.96696	0.00300763	0.0223267	CXorf56
8.63365	1.80889	0.588093	3.07585	0.002099	0.0173245	RPL39
3.10572	2.60782	0.475895	5.47983	4.25744e-08	2.8049e-06	RNF113A
17.6888	3.15655	0.350703	9.00065	2.24394e-19	2.7596e-16	NDUFA1
3.0823	1.49802	0.508935	2.94345	0.00324576	0.0236524	ZBTB33
23.5426	2.69434	0.75374	3.57463	0.00035073	0.00431041	GRIA3
45.0199	-0.621223	0.21739	-2.85764	0.00426809	0.0287768	STAG2
4.89919	-1.36738	0.485029	-2.81917	0.00481481	0.0313737	ELF4
23.1614	0.924395	0.298742	3.0943	0.00197281	0.0165195	HPRT1
1.9506	3.28109	0.816269	4.01961	5.82942e-05	0.00106365	RTL8B
12.7962	2.21979	0.575644	3.85619	0.000115169	0.00179892	RTL8C
6.21766	2.26993	0.501956	4.52216	6.12115e-06	0.000172392	RTL8A
16.1534	-0.968792	0.319175	-3.0353	0.00240296	0.0191728	ZNF75D
14.7449	1.68629	0.497183	3.39168	0.000694655	0.00739856	SLC9A6
4.76878	1.91114	0.652533	2.9288	0.00340272	0.0243566	HTATSF1
55.4022	1.04274	0.163514	6.37706	1.80515e-10	2.36167e-08	RBMX
6.59414	1.32003	0.458689	2.87783	0.00400421	0.0274798	MCF2
1.35156	4.18518	0.925348	4.52282	6.10209e-06	0.000172118	CDR1
3.84173	3.74523	0.799826	4.68255	2.83323e-06	8.98018e-05	AL078639.1
6.09433	2.59454	0.778131	3.33432	0.000855085	0.00867167	SLITRK4
0.764391	3.15688	0.93032	3.39333	0.00069049	0.0073627	HMGB3
8.34905	1.57883	0.566866	2.78518	0.00534978	0.0340537	VMA21
2.02067	3.64966	0.937085	3.8947	9.83213e-05	0.00159941	PNMA6F
1.62973	3.76965	1.19438	3.15615	0.00159866	0.0140364	BGN
5.34632	2.14094	0.787867	2.71739	0.00657983	0.0398614	PNCK
17.3765	1.837	0.413568	4.44183	8.91951e-06	0.000233057	BCAP31
7.36987	1.46848	0.36518	4.02126	5.78888e-05	0.00106256	IDH3G
9.97974	1.93697	0.380112	5.09579	3.47281e-07	1.57403e-05	SSR4
4.97309	2.49603	0.742188	3.36307	0.00077082	0.0080154	PDZD4
15.0329	-1.80793	0.335019	-5.3965	6.79553e-08	4.12359e-06	ARHGAP4
107.159	2.48342	0.327002	7.59453	3.08921e-14	1.38992e-11	RPL10
1.78974	1.91808	0.601677	3.18788	0.00143318	0.012928	AC244090.1
20.8137	1.72542	0.521366	3.30943	0.000934874	0.00929683	ATP6AP1
32.8345	2.25266	0.542475	4.15256	3.28776e-05	0.000658327	GDI1
3.77646	2.27319	0.600988	3.78241	0.000155314	0.00230312	LAGE3
2.51012	2.53116	0.771944	3.27895	0.00104195	0.0101644	UBL4A
0.99211	2.55513	0.970644	2.63241	0.00847813	0.0483728	F8A1
6.42705	1.48811	0.376426	3.95325	7.70965e-05	0.00132421	MTCP1
8.555	-1.37196	0.453702	-3.02393	0.00249514	0.0196448	TMLHE-AS1
18.5402	1.87869	0.599397	3.13429	0.00172268	0.0148665	DLGAP2
3.73691	-3.46346	0.92978	-3.72503	0.000195289	0.00277542	CLN8
4.12925	-3.38477	1.17591	-2.87843	0.00399661	0.0274583	ARHGEF10
67.2768	2.21083	0.567263	3.89737	9.72444e-05	0.00158609	CSMD1
9.5773	1.34244	0.391656	3.4276	0.000608945	0.0066599	ANGPT2
14.113	1.03593	0.276955	3.74042	0.000183713	0.00263321	MCPH1-AS1
12.7336	2.44694	0.760204	3.2188	0.00128728	0.0119751	SGCZ
20.3887	1.4192	0.269069	5.27448	1.33133e-07	7.06957e-06	CNOT7
2.43053	2.39005	0.853585	2.80002	0.00511001	0.0327648	FGF17
28.0914	2.28306	0.756942	3.01616	0.00256002	0.019936	PHYHIP
9.39283	1.58085	0.489097	3.23218	0.00122849	0.0115292	SLC39A14
12.7326	-0.943803	0.327952	-2.87787	0.00400364	0.0274798	ENTPD4
113.73	1.87288	0.472385	3.96472	7.34812e-05	0.00128211	AC120193.1
120.661	2.22623	0.791653	2.81213	0.00492145	0.0318995	CLU
50.5557	-0.426274	0.162494	-2.62332	0.00870766	0.0492882	HMBOX1
56.0243	1.64192	0.386199	4.25148	2.12364e-05	0.00046848	SARAF
4.22136	3.02995	0.451026	6.71792	1.84336e-11	3.6175e-09	AC026979.2
5.81813	1.4763	0.494627	2.98468	0.00283879	0.0214237	DCTN6
13.1798	2.09549	0.521283	4.01988	5.82285e-05	0.00106351	NRG1
1.08664	4.37794	1.5074	2.9043	0.00368079	0.0258468	AC090993.1
12.069	2.23171	0.64632	3.45295	0.000554499	0.00621559	UNC5D
9.11942	1.04624	0.39469	2.65079	0.00803029	0.0464955	LINC01605
0.707564	2.55202	0.887555	2.87534	0.00403592	0.0276126	BRF2
4.65815	1.65103	0.512394	3.22219	0.00127216	0.0118523	TM2D2
1.51857	3.04672	0.835045	3.64857	0.000263706	0.00348111	IDO1
8.49894	3.84916	0.818846	4.70071	2.59257e-06	8.40512e-05	ZMAT4
7.1135	1.40008	0.444039	3.15306	0.00161568	0.0141589	AP3M2
32.9189	-0.792379	0.217898	-3.63647	0.000276401	0.00360848	IKBKB
15.6071	1.1433	0.379732	3.01081	0.00260549	0.0201896	VDAC3
25.4566	-1.02836	0.262288	-3.92073	8.8281e-05	0.00146978	HGSNAT
46.6105	1.29656	0.415873	3.11769	0.00182274	0.0155523	CEBPD
27.2681	2.19833	0.567049	3.8768	0.00010584	0.00169136	SNTG1
4.64139	3.56156	1.23368	2.88693	0.00389017	0.0268782	RGS20
13.4254	-0.720563	0.268336	-2.6853	0.00724646	0.0430781	TCEA1
6.87755	2.10456	0.672134	3.13116	0.00174115	0.0149865	XKR4
56.265	1.80927	0.367873	4.91819	8.73477e-07	3.37093e-05	RPS20
18.0718	1.66248	0.518775	3.20463	0.00135238	0.0124283	CHCHD7
85.0063	-0.925998	0.226939	-4.08039	4.49606e-05	0.000862151	CHD7
2.2208	2.59958	0.777213	3.34475	0.000823579	0.00844031	AC022182.2
4.9561	4.15543	1.06768	3.89202	9.94144e-05	0.00161009	AC022639.1
1.03158	3.78281	1.25488	3.01448	0.00257417	0.0200192	AC069133.1
62.3219	-1.01165	0.261778	-3.86455	0.000111294	0.00175324	SGK3
5.34546	1.88668	0.509608	3.70222	0.000213724	0.00296879	MCMDC2
0.814076	3.52807	1.33842	2.63599	0.00838934	0.047987	AC022874.1
1.91081	2.65812	0.902935	2.94386	0.00324144	0.0236524	MSC-AS1
49.241	2.86471	0.466147	6.14551	7.97059e-10	8.4502e-08	RPL7
8.77111	1.3697	0.399615	3.42755	0.000609056	0.0066599	AC027018.1
17.5607	1.87593	0.664458	2.82325	0.00475398	0.0310981	STMN2
10.8745	-3.53493	0.775034	-4.56099	5.0912e-06	0.000147944	MRPS28
4.12607	2.48731	0.696598	3.57065	0.000356091	0.00435021	FABP5
9.95353	1.14601	0.366985	3.12278	0.0017915	0.0153212	ZFAND1
34.0611	1.99129	0.645287	3.08591	0.00202933	0.0168854	RALYL
1.49018	2.33575	0.838492	2.78566	0.00534192	0.0340271	E2F5
9.95651	2.22421	0.432976	5.13704	2.79105e-07	1.31679e-05	C8orf59
1.99974	3.65162	0.927683	3.93628	8.27529e-05	0.00139921	CA1
3.71686	3.47275	0.679933	5.10748	3.26479e-07	1.49073e-05	AF121898.1
8.66751	4.51573	1.07786	4.18954	2.79515e-05	0.000583944	AC090568.2
1.23787	3.61832	1.35468	2.67098	0.00756303	0.0443892	AB015752.1
12.2666	2.58251	0.495957	5.20713	1.91783e-07	9.56167e-06	OTUD6B-AS1
4.37594	1.83538	0.436232	4.20735	2.58378e-05	0.000546594	AC117834.1
11.9485	-1.20253	0.414865	-2.89859	0.00374842	0.0262279	C8orf37-AS1
2.3523	1.93923	0.603959	3.21086	0.0013234	0.0122186	C8orf37
49.2314	2.65529	0.501071	5.29923	1.16292e-07	6.40372e-06	UQCRB
90.5001	-0.683041	0.219656	-3.10959	0.00187345	0.0159041	CPQ
32.2876	1.74372	0.369054	4.72482	2.30314e-06	7.60278e-05	RPL30
8.20274	1.26884	0.465684	2.72467	0.00643649	0.0391345	AC104986.2
122.719	-0.493239	0.124068	-3.97556	7.02145e-05	0.00123475	VPS13B
22.6873	2.21398	0.418899	5.28524	1.25543e-07	6.71274e-06	COX6C
5.8397	2.65719	0.616321	4.31138	1.62235e-05	0.000382253	POLR2K
98.8526	1.1957	0.233373	5.12358	2.99796e-07	1.40008e-05	PABPC1
78.1338	-0.61852	0.189113	-3.27064	0.00107304	0.01036	UBR5
2.45433	1.86603	0.668053	2.79324	0.00521832	0.033355	FZD6
28.4667	1.76216	0.568238	3.10109	0.00192812	0.0162799	RIMS2
6.8776	1.30191	0.473472	2.7497	0.00596491	0.0370612	AC027031.2
18.8792	1.23393	0.412737	2.98963	0.00279318	0.0212215	AC090579.1
2.41451	2.29399	0.842095	2.72415	0.00644673	0.0391838	ANGPT1
15.0271	0.900533	0.232237	3.87765	0.000105472	0.00168893	ENY2
2.34627	1.95582	0.725528	2.69571	0.00702378	0.0420538	TNFRSF11B
32.5816	-1.06568	0.317894	-3.3523	0.000801438	0.00825929	DEPTOR
7.80525	2.62471	0.430787	6.09283	1.1093e-09	1.13685e-07	AC104316.1
2.47516	-3.07121	1.10081	-2.78996	0.00527147	0.0336364	ZHX1
18.3685	2.40558	0.395876	6.07659	1.22765e-09	1.25118e-07	NDUFB9
2.44094	1.98051	0.650185	3.04607	0.00231858	0.0186772	MYC
2.5307	1.90105	0.665557	2.85633	0.0042857	0.0288218	AC022973.2
385.511	-0.891936	0.235009	-3.79532	0.000147451	0.00220603	KCNQ3
15.6774	1.31492	0.319724	4.11268	3.9109e-05	0.00076182	TG
35.6961	-1.01975	0.348793	-2.92365	0.00345954	0.0246212	ST3GAL1
3.20634	1.61048	0.590038	2.72944	0.00634416	0.0387776	AC103706.1
11.6204	2.46708	0.804739	3.06569	0.00217168	0.0178207	LINC02055
90.0382	-0.757799	0.195488	-3.87645	0.000105991	0.00169136	TRAPPC9
159.947	-0.869276	0.326644	-2.66123	0.00778556	0.0454494	DENND3
0.53329	2.59906	0.987295	2.6325	0.00847579	0.0483728	GML
12.7649	2.23642	0.734146	3.04629	0.00231687	0.0186772	LY6H
1.48396	2.78041	0.767715	3.62167	0.000292706	0.00376276	MINCR
4.76348	1.5737	0.442744	3.55442	0.000378812	0.00457027	NAPRT
31.3144	0.879869	0.326031	2.69873	0.00696051	0.0417685	EEF1D
2.54792	1.69645	0.614268	2.76175	0.00574924	0.0360368	TSTA3
20.9166	2.53615	0.478948	5.29525	1.18855e-07	6.46945e-06	GRINA
1.674	3.14871	0.696742	4.51919	6.20772e-06	0.000174174	EXOSC4
11.2044	2.91356	0.419643	6.94294	3.84013e-12	9.08191e-10	CYC1
5.97452	1.4922	0.419157	3.56001	0.000370836	0.00449758	MAF1
5.80646	1.00441	0.382604	2.6252	0.00865979	0.0491832	CPSF1
16.0145	1.37349	0.287956	4.7698	1.8441e-06	6.2764e-05	VPS28
16.3486	1.48799	0.334055	4.45431	8.41618e-06	0.000222745	CYHR1
12.8732	1.771	0.514108	3.4448	0.000571492	0.00635461	KIFC2
56.1698	2.07512	0.385881	5.37761	7.54807e-08	4.47715e-06	RPL8
6.40714	1.84265	0.345515	5.33307	9.65669e-08	5.45248e-06	C8orf33
0.672398	3.49813	1.15386	3.03167	0.00243209	0.0193216	KCNV2
6.42164	1.74254	0.537347	3.24287	0.00118334	0.0112276	DMAC1
1.06197	4.33759	1.36256	3.18342	0.00145545	0.0130777	AL596451.1
7.14628	2.69343	0.537875	5.00754	5.51306e-07	2.30089e-05	RRAGA
6.73554	-1.41319	0.469579	-3.00948	0.00261694	0.0202324	HAUS6
52.0171	1.27778	0.336666	3.7954	0.000147408	0.00220603	RPS6
10.1492	0.945808	0.28717	3.29355	0.000989308	0.00977491	KLHL9
10.5482	-4.50588	0.87936	-5.12405	2.99046e-07	1.40008e-05	MTAP
10.3485	-1.25273	0.478295	-2.61916	0.00881475	0.0497417	CDKN2B-AS1
12.9906	1.5535	0.56617	2.74387	0.00607189	0.0374986	LINGO2
13.1644	0.963291	0.289354	3.32911	0.000871233	0.00879192	NDUFB6
19.8069	1.44805	0.517917	2.79591	0.00517531	0.0331489	DNAJA1
5.76291	1.27062	0.359005	3.53929	0.000401204	0.00480274	BAG1
2.85892	2.72104	0.541589	5.02417	5.0561e-07	2.15902e-05	AL354989.1
6.05539	2.37819	0.787957	3.01817	0.00254305	0.0198593	ENHO
2.43387	2.40242	0.604905	3.97156	7.14021e-05	0.00125211	RPP25L
3.76631	1.95414	0.504021	3.87711	0.000105705	0.00169119	DCTN3
2.79208	1.60221	0.600185	2.66952	0.00759601	0.0445544	SIGMAR1
4.0751	2.72536	0.597544	4.56093	5.09267e-06	0.000147944	AL162231.1
20.9585	0.736536	0.245724	2.99741	0.00272285	0.020859	VCP
4.22505	2.94959	0.52959	5.56956	2.55385e-08	1.77298e-06	STOML2
3.63472	2.0649	0.568758	3.63054	0.000282834	0.00365879	HINT2
48.44	-0.521642	0.151481	-3.44361	0.000574006	0.00637857	RNF38
10.5686	0.860571	0.295117	2.91604	0.0035451	0.0250753	EBLN3P
10.4889	1.28094	0.436436	2.935	0.00333553	0.0240354	AL138752.2
19.4868	0.886075	0.266989	3.31877	0.00090415	0.00904493	TRMT10B
0.621008	2.99085	1.0833	2.76086	0.00576488	0.0360735	ALDH1B1
1.27168	3.80361	1.34204	2.8342	0.00459413	0.0302896	FAM95C
1.38937	5.01549	1.07563	4.66286	3.11846e-06	9.7337e-05	FAM95B1
0.719279	2.92074	1.08256	2.69799	0.00697592	0.0418079	BMS1P14
1.5483	2.95785	1.04694	2.82524	0.00472453	0.0309713	AL353626.1
3.69276	-3.23542	1.10059	-2.93971	0.00328522	0.0238217	TJP2
43.4064	2.44895	0.381857	6.41327	1.42426e-10	1.91777e-08	MAMDC2
3.50414	2.69976	0.635049	4.25127	2.12564e-05	0.00046848	ANXA1
1.89683	2.89718	0.997764	2.90367	0.00368815	0.0258788	RORB-AS1
2.67837	1.99824	0.679902	2.93902	0.00329255	0.0238561	C9orf41-AS1
33.3897	-0.617878	0.213235	-2.89764	0.00375987	0.0262333	OSTF1
3.13039	2.36733	0.598422	3.95596	7.62285e-05	0.00131395	RFK
4.10284	3.85332	1.35731	2.83893	0.00452652	0.0299823	GNA14-AS1
34.6646	0.863135	0.247826	3.48283	0.000496152	0.00567773	HNRNPK
21.3482	1.34801	0.350676	3.84403	0.000121029	0.00187615	CTSL
3.10323	2.87279	0.752175	3.81932	0.000133821	0.00203344	GADD45G
26.7982	0.814848	0.284403	2.86512	0.00416852	0.028302	IARS
16.96	-1.1842	0.389958	-3.03674	0.00239151	0.0191227	FGD3
11.8032	1.08907	0.295183	3.68947	0.000224723	0.00307984	CARD19
21.8453	0.934876	0.326516	2.86319	0.00419404	0.0283917	NINJ1
8.5921	-1.43133	0.401231	-3.56735	0.000360612	0.00439962	PHF2
18.1512	2.41535	0.810583	2.97977	0.00288466	0.0216931	GABBR2
5.07893	1.45741	0.394319	3.69603	0.000218996	0.00301829	ALG2
17.5215	1.60378	0.285093	5.62544	1.85034e-08	1.33333e-06	SEC61B
3.90479	1.98517	0.527862	3.76078	0.000169383	0.00247395	MRPL50
5.31868	2.96269	0.701425	4.22382	2.402e-05	0.000514738	EPB41L4B
1.19712	3.55264	1.03908	3.41901	0.000628483	0.00683184	PTPN3
8.02663	2.01519	0.49777	4.04844	5.15612e-05	0.000966615	TXN
21.9977	-2.06115	0.393805	-5.23393	1.65944e-07	8.50587e-06	AL162414.1
43.1209	3.05602	0.583465	5.2377	1.6259e-07	8.40137e-06	C9orf84
3.74125	1.30701	0.449418	2.90822	0.00363493	0.0256419	CDC26
7.95528	1.67074	0.387304	4.31377	1.60497e-05	0.000379576	HDHD3
23.4108	-0.828214	0.282077	-2.93613	0.00332333	0.0239755	ZNF618
12.025	1.23345	0.467904	2.63612	0.00838606	0.0479831	ATP6V1G1
1.74343	2.06873	0.783762	2.63948	0.00830323	0.0476711	PAPPA
3.1423	-3.04352	0.930571	-3.27059	0.00107323	0.01036	AL160272.1
31.8661	-1.13417	0.395906	-2.86474	0.00417357	0.028311	CDK5RAP2
7.42159	2.28269	0.43158	5.28915	1.22884e-07	6.60885e-06	NDUFA8
19.6615	0.834973	0.216809	3.85119	0.000117546	0.00182984	MRRF
30.7909	-0.936894	0.333976	-2.80527	0.00502739	0.032404	NEK6
84.1645	2.21687	0.488879	4.53461	5.77111e-06	0.00016504	RPL35
9.06766	1.9742	0.442057	4.46594	7.97166e-06	0.000214363	ARPC5L
71.32	2.49677	0.559802	4.46009	8.19244e-06	0.00021839	HSPA5
39.3688	-0.725702	0.159028	-4.56335	5.03441e-06	0.000146946	GAPVD1
64.7418	-0.427326	0.145745	-2.93202	0.00336768	0.0241726	MAPKAP1
50.3184	-0.925004	0.311101	-2.97333	0.0029459	0.0219988	PBX3
76.9602	-0.794289	0.253481	-3.13353	0.00172718	0.0148815	MVB12B
29.8243	1.76565	0.490713	3.59813	0.00032051	0.00402755	RPL12
7.24855	1.97774	0.390878	5.05974	4.19818e-07	1.83952e-05	DPM2
12.9033	2.15786	0.606755	3.55639	0.000375979	0.00454501	C9orf16
3.89326	-2.78932	0.768467	-3.62973	0.000283723	0.00366772	HMGA1P4
17.9436	1.39357	0.350064	3.98089	6.86589e-05	0.00121317	SET
3.70436	2.92724	0.542741	5.39343	6.91237e-08	4.17612e-06	ENDOG
4.81031	1.53843	0.407038	3.77958	0.000157096	0.00232022	SPOUT1
7.4402	1.08599	0.37536	2.8932	0.00381338	0.0264855	C9orf78
17.7557	-0.785122	0.278365	-2.82047	0.00479531	0.0312798	FUBP3
50.457	-0.764532	0.184079	-4.15328	3.27749e-05	0.000657888	ABL1
29.2204	-0.617016	0.228559	-2.69959	0.00694257	0.0416774	NUP214
7.46231	2.31073	0.439342	5.25953	1.44423e-07	7.54723e-06	AL157938.3
9.36903	-1.28932	0.39416	-3.27105	0.00107149	0.0103586	FAM78A
120.764	-1.34414	0.274224	-4.90161	9.50527e-07	3.6228e-05	RAPGEF1
93.7895	-0.584693	0.14627	-3.99735	6.40555e-05	0.00115169	SETX
42.7508	2.09917	0.32816	6.39681	1.58656e-10	2.11846e-08	RPL7A
19.7433	1.94898	0.710695	2.74235	0.00610008	0.0375845	OLFM1
3.39444	2.01313	0.583055	3.45273	0.000554946	0.00621559	MRPS2
6.59302	3.71741	0.725774	5.12199	3.02322e-07	1.40477e-05	KCNT1
1.36112	4.67971	1.34542	3.47824	0.000504717	0.00575433	FAM69B
9.76785	1.685	0.335746	5.01869	5.20254e-07	2.21132e-05	SNHG7
2.41393	2.33846	0.665051	3.51622	0.000437743	0.00515318	AJM1
10.0213	2.11294	0.403832	5.23223	1.67474e-07	8.55787e-06	PHPT1
22.2694	2.1386	0.375405	5.69677	1.221e-08	9.26902e-07	EDF1
13.7238	-4.68615	0.898065	-5.21805	1.80814e-07	9.06379e-06	PTGDS
16.1222	2.07475	0.28004	7.40877	1.27475e-13	4.52216e-11	PAXX
2.33108	4.75439	0.910223	5.22332	1.75744e-07	8.83367e-06	AL807752.6
1.1796	4.86483	1.74363	2.79005	0.00526992	0.0336364	ENTPD2
25.8773	1.37558	0.234428	5.86783	4.41543e-09	3.78844e-07	DPP7
26.1966	2.4092	0.687741	3.50306	0.000459942	0.00534629	GRIN1
7.85889	1.60118	0.395613	4.04734	5.1802e-05	0.00096916	SSNA1
2.20763	2.00007	0.707727	2.82604	0.00471267	0.0309046	TMEM203
3.19175	2.95123	0.793549	3.71903	0.00019999	0.00281698	RNF208
9.26161	2.10914	0.506811	4.16159	3.16044e-05	0.000637863	TUBB4B
14.4691	1.60614	0.383089	4.19261	2.75765e-05	0.000580049	MRPL41
63.7809	-0.872923	0.156261	-5.58631	2.3195e-08	1.62691e-06	EHMT1
11.284	2.05902	0.622363	3.3084	0.000938316	0.00931599	CACNA1B
13.3566	2.75742	0.48903	5.63855	1.71483e-08	1.2503e-06	AC069287.3
10.142	2.09309	0.593072	3.52923	0.000416767	0.00496647	IFITM2
27.6341	2.87641	0.559702	5.13917	2.75948e-07	1.31196e-05	IFITM3
3.93585	1.51258	0.507498	2.98046	0.00287816	0.0216619	SIGIRR
3.66461	1.56756	0.446658	3.50953	0.000448906	0.00524444	HRAS
7.90882	-1.27826	0.425876	-3.00149	0.00268662	0.0206672	PHRF1
3.66479	1.99613	0.557156	3.58271	0.000340043	0.00421557	AC131934.1
10.0755	2.30617	0.703447	3.27839	0.00104401	0.0101791	CEND1
103.836	2.54222	0.519039	4.89793	9.6851e-07	3.6536e-05	RPLP2
4.28366	1.69753	0.430254	3.9454	7.96664e-05	0.00135698	CD151
13.0785	2.7485	0.428265	6.41777	1.38288e-10	1.88963e-08	POLR2L
0.566941	3.46641	1.19228	2.90738	0.00364471	0.0256814	TOLLIP-AS1
50.2146	1.11948	0.261613	4.27915	1.87605e-05	0.000425677	CD81
57.1234	-0.857913	0.29041	-2.95414	0.00313541	0.0230526	KCNQ1
2.06296	1.62302	0.60341	2.68975	0.00715046	0.0426324	AC127526.1
33.1938	-0.655923	0.245237	-2.67465	0.00748072	0.0439761	NUP98
11.8414	0.844261	0.293917	2.87245	0.00407304	0.0277867	RHOG
31.7211	5.03991	0.742407	6.78861	1.13222e-11	2.40069e-09	HBB
10.2054	0.898985	0.339911	2.64477	0.00817466	0.0471096	FAM160A2
3.67662	1.62068	0.609137	2.66061	0.00779991	0.0455044	SMPD1
4.81032	2.22835	0.573177	3.88771	0.000101193	0.00163316	ARFIP2
18.4346	1.08026	0.240958	4.4832	7.35328e-06	0.000200957	TPP1
4.15289	1.69128	0.588133	2.87568	0.00403154	0.0275955	MRPL17
13.2853	0.883749	0.273233	3.23442	0.00121892	0.0114663	EIF3F
84.9801	2.30449	0.494289	4.66222	3.12809e-06	9.74728e-05	RPL27A
10.9929	0.863178	0.305872	2.82203	0.00477209	0.0311393	TMEM9B
56.9646	-0.875756	0.235164	-3.72403	0.000196069	0.00277795	DENND5A
41.716	-1.09254	0.287307	-3.80268	0.000143137	0.00215521	SWAP70
9.22864	1.2189	0.341306	3.57128	0.000355244	0.00434561	AC011092.2
3.44018	1.7611	0.576216	3.05632	0.00224074	0.0182347	AC100763.1
27.8097	-0.727693	0.235064	-3.09573	0.0019633	0.0164833	AMPD3
3.89827	4.32028	1.1864	3.64149	0.000271063	0.00355894	MRVI1
30.6161	2.09412	0.730998	2.86474	0.00417352	0.028311	DKK3
53.0779	-1.17736	0.310355	-3.79357	0.000148494	0.00221504	PSMA1
133.814	-1.22097	0.303221	-4.02666	5.65755e-05	0.00104157	PDE3B
73.2754	1.88645	0.437867	4.30828	1.64528e-05	0.000385647	PLEKHA7
27.3615	2.26004	0.41697	5.42015	5.95479e-08	3.69859e-06	RPS13
2.83579	3.37949	0.926746	3.64662	0.000265717	0.00350371	ABCC8
4.10634	3.07585	0.821613	3.74367	0.000181349	0.00260338	PTPN5
5.21676	1.77064	0.617042	2.86956	0.00411043	0.0280095	NELL1
2.1871	2.08085	0.713824	2.91507	0.00355609	0.0251434	FANCF
7.0241	3.00541	0.925921	3.24586	0.00117096	0.0111401	ANO3
43.3064	2.23422	0.513732	4.34899	1.36765e-05	0.000332399	BDNF-AS
3.46858	1.49605	0.500036	2.9919	0.0027725	0.0210904	RCN1
35.6387	-0.92038	0.252865	-3.63981	0.00027284	0.00357463	QSER1
30.1232	0.626952	0.209938	2.98637	0.00282314	0.0213699	CSTF3
16.4089	2.78916	0.86684	3.21761	0.00129261	0.0120049	KIAA1549L
2.09513	-2.1519	0.723881	-2.97272	0.00295172	0.0220269	CD59
23.0492	2.29426	0.662788	3.46152	0.000537133	0.00605581	SLC1A2
61.2925	-0.469106	0.169342	-2.77017	0.00560262	0.0352976	TRIM44
17.5948	-1.64248	0.485474	-3.38324	0.000716348	0.00757373	PRDM11
37.8297	1.88873	0.439775	4.29475	1.7489e-05	0.00040212	LRP4
5.27107	1.44774	0.398284	3.63494	0.000278046	0.0036197	PSMC3
9.67991	1.40999	0.339763	4.14994	3.32568e-05	0.000664122	NDUFS3
4.11958	1.85372	0.6745	2.74829	0.00599071	0.0371589	C1QTNF4
25.1826	-0.720673	0.254556	-2.8311	0.00463882	0.0304962	NUP160
218.065	-0.803236	0.212738	-3.7757	0.000159561	0.00235186	PTPRJ
6.87713	1.3514	0.368083	3.67146	0.000241172	0.00326645	SSRP1
3.52605	2.4336	0.478266	5.08837	3.61147e-07	1.62094e-05	TIMM10
9.92415	1.31901	0.372623	3.53981	0.000400412	0.00479948	SERPING1
2.65301	2.66052	0.779224	3.41432	0.000639417	0.00691402	YPEL4
5.39085	1.75546	0.474236	3.70167	0.000214185	0.00297136	MED19
49.4255	-1.41791	0.28133	-5.04001	4.65497e-07	2.02524e-05	CTNND1
0.737149	3.26132	1.23204	2.64709	0.00811867	0.0468797	GLYAT
93.3833	0.964602	0.360712	2.67416	0.00749163	0.0440261	MS4A6A
1.75048	2.34965	0.758559	3.09751	0.00195151	0.0164007	MS4A5
5.42544	1.40519	0.361018	3.8923	9.92987e-05	0.00161009	TMEM109
2.48446	1.6274	0.574388	2.83327	0.00460741	0.0303546	TKFC
10.9276	1.87433	0.561691	3.33695	0.000847041	0.00860902	TMEM258
478.663	1.88983	0.591324	3.19593	0.00139382	0.0126972	FTH1
3.20402	-3.12985	0.821613	-3.80939	0.000139309	0.00210125	EEF1G
15.4106	1.36718	0.25948	5.26892	1.37231e-07	7.22499e-06	B3GAT3
3.82994	2.00525	0.628319	3.19145	0.0014156	0.0128448	UQCC3
10.9425	1.34238	0.320997	4.1819	2.89087e-05	0.00059773	UBXN1
10.3798	2.7922	0.66765	4.18212	2.88798e-05	0.00059773	GNG3
0.706422	2.64832	0.973874	2.71937	0.00654067	0.0396372	AP001160.2
9.6749	1.19539	0.305431	3.9138	9.08556e-05	0.0015045	TMEM179B
9.21782	1.29328	0.306393	4.22097	2.43254e-05	0.00051841	NXF1
2.90619	2.32233	0.558275	4.15983	3.18482e-05	0.00064208	AP001160.1
1.11528	2.29638	0.84237	2.72609	0.00640895	0.0390442	SLC22A10
3.45394	3.21546	0.607747	5.29079	1.21788e-07	6.6077e-06	RARRES3
32.9597	-0.786127	0.182815	-4.30013	1.70697e-05	0.000395088	MARK2
10.8613	1.91414	0.575936	3.32353	0.000888849	0.00892575	OTUB1
16.5295	3.75394	0.454196	8.26502	1.39671e-16	1.12023e-13	FKBP2
4.00246	1.90211	0.643991	2.95363	0.00314064	0.0230818	BAD
15.6763	0.806607	0.285081	2.8294	0.00466358	0.0306262	ESRRA
8.65633	3.039	0.425485	7.14244	9.16902e-13	2.56274e-10	TRMT112
8.74218	2.61962	0.473645	5.53076	3.18841e-08	2.17839e-06	PRDX5
12.9587	-1.24192	0.385827	-3.21885	0.00128707	0.0119751	CCDC88B
3.64287	1.83487	0.469518	3.90798	9.30696e-05	0.00153291	MEN1
6.47383	1.25103	0.4403	2.8413	0.00449298	0.0298029	PPP2R5B
0.838773	5.03323	1.24684	4.0368	5.41845e-05	0.00100456	ARL2-SNX15
1.07412	2.15322	0.702698	3.06422	0.00218239	0.0178689	ZNHIT2
58.0188	2.14952	0.402485	5.34062	9.26316e-08	5.274e-06	FAU
6.85507	1.3653	0.430845	3.16888	0.00153026	0.0135656	SYVN1
1.8166	2.34231	0.626296	3.73994	0.000184064	0.0026362	MRPL49
12.1853	1.00961	0.301121	3.35284	0.000799865	0.0082523	DPF2
16994.3	1.3494	0.342042	3.94514	7.97534e-05	0.00135721	MALAT1
10.7096	0.760095	0.281511	2.70005	0.00693287	0.0416659	SCYL1
23.4782	-0.911264	0.298633	-3.05145	0.00227735	0.0184418	EHBP1L1
2.69201	-1.99565	0.651124	-3.06493	0.00217719	0.0178421	PCNX3
8.75251	1.12871	0.373816	3.01944	0.00253241	0.0198263	KAT5
10.1627	0.972292	0.362239	2.68412	0.00727216	0.043121	RNASEH2C
40.7915	2.27239	0.393605	5.77327	7.77471e-09	6.10298e-07	CFL1
18.6811	2.65875	0.502106	5.2952	1.18889e-07	6.46945e-06	CCDC85B
2.96313	1.97128	0.587258	3.35676	0.00078862	0.0081591	C11orf68
13.3332	1.56981	0.375296	4.18286	2.87866e-05	0.000597144	DRAP1
14.19	2.12731	0.433448	4.90788	9.20653e-07	3.53819e-05	BANF1
17.3751	0.71917	0.242072	2.9709	0.00296933	0.0221404	SF3B2
2.48844	2.71492	0.991912	2.73706	0.00619915	0.0380678	CNIH2
3.77366	1.79872	0.471755	3.81283	0.000137385	0.00207393	YIF1A
10.586	1.95871	0.70372	2.78337	0.00537973	0.0341853	B4GAT1
9.70883	2.5549	0.641399	3.98332	6.79593e-05	0.00120196	CTSF
10.4014	-3.30753	0.554013	-5.97013	2.37067e-09	2.23122e-07	RBM4
8.99294	0.981082	0.300941	3.26004	0.00111395	0.0107194	RBM4B
4.01558	3.07076	0.639614	4.80096	1.57905e-06	5.52727e-05	LRFN4
91.9146	-0.616328	0.163586	-3.76761	0.000164817	0.002413	KDM2A
8.73947	1.26683	0.302356	4.18987	2.7912e-05	0.000583944	PPP1CA
8.40279	1.85469	0.390967	4.74385	2.09692e-06	7.05873e-05	TMEM134
6.05139	1.5759	0.377666	4.17272	3.00981e-05	0.000615984	AIP
9.03904	2.71364	0.407529	6.65878	2.76113e-11	5.1974e-09	CDK2AP2
14.8558	2.22603	0.388194	5.73431	9.79115e-09	7.62098e-07	GSTP1
11.582	2.07397	0.315987	6.56346	5.25725e-11	8.60363e-09	NDUFS8
3.53034	1.32841	0.469552	2.82911	0.00466783	0.0306433	MRPL21
1.3422	1.73	0.614467	2.81545	0.00487087	0.0316277	FADD
38.6343	-0.530134	0.181029	-2.92845	0.00340657	0.0243572	PPFIA1
28.1366	1.94239	0.288355	6.73609	1.62707e-11	3.2983e-09	AP002336.2
13.609	1.36624	0.309716	4.41127	1.02765e-05	0.000262927	LAMTOR1
3.11665	2.26938	0.617128	3.67732	0.000235694	0.00320874	ANAPC15
15.3393	2.82442	0.417129	6.77108	1.27826e-11	2.64945e-09	FOLR2
37.226	0.761222	0.260619	2.92082	0.00349108	0.0247882	ATG16L2
25.5413	1.03833	0.18916	5.48915	4.03866e-08	2.67029e-06	SPCS2
38.0386	-0.802506	0.217481	-3.69	0.000224255	0.00307597	ARRB1
69.6467	1.71651	0.429746	3.99425	6.48992e-05	0.00116233	RPS3
3.84424	2.00441	0.643638	3.11419	0.00184451	0.0157017	SERPINH1
27.6889	-0.629177	0.2385	-2.63806	0.00833824	0.0478134	EMSY
0.741238	2.90737	0.895043	3.24831	0.00116095	0.0110791	NDUFC2-KCTD14
1.98558	-2.77469	0.81108	-3.42098	0.000623948	0.00679455	NDUFC2
71.9135	2.44244	0.361117	6.76358	1.34625e-11	2.75936e-09	AP003086.2
9.40591	-4.70202	0.878898	-5.3499	8.80021e-08	5.08895e-06	AP003086.1
3.7519	1.26048	0.458769	2.74753	0.00600467	0.0371835	TMEM126A
12.6608	-1.0824	0.344649	-3.14058	0.00168614	0.0146373	EED
1.70526	3.76589	1.16535	3.23154	0.00123125	0.0115411	AP001528.2
22.6562	2.11431	0.633238	3.33888	0.000841167	0.00855402	GRM5
19.5165	2.65564	0.839525	3.16327	0.00156008	0.0137566	FAT3
64.5993	0.804312	0.164142	4.90009	9.57905e-07	3.63892e-05	TAF1D
2.56777	-3.14231	1.00778	-3.11804	0.0018206	0.0155412	C11orf54
1.35273	2.123	0.748099	2.83786	0.00454176	0.0300509	AP001273.2
14.741	-1.0398	0.312935	-3.32273	0.000891406	0.00893899	MRE11
15.7335	2.38399	0.320432	7.43992	1.00749e-13	3.71702e-11	ANKRD49
7.5402	-1.11887	0.378151	-2.9588	0.00308838	0.0228068	PIWIL4
2.4436	2.80137	0.655541	4.27338	1.92536e-05	0.000435259	AP000943.3
12.0315	1.12167	0.304633	3.68205	0.00023137	0.00315687	CWC15
6.93481	2.00011	0.368662	5.42532	5.78514e-08	3.61758e-06	SRSF8
6.99799	1.00175	0.366864	2.73059	0.0063222	0.0386818	AP000787.1
32.4711	2.76384	0.704173	3.92495	8.67477e-05	0.00145212	CNTN5
1.5615	3.02761	0.826719	3.6622	0.000250055	0.00334406	TRPC6
1.7757	2.17531	0.824792	2.63741	0.00835423	0.0478753	BIRC3
12.3434	1.23758	0.421446	2.9365	0.00331941	0.0239729	CASP1
6.53216	2.3014	0.87298	2.63626	0.0083825	0.0479777	ELMOD1
18.3945	1.16364	0.267687	4.34701	1.38004e-05	0.000334528	ACAT1
136.044	-0.487675	0.169302	-2.8805	0.00397041	0.027319	ATM
0.646976	3.48848	1.22388	2.85035	0.00436707	0.0292305	POU2AF1
41.9008	2.18535	0.754253	2.89737	0.0037631	0.026239	CRYAB
8.08539	2.41804	0.487632	4.95874	7.09533e-07	2.84538e-05	TIMM8B
2.21869	2.82267	0.659681	4.27884	1.8787e-05	0.000425755	PLET1
2.75001	-3.23296	1.12483	-2.87418	0.00405076	0.027686	FXYD6
4.77956	2.65836	0.845271	3.14498	0.00166099	0.0144803	SCN2B
27.464	2.07888	0.302149	6.88032	5.97163e-12	1.31418e-09	ATP5MG
3.30662	1.69157	0.49976	3.38477	0.000712376	0.00756036	AP001267.3
3.69815	2.42548	0.720206	3.36776	0.000757827	0.00790595	TMEM25
6.02135	2.61114	0.425784	6.13255	8.64824e-10	9.06443e-08	AP002954.1
1.47581	2.12343	0.725044	2.9287	0.00340387	0.0243566	AP004609.3
3.02019	-1.89079	0.610623	-3.09649	0.00195825	0.0164498	BCL9L
59.6998	1.65174	0.514451	3.21069	0.00132418	0.0122197	RPS25
1.82128	3.23269	1.04535	3.09245	0.00198513	0.0165809	AP003392.6
3.21502	1.5223	0.526569	2.89097	0.0038405	0.0266069	DPAGT1
50.4913	-0.563627	0.209846	-2.68591	0.00723336	0.0430667	CBL
2.24666	-2.98714	1.08886	-2.74338	0.00608109	0.037504	TBCEL
39.9593	1.44343	0.203136	7.10574	1.19681e-12	3.24671e-10	TBRG1
2.44845	3.08821	0.605676	5.09877	3.4186e-07	1.55327e-05	STT3A-AS1
1.12219	2.81554	0.945705	2.97719	0.00290904	0.0218128	AP000842.2
4.01559	2.36828	0.772468	3.06586	0.00217048	0.0178188	CDON
29.6116	1.84874	0.652158	2.8348	0.0045855	0.0302724	KIRREL3
43.6144	2.06582	0.637221	3.24192	0.00118729	0.011249	OPCML
4.82292	2.03149	0.46273	4.39023	1.13232e-05	0.000283967	THYN1
6.48155	1.50466	0.361475	4.16255	3.14708e-05	0.000637863	ACAD8
1.21966	3.73736	1.13624	3.28924	0.00100457	0.00989279	GLB1L3
69.1931	-0.545719	0.156976	-3.47644	0.000508117	0.00578901	LARP4B
42.3614	-0.44905	0.161455	-2.78126	0.0054148	0.0343254	WDR37
12.4228	2.77199	0.343614	8.06716	7.19511e-16	4.57683e-13	AL365356.1
71.1657	-1.23633	0.273133	-4.52649	5.99712e-06	0.00017046	PFKFB3
3.74093	2.80604	0.520545	5.39057	7.02345e-08	4.22025e-06	AL157395.1
342.83	-1.03133	0.193727	-5.32361	1.01729e-07	5.72134e-06	SFMBT2
54.6385	-0.990304	0.279662	-3.54107	0.000398502	0.00477969	USP6NL
852.18	-0.915531	0.231307	-3.95807	7.55578e-05	0.00130385	FRMD4A
1.87607	4.73739	1.1332	4.18053	2.90824e-05	0.000600094	HSPA14-1
1.5777	1.99703	0.680392	2.93511	0.00333425	0.0240354	STAM-AS1
16.0219	-0.988179	0.307539	-3.21319	0.00131271	0.0121321	STAM
131.447	-0.536402	0.159584	-3.36126	0.000775872	0.00805885	PIP4K2A
11.9186	1.78245	0.596385	2.98876	0.00280116	0.0212625	KIAA1217
10.2385	2.6681	0.851313	3.1341	0.00172383	0.0148665	GPR158
65.6358	-0.652692	0.181035	-3.60534	0.000311739	0.00394421	ABI1
1.16563	3.48067	1.11313	3.12693	0.00176644	0.0151773	AL358234.1
3.41746	1.60007	0.43812	3.65213	0.000260075	0.00344408	AL391839.1
34.7629	-0.879591	0.268568	-3.27511	0.0010562	0.01026	CCDC7
121.006	-0.616532	0.133589	-4.61515	3.92803e-06	0.000118983	CCNY
6.84333	1.80182	0.555923	3.24114	0.00119052	0.0112566	AL117339.5
151.497	-0.87753	0.28382	-3.09185	0.00198913	0.0166034	ARHGAP22
67.6116	-0.779325	0.225702	-3.45289	0.000554623	0.00621559	WDFY4
8.96127	-1.12035	0.356018	-3.14688	0.00165025	0.0144208	TMEM273
18.0065	-0.830442	0.287133	-2.89219	0.00382566	0.0265408	ERCC6
9.09838	2.08133	0.536426	3.88	0.000104458	0.00167585	CISD1
3.29234	2.61319	0.812215	3.21736	0.00129375	0.0120049	ADO
1.16851	2.50805	0.867743	2.89031	0.0038486	0.0266498	FAM241B
25.7958	1.15151	0.289027	3.9841	6.77351e-05	0.00119914	PPA1
0.662381	3.50033	1.24904	2.80242	0.0050721	0.0325783	NODAL
124.933	-1.18045	0.27683	-4.26416	2.00658e-05	0.000449216	PALD1
3.89343	2.23601	0.625575	3.57433	0.000351123	0.00431237	PCBD1
15.917	-1.68668	0.331249	-5.09189	3.54517e-07	1.59507e-05	CDH23
152.683	1.16949	0.254456	4.59604	4.30593e-06	0.000128322	PSAP
44.3833	0.94987	0.160068	5.93417	2.95342e-09	2.64475e-07	ANAPC16
31.3829	1.79096	0.460236	3.8914	9.96674e-05	0.00161278	DDIT4
1.54001	2.46575	0.753377	3.27292	0.00106442	0.0103181	DNAJC9-AS1
12.8261	1.08278	0.288049	3.759	0.000170595	0.00248773	VDAC2
2.92111	-2.28097	0.84956	-2.68489	0.00725545	0.0430895	AC010997.3
1.75465	1.96696	0.619104	3.17711	0.0014875	0.0132966	AC010997.5
900.904	-1.25423	0.237271	-5.28607	1.24972e-07	6.70164e-06	LRMDA
253.974	-0.799628	0.297051	-2.69189	0.00710488	0.0424155	KCNMA1
63.7527	1.1323	0.282369	4.00999	6.0722e-05	0.0010971	RPS24
30.4404	-0.857711	0.317358	-2.70266	0.00687867	0.0414134	ZMIZ1
9.45049	2.66877	0.845266	3.15731	0.00159233	0.0140008	FAM213A
47.2826	-1.03687	0.286047	-3.62483	0.000289154	0.00372488	TSPAN14
11.6245	1.75992	0.60804	2.89441	0.00379868	0.0264232	GHITM
9.30169	2.72761	0.587964	4.63908	3.49961e-06	0.000107416	SNCG
4.99251	1.76525	0.643153	2.74468	0.00605708	0.0374322	PAPSS2
15.4749	1.69463	0.455037	3.72415	0.000195971	0.00277795	ANKRD22
45.2036	-3.69333	0.490812	-7.52493	5.27506e-14	2.0704e-11	LINC01374
1.06629	2.18818	0.805677	2.71595	0.00660856	0.039983	FGFBP3
47.1613	-0.659223	0.183829	-3.58607	0.000335696	0.00416448	BTAF1
13.2398	0.697247	0.260429	2.6773	0.00742182	0.043725	MARCH5
53.8304	-0.780265	0.22927	-3.40326	0.000665861	0.00712479	TBC1D12
9.72534	1.21595	0.333635	3.64454	0.00026787	0.00352705	TCTN3
17.96	-1.28261	0.37568	-3.41411	0.000639914	0.00691535	CC2D2B
85.2898	-0.491572	0.136186	-3.60956	0.000306715	0.00389132	LCOR
5.60878	2.57455	0.571264	4.50676	6.58265e-06	0.000183429	SLIT1
17.815	2.53585	0.617317	4.10785	3.99352e-05	0.000776274	PGAM1
4.34775	2.51357	0.917715	2.73894	0.00616367	0.0379131	GOLGA7B
2.30185	2.23999	0.791346	2.83061	0.00464595	0.0305322	HPSE2
11.6379	1.80838	0.497372	3.63587	0.000277039	0.00361424	GOT1
13.1808	0.87163	0.243882	3.57398	0.000351596	0.0043153	CUTC
0.824621	2.43942	0.834565	2.92299	0.00346692	0.0246452	PKD2L1
3.04852	-3.48003	0.864601	-4.02501	5.69718e-05	0.00104677	NDUFB8
5.15978	1.53417	0.385853	3.97604	7.00719e-05	0.00123438	MRPL43
34.3707	-0.56017	0.176773	-3.16887	0.00153033	0.0135656	FBXW4
2.35329	2.91454	0.621444	4.68995	2.73278e-06	8.73683e-05	NPM3
69.1502	-0.571689	0.158172	-3.61436	0.000301087	0.00383839	ARMH3
7.61745	2.36967	0.394851	6.00142	1.95594e-09	1.88907e-07	FBXL15
28.5031	-0.795214	0.21705	-3.66373	0.000248567	0.0033372	SUFU
3.06398	2.08095	0.570363	3.64846	0.000263815	0.00348111	BORCS7-ASMT
7.30785	2.87749	0.726285	3.96193	7.43468e-05	0.00128776	INA
16.5897	2.00634	0.39838	5.03624	4.74776e-07	2.05592e-05	ATP5MD
4.11895	2.88495	0.823806	3.50198	0.000461813	0.00536127	SORCS3
9.81981	1.66058	0.549596	3.02146	0.00251563	0.0197387	SORCS1
12.5292	1.48176	0.393093	3.76948	0.000163585	0.00240068	BBIP1
0.679614	4.01528	1.31478	3.05397	0.00225835	0.0183467	ADRA2A
66.7658	3.09193	0.675327	4.57842	4.685e-06	0.000138723	ATRNL1
2.13341	3.53169	0.703941	5.01703	5.24756e-07	2.22022e-05	SLC18A2
11.1799	1.87751	0.384886	4.8781	1.07113e-06	3.98371e-05	FAM45A
7.32589	1.25662	0.369406	3.40174	0.000669574	0.00716037	PRDX3
21.4846	-1.07404	0.24477	-4.38797	1.14415e-05	0.00028599	GRK5
37.3526	-1.1	0.33224	-3.31086	0.000930112	0.00926446	RGS10
4.9133	-4.09915	0.952797	-4.30222	1.69093e-05	0.000393061	EEF1AKMT2
16.3196	-0.774622	0.269632	-2.87289	0.00406741	0.0277689	ZRANB1
1.78105	3.7949	0.853208	4.44781	8.67513e-06	0.000228181	AL731577.1
71.9254	-0.76201	0.202072	-3.77099	0.000162602	0.00239006	CTBP2
15.6799	0.759301	0.258729	2.93473	0.00333836	0.0240417	BCCIP
4.26822	2.33213	0.793034	2.94077	0.00327393	0.0237679	FAM196A
29.631	-1.00992	0.257058	-3.92876	8.53837e-05	0.0014358	MGMT
23.2255	-0.794438	0.255878	-3.10475	0.00190437	0.016122	PPP2R2D
7.98708	2.11846	0.758286	2.79375	0.00521005	0.0333251	BNIP3
2.27445	3.02077	1.10007	2.74599	0.0060329	0.0373202	CFAP46
2.34112	2.36381	0.78044	3.02882	0.0024551	0.0194291	FUOM
7.10103	1.42416	0.442187	3.22071	0.00127872	0.0119074	ECHS1
4.03257	-2.73478	0.820516	-3.333	0.000859145	0.00870805	MTG1
1.32263	3.05076	1.10643	2.75729	0.00582823	0.0363589	SYCE1
41.6361	-0.612307	0.164811	-3.7152	0.000203041	0.00285045	KDM5A
97.3151	-0.446244	0.158702	-2.81183	0.00492602	0.0319069	WNK1
27.1072	2.56627	0.762038	3.36764	0.000758151	0.00790595	CACNA1C
9.63394	2.55558	0.450151	5.67715	1.36955e-08	1.02284e-06	FKBP4
2.6137	-2.24768	0.740761	-3.03429	0.00241102	0.0192038	DYRK4
1.48821	3.01376	0.682931	4.41297	1.01961e-05	0.000262325	AC005833.1
11.3878	2.63001	0.431341	6.0973	1.07878e-09	1.11175e-07	MRPL51
6.73764	-1.96725	0.730007	-2.69483	0.00704238	0.0421378	NCAPD2
99.719	2.37465	0.435318	5.45499	4.89768e-08	3.15335e-06	GAPDH
12.0599	-2.13907	0.464527	-4.60484	4.12791e-06	0.000124019	CHD4
7.28297	1.00463	0.368037	2.72969	0.00633939	0.0387613	COPS7A
12.8297	2.10701	0.537636	3.91903	8.89066e-05	0.00147753	MLF2
10.14	2.07283	0.537844	3.85397	0.000116218	0.0018107	PTMS
6.87827	2.24338	0.61542	3.64529	0.000267087	0.00351926	GPR162
25.122	2.34629	0.436146	5.37958	7.46586e-08	4.44267e-06	TPI1
27.6902	2.20441	0.659953	3.34025	0.000837019	0.00852124	ENO2
4.34157	1.99625	0.65463	3.04943	0.00229276	0.0185503	C12orf57
7.26248	1.62748	0.354183	4.59503	4.32697e-06	0.000128741	PHB2
2.77475	5.60824	0.874079	6.41616	1.3975e-10	1.89557e-08	EMG1-1
2.74241	3.53356	0.810366	4.36046	1.29791e-05	0.000318386	C1R
12.9147	2.12416	0.748758	2.83691	0.00455529	0.0301188	CLSTN3
1.25734	2.95159	0.846746	3.48581	0.000490651	0.00562177	SLC2A14
10.0005	1.1357	0.368413	3.08268	0.00205147	0.017039	NECAP1
20.2566	0.594538	0.222091	2.677	0.00742844	0.043725	M6PR
13.9761	1.86558	0.404776	4.60891	4.04781e-06	0.00012201	CLECL1
1.6358	3.43776	0.825667	4.16362	3.13238e-05	0.000635676	LINC02470
15.3248	1.71943	0.543269	3.16496	0.00155102	0.0137029	GABARAPL1
10.4806	2.09417	0.717506	2.91868	0.00351516	0.0249243	GRIN2B
64.4167	-0.469543	0.178454	-2.63117	0.0085091	0.0484916	ATF7IP
16.6871	1.61359	0.290532	5.5539	2.79371e-08	1.92297e-06	STRAP
21.4333	-1.00719	0.30628	-3.28845	0.00100739	0.0099111	DERA
1.02448	3.65529	1.25696	2.90805	0.00363694	0.0256434	AC007529.2
54.1486	1.26418	0.438212	2.88487	0.00391576	0.0270077	PLEKHA5
4.86197	3.10524	0.919808	3.37596	0.000735579	0.00773175	AC024901.1
4.42387	4.61472	0.858731	5.37388	7.70593e-08	4.55613e-06	SLCO1C1
15.6738	2.19599	0.491116	4.47143	7.76987e-06	0.000210162	LDHB
9.08613	0.9122	0.313538	2.90938	0.00362146	0.0255566	MED21
1.75965	2.43852	0.833834	2.92446	0.00345049	0.0245852	ARNTL2
12.3643	-1.94897	0.599995	-3.24831	0.00116093	0.0110791	AC012150.1
1.52077	2.01659	0.708895	2.84469	0.00444544	0.0296047	AC023157.3
5.44627	1.32951	0.459643	2.89247	0.00382222	0.0265269	C12orf40
12.1472	3.24678	0.780558	4.15956	3.18857e-05	0.000642135	PDZRN4
1.12832	3.35331	1.17825	2.84601	0.00442703	0.0295034	AC090531.1
5.79453	1.15069	0.429641	2.67826	0.00740061	0.0436582	ZCRB1
8.20569	2.709	0.940166	2.88141	0.00395903	0.0272712	PRICKLE1
0.708564	2.44423	0.890684	2.74422	0.0060655	0.0374716	ADAMTS20
18.5962	0.899854	0.311927	2.88482	0.00391639	0.0270077	PUS7L
71.479	-0.436327	0.148791	-2.93247	0.00336273	0.0241465	TMEM117
14.5192	1.56592	0.59112	2.64907	0.00807141	0.0467141	NELL2
63.9386	-0.584978	0.179345	-3.26174	0.0011073	0.0106637	ARID2
38.2508	-1.11254	0.347754	-3.19923	0.00137796	0.0125838	AC008014.1
1.48169	-2.27752	0.776115	-2.93452	0.00334068	0.0240443	AC008083.3
20.8028	0.672546	0.224446	2.99647	0.00273121	0.0208733	HDAC7
4.00149	2.52495	0.877174	2.87851	0.00399561	0.0274583	CACNB3
12.2795	1.96502	0.397222	4.9469	7.54031e-07	2.98489e-05	CCDC65
102.554	1.87138	0.383909	4.87453	1.09069e-06	4.04016e-05	TUBA1B
6.43043	1.29829	0.401512	3.23349	0.00122286	0.0114916	MCRS1
75.7227	-1.15645	0.217508	-5.31683	1.0559e-07	5.92043e-06	FMNL3
45.0922	1.09518	0.292215	3.74784	0.000178361	0.00256848	TMBIM6
12.9323	-0.71196	0.270415	-2.63284	0.0084674	0.0483436	NCKAP5L
28.5741	2.07409	0.688437	3.01275	0.00258895	0.0201003	FAIM2
25.6859	1.00893	0.252676	3.99297	6.52505e-05	0.00116635	AC074032.1
21.9991	0.75839	0.255471	2.96859	0.00299166	0.0222537	CERS5
27.3214	-0.558291	0.180886	-3.08643	0.00202577	0.0168634	LARP4
164.629	-1.07023	0.254673	-4.20238	2.64119e-05	0.0005581	DIP2B
0.723438	3.03658	1.04509	2.90558	0.00366577	0.0257806	TMPRSS12
3.07389	2.12775	0.54442	3.90829	9.29526e-05	0.00153291	HIGD1C
19.0868	0.998832	0.22369	4.46526	7.99721e-06	0.000214425	DAZAP2
6.48014	-1.37527	0.502607	-2.73627	0.00621405	0.0381466	GALNT6
1.04323	2.4409	0.825782	2.95586	0.00311799	0.0229663	KRT8
21.6503	1.90559	0.384639	4.95424	7.26148e-07	2.90504e-05	AC068888.1
2.80192	2.08358	0.620506	3.35787	0.000785446	0.00813082	MFSD5
34.4181	1.60086	0.361384	4.42981	9.43166e-06	0.000245051	PFDN5
5.98034	1.29844	0.401502	3.23396	0.00122086	0.0114787	AAAS
12.2435	1.25776	0.382046	3.29217	0.000994163	0.00981392	PRR13
7.07264	1.23977	0.413899	2.99535	0.00274127	0.0209132	MAP3K12
9.27098	-4.65005	0.937462	-4.96025	7.04025e-07	2.82944e-05	ATF7
30.5546	1.42726	0.320325	4.45568	8.36293e-06	0.000221973	ATP5MC2
22.8476	1.09763	0.258454	4.24693	2.16724e-05	0.000475375	HNRNPA1
7.74406	1.03174	0.324394	3.18052	0.0014701	0.0131645	COPZ1
4.799	2.44918	0.641808	3.81605	0.000135602	0.00205186	GPR84
12.4415	3.59832	0.671111	5.36173	8.2427e-08	4.84246e-06	TESPA1
8.49955	2.33465	0.734941	3.17666	0.00148984	0.0133062	ITGA7
50.2561	2.5244	0.249575	10.1148	4.74969e-24	1.46029e-20	CD63
8.49631	-3.06453	0.749961	-4.08625	4.38401e-05	0.000842067	SARNP
3.62196	1.77225	0.456702	3.88053	0.000104229	0.00167585	ORMDL2
8.67968	0.990815	0.318449	3.11137	0.00186218	0.0158303	PA2G4
102.601	2.86373	0.392373	7.29848	2.91029e-13	9.41862e-11	RPL41
6.45602	2.11757	0.58366	3.62809	0.000285528	0.00368848	MYL6B
22.0591	1.17252	0.344051	3.40798	0.000654453	0.00703537	MYL6
2.39395	2.24371	0.619919	3.61936	0.000295328	0.00378853	AC073896.1
18.502	1.87837	0.474185	3.96125	7.45585e-05	0.00128902	ATP5F1B
43.1844	1.31519	0.454335	2.89476	0.00379443	0.0264054	NACA
2.89089	1.69622	0.626669	2.70672	0.00679518	0.040991	NAB2
3.20523	2.08413	0.478996	4.35105	1.35487e-05	0.000330163	SHMT2
69.0967	-0.649008	0.227193	-2.85664	0.00428155	0.0288218	R3HDM2
22.342	0.628735	0.211224	2.97663	0.00291438	0.0218277	MARS
10.7899	2.04312	0.396122	5.1578	2.49867e-07	1.22587e-05	DDIT3
11.1614	0.942926	0.325313	2.89852	0.00374927	0.0262279	DCTN2
6.28757	2.14095	0.660916	3.23937	0.00119795	0.0113094	DTX3
4.7974	3.14962	0.74078	4.25177	2.12092e-05	0.00046848	ARHGEF25
3.68409	3.06588	0.75676	4.05133	5.09278e-05	0.000956686	B4GALNT1
34.8896	0.78438	0.259356	3.02434	0.00249174	0.0196349	OS9
8.28653	2.16386	0.34029	6.35888	2.03227e-10	2.60343e-08	AC025165.2
5.24524	1.90197	0.379022	5.0181	5.21842e-07	2.21297e-05	CDK4
1.28151	3.8727	0.936925	4.13342	3.57405e-05	0.00070893	LINC02388
16.7822	2.61837	0.678703	3.8579	0.000114367	0.00179247	FAM19A2
17.1364	1.95168	0.521947	3.73923	0.000184588	0.00264166	AC020611.2
18.3932	0.669671	0.209281	3.19987	0.00137492	0.0125622	GNS
21.7595	-0.653785	0.230252	-2.83943	0.0045194	0.0299567	LEMD3
6.8018	-4.59655	0.833403	-5.5154	3.47987e-08	2.32584e-06	TMBIM4
30.816	-0.726116	0.233967	-3.10349	0.00191251	0.0161761	MDM2
1.60298	3.12812	0.849892	3.68061	0.00023268	0.00317239	AC020656.1
1.03141	3.94218	1.11256	3.54335	0.000395082	0.00474484	BEST3
2.37582	2.1893	0.646551	3.38612	0.000708875	0.00753262	MYRFL
7.61852	2.61354	0.886399	2.94849	0.00319332	0.0233666	PTPRR
46.4879	-0.739107	0.173787	-4.25294	2.10979e-05	0.000467484	ZFC3H1
16.5004	3.12989	0.711251	4.40054	1.07983e-05	0.000273621	KCNC2
14.1813	0.911817	0.253214	3.60097	0.000317034	0.00399203	KRR1
4.19608	3.19185	1.0559	3.02287	0.00250386	0.0196955	ACSS3
2.28715	3.16888	1.04029	3.04615	0.00231796	0.0186772	LRRIQ1
20.0507	-0.825469	0.307764	-2.68215	0.00731505	0.0432502	POC1B
0.522585	3.00591	1.09389	2.74791	0.00599762	0.0371835	AC084200.1
8.88944	1.22866	0.423656	2.90014	0.00372998	0.0261226	NUDT4
41.1547	-0.666513	0.244162	-2.72979	0.00633737	0.0387613	TMCC3
11.1776	1.50203	0.373132	4.02547	5.68616e-05	0.00104579	NDUFA12
6.02275	1.01778	0.362188	2.8101	0.00495268	0.032012	SNRPF
16.654	-0.940244	0.321411	-2.92536	0.00344056	0.0245524	ELK3
17.031	0.798782	0.297837	2.68195	0.00731952	0.0432628	IKBIP
25.4771	-0.965264	0.289065	-3.33926	0.000840012	0.00854699	APAF1
2.4717	4.20159	0.964067	4.35819	1.31141e-05	0.000320843	AC069437.1
29.7653	-0.729902	0.251272	-2.90483	0.00367452	0.0258323	UHRF1BP1L
42.2093	0.928462	0.305735	3.03682	0.00239089	0.0191227	CHPT1
2.90748	1.71535	0.574699	2.98477	0.00283787	0.0214237	SYCP3
5.82667	-2.16505	0.613687	-3.52795	0.000418799	0.00498425	IGF1
2.20635	4.11295	0.743388	5.5327	3.1533e-08	2.16241e-06	STAB2
0.912249	2.86679	0.890716	3.21852	0.00128854	0.0119799	AC025265.2
59.6711	1.63722	0.360538	4.54104	5.59773e-06	0.000161094	HSP90B1
14.6732	0.856681	0.291467	2.93921	0.00329052	0.0238508	TDG
65.4165	1.41085	0.363946	3.87654	0.000105952	0.00169136	TXNRD1
67.1868	-1.04601	0.200233	-5.22397	1.75125e-07	8.82657e-06	APPL2
2.94421	1.48494	0.513496	2.89183	0.0038301	0.0265616	CKAP4
3.63424	2.45227	0.811679	3.02123	0.00251751	0.0197408	BTBD11
12.3258	0.689292	0.262779	2.62309	0.00871364	0.0492918	PWP1
29.0075	-1.01021	0.279286	-3.6171	0.00029792	0.00381542	CMKLR1
12.3764	1.6647	0.44377	3.75127	0.000175944	0.00254512	ISCU
48.7025	-1.12523	0.256463	-4.3875	1.14661e-05	0.000286217	SSH1
0.949945	3.08381	0.881922	3.49669	0.000471072	0.00543797	DAO
41.8865	-0.631791	0.205274	-3.07779	0.00208545	0.0172513	GIT2
15.469	-0.903483	0.308912	-2.92473	0.00344759	0.0245813	ANKRD13A
6.90066	3.28746	0.967868	3.3966	0.000682285	0.00728363	CUX2
34.1547	-0.979328	0.26213	-3.73603	0.000186945	0.00266917	SH2B3
6.65714	1.15281	0.340904	3.38162	0.000720593	0.00760021	MAPKAPK5-AS1
8.8664	1.05505	0.302271	3.4904	0.000482296	0.00554325	ERP29
49.173	1.53211	0.42154	3.63455	0.000278466	0.00362261	RPL6
48.1619	1.85555	0.59204	3.13416	0.00172347	0.0148665	PEBP1
9.76333	2.79259	0.803907	3.47377	0.000513204	0.00583307	SRRM4
38.9966	1.94898	0.294848	6.61012	3.8401e-11	6.68285e-09	RPLP0
2.45706	-2.24237	0.753358	-2.9765	0.00291557	0.0218278	COX6A1
2.36568	2.74137	0.73026	3.75397	0.000174059	0.00252625	TRIAP1
35.402	2.17974	0.551476	3.95256	7.7321e-05	0.00132683	DYNLL1
25.0319	-0.691135	0.228983	-3.01828	0.00254217	0.0198593	KDM2B
1.82128	-2.69097	0.977293	-2.7535	0.0058962	0.0366837	VPS33A
34.2459	0.445728	0.166242	2.68119	0.0073361	0.0433469	RSRC2
14.8967	-1.09922	0.307476	-3.57499	0.000350246	0.00431041	VPS37B
33.2478	1.38465	0.235249	5.88588	3.9593e-09	3.41296e-07	ARL6IP4
1.21195	2.53601	0.790473	3.20821	0.00133563	0.0123069	AC137767.1
12.3425	1.56339	0.310013	5.04297	4.58372e-07	1.99896e-05	TMED2
62.908	-0.896145	0.159237	-5.62773	1.82592e-08	1.3209e-06	NCOR2
60.7383	1.44355	0.421298	3.42644	0.000611557	0.00667933	UBC
20.5056	2.45904	0.739819	3.32384	0.000887856	0.00892063	TMEM132B
2.03688	3.77193	1.09995	3.42918	0.000605411	0.00663578	LINC00507
9.76036	1.82394	0.672572	2.71188	0.00669024	0.0404374	TMEM132D
4.5933	3.37945	0.815869	4.14215	3.44067e-05	0.000685421	RIMBP2
12.2681	2.60774	0.449466	5.80187	6.5579e-09	5.25972e-07	RAN
37.9481	-0.654735	0.24758	-2.64453	0.00818034	0.0471277	SFSWAP
0.870623	3.50493	1.00464	3.48874	0.000485298	0.00557428	AC131009.2
31.895	-0.58045	0.211373	-2.74609	0.00603099	0.0373202	EP400
5.90163	1.22046	0.404954	3.01382	0.00257977	0.020038	DDX51
10.0511	-1.13432	0.348817	-3.25192	0.00114629	0.0109563	FBRSL1
13.7614	-0.961679	0.295632	-3.25296	0.0011421	0.0109276	GOLGA3
25.7857	-0.985845	0.228677	-4.31108	1.62458e-05	0.000382253	CHFR
1.56468	2.71746	0.922592	2.94547	0.00322467	0.0235679	AL161772.1
10.1795	2.10748	0.507536	4.15238	3.29039e-05	0.000658327	SAP18
9.74222	2.39318	0.402	5.95318	2.62987e-09	2.41359e-07	MRPL57
0.702276	3.35622	1.21851	2.75437	0.00588052	0.036605	AL157931.1
1.18378	3.15924	1.10602	2.85639	0.00428492	0.0288218	ATP12A
17.8665	-0.98894	0.260671	-3.79383	0.000148342	0.00221504	USP12
37.6094	2.27307	0.31595	7.1944	6.27365e-13	1.83699e-10	RPL21
26.2215	1.26147	0.426589	2.95711	0.00310542	0.0229051	GTF3A
20.6268	0.756642	0.240685	3.1437	0.00166827	0.0145273	MTIF3
2.94154	1.93754	0.717218	2.70146	0.00690359	0.0415269	FLT3
110.441	-0.407489	0.14754	-2.76189	0.00574684	0.036034	PAN3
17.524	0.876426	0.235861	3.71586	0.000202517	0.00284526	POMP
12.0408	0.904239	0.299376	3.02041	0.00252435	0.0197819	SLC46A3
9.71951	2.13132	0.574348	3.71084	0.000206569	0.00289558	MTUS2
24.6006	1.14114	0.381955	2.98764	0.0028114	0.0213161	ALOX5AP
214.684	0.949317	0.168295	5.64078	1.69278e-08	1.23916e-06	N4BP2L2
3.2215	2.28766	0.813845	2.81093	0.00493989	0.0319522	TRPC4
15.9887	1.09105	0.286696	3.80561	0.000141458	0.00213192	UFM1
0.718492	2.83091	1.00425	2.81893	0.00481838	0.0313765	FREM2
[truncated: 1,272 more rows]

## Sheet: ALS DGEs
baseMean	log2FoldChange	lfcSE	stat	pvalue	padj	Gene
5.19751	-2.11029	0.513479	-4.10979	3.96013e-05	0.0361238	DUSP27
2.83997	-4.11474	0.972943	-4.22917	2.34554e-05	0.0275562	ADGRG7
9.89186	1.51187	0.375206	4.02944	5.59107e-05	0.0454748	SCRG1
6.05381	3.33403	0.83247	4.00499	6.20214e-05	0.0485765	LINC02211
9.86108	-4.47002	0.871407	-5.12967	2.90257e-07	0.00107828	HCG18
20.3022	-5.35842	1.04662	-5.11975	3.05938e-07	0.00107828	AC068992.1
29.6162	-4.39448	1.07136	-4.10179	4.09974e-05	0.0361238	PALM2-AKAP2
5.64063	-4.90698	1.03127	-4.75819	1.9534e-06	0.00443493	CU638689.4
4.46907	-5.42634	1.29362	-4.19469	2.73245e-05	0.0288915	MATR3.1
17.2838	3.13134	0.772324	4.05444	5.02545e-05	0.0425093	H2AZ1
7.89041	4.63566	0.967703	4.79037	1.66476e-06	0.00440059	H4C3
6.56432	4.57927	1.0372	4.41502	1.01001e-05	0.0142392	H1-4
6.47572	4.1786	0.929996	4.49314	7.0182e-06	0.0123655	H1-3
7.70735	-5.95092	1.39436	-4.26784	1.97379e-05	0.0260874	LINC-PINT
1.94435	-4.33557	1.03671	-4.18203	2.88913e-05	0.0290935	ADORA3
11.841	-6.75168	1.60561	-4.20506	2.61008e-05	0.0288915	AL096803.2
16.2398	-7.29773	1.11315	-6.55593	5.52974e-11	1.1678e-06	AL392172.2
3.72338	-5.156	1.14735	-4.49384	6.99504e-06	0.0123655	AC104162.2
7.15022	-6.07072	1.35625	-4.47611	7.60164e-06	0.0123655	AC084198.2
3.53141	-5.08642	1.1484	-4.42914	9.46095e-06	0.0142392	TLR6
14.1285	-7.06933	1.25783	-5.62026	1.90673e-08	0.000134405	AC097376.3
8.66027	-6.35311	1.30157	-4.88113	1.0548e-06	0.00318656	C5orf56
22.5962	-7.74679	1.2007	-6.45191	1.10446e-10	1.1678e-06	GARS-DT
5.93694	-5.81962	1.22678	-4.74383	2.09719e-06	0.00443493	AL158152.1
2.15607	-4.39619	1.0682	-4.1155	3.86339e-05	0.0361238	AC087284.1
15.0202	-7.12438	1.38489	-5.14436	2.68428e-07	0.00107828	LINC01578
5.97257	-5.81312	1.36921	-4.24561	2.17998e-05	0.0271177	Z83843.1

## Sheet: FTLD DGEs
baseMean	log2FoldChange	lfcSE	stat	pvalue	padj	Gene
5.19992	-2.19802	0.50974	-4.31203	1.61761e-05	0.00156093	PLEKHG5
22.7024	0.964204	0.225643	4.27314	1.92735e-05	0.00176129	NBPF1
5.83986	-4.06673	0.810319	-5.01868	5.20284e-07	8.86345e-05	ZMYM6
8.38445	-4.38329	0.939131	-4.66739	3.0505e-06	0.000397112	ST3GAL3
4.93245	2.16861	0.439469	4.93461	8.03106e-07	0.000125933	CRYZ
24.4664	-4.31244	1.17088	-3.68309	0.000230425	0.0123721	AK5
55.1325	-2.05238	0.630752	-3.25387	0.00113845	0.0411244	IFI44L
18.7403	-2.89711	0.672754	-4.30634	1.65975e-05	0.00159048	LRRC8D
4.32689	-3.01047	0.76625	-3.92883	8.53611e-05	0.00558245	MFSD14A
12.6749	1.50363	0.412055	3.64911	0.000263149	0.0134489	NBPF14
79.822	1.06542	0.308259	3.45623	0.000547785	0.0239965	AC245297.3
13.9769	2.50638	0.574085	4.36588	1.26615e-05	0.00123912	CACYBP
8.89041	1.673	0.455748	3.67088	0.000241716	0.0126298	IER5
32.2053	-0.603392	0.168917	-3.57212	0.000354106	0.017085	SMG7
11.2611	2.7013	0.644167	4.19348	2.74711e-05	0.00228358	CHI3L1
28.4369	-3.61576	0.494082	-7.31813	2.51442e-13	3.85516e-10	DISP1
2.9531	2.34119	0.672125	3.48327	0.000495334	0.0221919	AL117348.2
25.1389	1.25695	0.307908	4.08222	4.46067e-05	0.00338202	IRF2BP2
12.7723	-4.03276	1.03061	-3.91299	9.11612e-05	0.00593365	VSNL1
543.475	1.05445	0.294614	3.57907	0.000344815	0.0168131	LINC00486
70.9719	-1.14398	0.288257	-3.96859	7.22987e-05	0.00502154	EML4
118.704	1.13517	0.237106	4.78761	1.68778e-06	0.000240099	ZFP36L2
10.5275	0.918769	0.27568	3.33273	0.000859976	0.0338086	SOCS5
13.7919	-4.45105	0.75912	-5.86343	4.53405e-09	1.42194e-06	CALM2
14.6522	-3.95045	0.752833	-5.24745	1.54223e-07	3.27403e-05	ASB3
21.7775	0.832797	0.200624	4.15103	3.30985e-05	0.00264004	CCT4
7.97034	-4.5092	0.911269	-4.94827	7.48767e-07	0.000121556	LINC02245
2.0337	2.73233	0.814606	3.35417	0.000796025	0.0316552	SPR
7.92914	1.95855	0.55042	3.55829	0.00037328	0.0178851	ATOH8
10.3457	-2.68324	0.72686	-3.69155	0.000222889	0.012205	LINC00342
18.6682	1.39371	0.404967	3.44153	0.000578429	0.0250998	SSFA2
19.9192	-2.66306	0.619349	-4.29978	1.7097e-05	0.00161344	LINC01473
32.0008	1.40538	0.297445	4.72484	2.30297e-06	0.000314704	HSPD1
4.54935	5.12584	0.711114	7.20818	5.67028e-13	7.82441e-10	HSPE1-MOB4
34.6648	-1.32175	0.362948	-3.64171	0.000270832	0.0137398	PARD3B
23.5653	1.43074	0.273683	5.22772	1.71611e-07	3.48244e-05	METTL21A
3.20139	-3.37743	0.778998	-4.33561	1.45356e-05	0.00141251	SCLY
5.68893	-2.62339	0.620928	-4.22494	2.39002e-05	0.00207421	TTLL3
15.1832	-1.52786	0.42177	-3.6225	0.000291769	0.0146404	ATXN7
96.0604	-1.40508	0.399269	-3.51913	0.000432963	0.0198833	PARP14
10.9073	1.86843	0.552278	3.38313	0.000716653	0.0293445	H1FX
4.0194	-3.60968	0.911236	-3.9613	7.45414e-05	0.00505258	ACAD11
50.8191	1.09127	0.22306	4.89228	9.96725e-07	0.000149498	FXR1
11.5368	-0.908918	0.285317	-3.18565	0.00144432	0.0494544	PCYT1A
1.87806	-2.76122	0.735769	-3.75284	0.000174844	0.0100111	AC092535.4
24.9791	0.817616	0.240076	3.40565	0.000660064	0.0276846	MXD4
8.0517	-2.6428	0.632314	-4.17956	2.92072e-05	0.00240245	AC005699.1
8.30848	-1.5664	0.445168	-3.51867	0.000433719	0.0198833	RPL9
8.52091	-4.30304	0.831307	-5.17623	2.26415e-07	4.46329e-05	FIP1L1
14.1256	1.37363	0.334763	4.10329	4.07324e-05	0.00315768	CCNG2
134.398	2.84347	0.432397	6.57605	4.83108e-11	2.89844e-08	RASGEF1B
63.2245	-2.8356	0.823673	-3.44263	0.000576082	0.0250768	UNC5C
4.48708	2.74117	0.671328	4.0832	4.44191e-05	0.00338202	AC018797.2
9.47766	2.00013	0.478588	4.17923	2.92493e-05	0.00240245	AC108062.1
45.2351	-0.85708	0.259064	-3.30838	0.000938387	0.0359689	KLHL2
56.5338	-3.70151	1.035	-3.57635	0.00034843	0.0168701	GPM6A
1.64885	3.07815	0.898379	3.42634	0.000611782	0.0262173	LINC02228
3.78801	4.50173	0.942031	4.77875	1.7639e-06	0.000248368	LINC02211
13.7691	5.27863	0.987334	5.34635	8.97474e-08	2.09902e-05	RANBP3L
14.1557	1.2709	0.345013	3.68363	0.000229935	0.0123721	GTF2H2C
10.7388	1.28059	0.39736	3.22275	0.00126968	0.0447084	GTF2H2
27.1266	2.11814	0.557227	3.80121	0.000143991	0.00841918	IQGAP2
2.27523	-2.7859	0.77656	-3.58749	0.000333883	0.0163959	AGGF1
31.0041	2.19787	0.43237	5.08331	3.70906e-07	6.64692e-05	DHFR
14.4732	-2.13386	0.565804	-3.77137	0.000162357	0.00945299	AC008591.1
30.7718	-3.80042	0.682469	-5.56863	2.56749e-08	6.81322e-06	RAPGEF6
7.17413	-4.44532	0.896546	-4.95828	7.11201e-07	0.000116832	RAD50
28.5088	1.3093	0.282326	4.63756	3.52539e-06	0.000448645	HSPA4
4.98423	-3.97945	0.745433	-5.33844	9.37503e-08	2.12076e-05	PPP2CA
8.62791	1.07348	0.331642	3.23687	0.0012085	0.0431483	RNF44
8.73505	-4.60846	0.958132	-4.80984	1.51054e-06	0.000217124	TMEM14B
2.93381	1.84272	0.532346	3.46151	0.000537155	0.0236057	SOX4
141.894	1.83622	0.574981	3.19353	0.00140546	0.0488514	HSPA1A
37.7409	1.77584	0.493917	3.59542	0.000323872	0.0160759	HSPA1B
4.51946	-2.36357	0.616653	-3.8329	0.000126641	0.007677	HLA-DMA
11.9313	1.02491	0.312302	3.28178	0.00103155	0.0379582	RGL2
59.4104	1.88346	0.512137	3.67765	0.00023539	0.012445	HSP90AB1
5.12569	1.5187	0.461002	3.29435	0.000986491	0.0371929	BAG2
30.1381	1.2579	0.324827	3.87251	0.000107718	0.00678725	COL19A1
2.91196	1.99626	0.626375	3.187	0.00143757	0.0494544	AL136164.2
5.22379	-3.52641	0.827298	-4.26256	2.02098e-05	0.0018347	LINC00472
17.8505	-0.943162	0.227103	-4.15302	3.28114e-05	0.00263235	SYNCRIP
2.69301	2.53091	0.776403	3.25979	0.00111493	0.0405212	AL591518.1
36.4108	-0.669968	0.17591	-3.80859	0.000139759	0.00824162	SEC63
29.6658	0.781854	0.213276	3.66592	0.000246451	0.012737	SNX3
9.44523	-2.43729	0.69351	-3.51443	0.000440699	0.0201243	MFSD4B
5.90427	-2.3401	0.694202	-3.37092	0.000749189	0.0302282	SOD2
33.8762	-3.65069	0.607019	-6.01412	1.80866e-09	6.93268e-07	RNASET2
6.03094	1.66596	0.495509	3.36212	0.00077346	0.0310261	YAE1D1
3.8211	1.84007	0.53969	3.4095	0.000650827	0.0274641	AC068533.4
17.0358	-4.52007	0.92986	-4.86102	1.16785e-06	0.000171438	RABGEF1
39.9714	3.0265	0.48364	6.25774	3.90597e-10	1.73866e-07	HSPB1
31.4668	1.14928	0.330418	3.47826	0.000504681	0.0225375	SEM1
3.60831	2.02169	0.567132	3.56476	0.00036419	0.0175103	AC093668.2
63.5851	2.53423	0.575478	4.4037	1.06419e-05	0.00110756	SLC26A3
17.6164	-2.46581	0.675118	-3.65241	0.000259787	0.0133264	LUC7L2
14.9748	-0.96598	0.294246	-3.2829	0.00102746	0.0379088	AGK
29.6024	1.50176	0.351385	4.27384	1.92136e-05	0.00176129	KIAA1147
59.2881	0.826493	0.225041	3.67264	0.000240061	0.012618	DNAJB6
29.7114	0.906689	0.277461	3.26781	0.00108383	0.0395654	PRKX
35.9111	1.28353	0.397608	3.22814	0.00124598	0.0440966	SEPT6
9.15609	4.69074	1.20581	3.89012	0.000100196	0.00637144	AL078639.1
11.0636	1.5195	0.468102	3.24609	0.00117001	0.0420442	CLIC2
3.48879	-3.35313	0.892828	-3.75563	0.000172905	0.00994135	CLN8
27.675	-2.55853	0.728155	-3.51371	0.000441892	0.0201243	AC120193.1
2.43948	2.61965	0.664425	3.94272	8.05618e-05	0.00534458	AC022826.2
9.57492	-4.52357	0.910327	-4.96917	6.72384e-07	0.000111786	MRPS28
4.36312	3.30294	0.730349	4.52241	6.114e-06	0.000691533	TNFRSF11B
9.65742	-4.86716	0.897325	-5.42408	5.82535e-08	1.43543e-05	MTAP
21.1429	-0.753289	0.216884	-3.47323	0.000514234	0.02289	SPTLC1
15.3602	-1.15268	0.291171	-3.95879	7.53298e-05	0.00507061	PSMB7
3.38608	-2.95357	0.891135	-3.31439	0.000918441	0.0357002	HMGA1P4
12.4363	-5.06584	0.934598	-5.42034	5.9486e-08	1.44008e-05	PTGDS
49.6113	1.01089	0.274046	3.68875	0.000225362	0.0122432	CD81
2.85859	-3.27176	0.794511	-4.11796	3.82244e-05	0.00301404	EEF1G
7.54722	1.70005	0.533074	3.18914	0.00142698	0.0493505	SPINDOC
22.6018	2.04595	0.320731	6.37901	1.78232e-10	9.10895e-08	STIP1
8.07665	1.19368	0.368821	3.23648	0.00121012	0.0431483	RELA
10.9027	-2.06992	0.449861	-4.60124	4.19977e-06	0.000503936	RBM4
4.87014	2.61574	0.553155	4.72878	2.25878e-06	0.000314704	SERPINH1
1.89169	-2.68861	0.738231	-3.64197	0.000270564	0.0137398	NDUFC2
8.77987	-4.19719	0.820485	-5.11549	3.12922e-07	5.75734e-05	AP003086.1
27.1316	1.46687	0.333276	4.40138	1.07564e-05	0.00110756	CHORDC1
2.21968	3.69334	1.08282	3.41086	0.000647585	0.0274641	AL392086.1
25.6807	-3.86249	1.00722	-3.83481	0.000125661	0.007677	CACNB2
124.976	0.692221	0.157677	4.39011	1.13296e-05	0.00113779	HERC4
46.1789	1.19992	0.19105	6.28065	3.37171e-10	1.55087e-07	ANAPC16
106.831	1.36337	0.335637	4.06203	4.86488e-05	0.00360916	P4HA1
43.3731	-3.75925	0.53621	-7.01078	2.3699e-12	2.51555e-09	LINC01374
3.85177	2.58735	0.711085	3.63859	0.000274132	0.0138562	ARHGAP19-SLIT1
2.87843	-3.28999	0.804371	-4.09014	4.31117e-05	0.00330499	NDUFB8
6.93177	2.73424	0.713203	3.83374	0.000126209	0.007677	BAG3
5.31567	-2.98803	0.881373	-3.3902	0.000698423	0.0286831	EEF1AKMT2
6.56669	6.10192	1.79104	3.40691	0.000657021	0.027641	MKI67
3.45975	-3.20974	0.87247	-3.67891	0.000234228	0.012445	MTG1
14.9496	3.09508	0.454583	6.80861	9.8544e-12	7.55449e-09	FKBP4
8.14346	1.57648	0.422706	3.72949	0.000191865	0.0108506	CLEC1A
13.7177	1.72558	0.541955	3.18399	0.0014526	0.0495831	LDHB
59.2569	1.20396	0.259712	4.63574	3.55661e-06	0.000448645	SLC38A2
1.40713	-2.2941	0.687734	-3.33573	0.00085075	0.0336375	AC008083.3
8.56142	-4.4009	0.972466	-4.5255	6.02517e-06	0.000687118	ATF7
6.65643	-1.48125	0.44721	-3.31219	0.000925688	0.0357072	PDE1B
8.42934	-2.91312	0.714403	-4.0777	4.54839e-05	0.00342969	SARNP
59.6905	1.44307	0.260057	5.54906	2.87214e-08	7.47785e-06	PTGES3
6.49864	-4.09303	0.775301	-5.27928	1.29692e-07	2.84068e-05	TMBIM4
78.5589	0.867834	0.220862	3.92931	8.51896e-05	0.00558245	CPM
7.66042	2.4128	0.619021	3.89776	9.70867e-05	0.00623116	LINC02397
46.8142	1.20173	0.294896	4.07512	4.59916e-05	0.00344912	CHPT1
5.22938	2.73979	0.668043	4.10122	4.10981e-05	0.00316823	BTBD11
2.11944	-2.63968	0.719909	-3.66669	0.000245714	0.012737	COX6A1
58.1065	2.33849	0.504574	4.63459	3.57642e-06	0.000448645	HSPH1
3.39826	-2.03994	0.614019	-3.32227	0.000892877	0.0348045	LINC00571
34.4782	0.953932	0.22408	4.2571	2.07093e-05	0.00186777	NAA16
1.64169	3.66312	1.10628	3.3112	0.000928971	0.0357072	RNF219-AS1
4.32215	-3.7227	0.866026	-4.2986	1.71878e-05	0.00161344	ERCC5
40.3838	-0.940229	0.266061	-3.53388	0.000409506	0.0190904	RASA3
1.8281	-2.68365	0.686427	-3.9096	9.24504e-05	0.00598931	RNF31
2.06954	-2.73078	0.828038	-3.2979	0.000974123	0.036895	NEDD8
29.7855	0.601677	0.179122	3.35904	0.000782151	0.0312391	PPP2R3C
3.65139	-3.60327	0.768463	-4.68893	2.74633e-06	0.00036092	PSMA6
6.48613	1.69247	0.42203	4.01032	6.06376e-05	0.00429096	CHURC1-FNTB
14.8921	1.90295	0.385429	4.93723	7.92394e-07	0.000125681	AHSA1
2.8605	3.25224	0.852755	3.81381	0.000136842	0.00813915	C14orf178
42.1375	1.39172	0.398591	3.4916	0.000480142	0.0216519	AC007262.2
58.2924	0.800535	0.182744	4.38064	1.18331e-05	0.00117471	PAPOLA
35.1042	0.642588	0.192731	3.33412	0.000855704	0.0337368	YY1
8.73517	-3.556	0.951897	-3.7357	0.000187196	0.0106301	MEG3
232.788	2.0531	0.45579	4.50448	6.65357e-06	0.000728671	HSP90AA1
41.5285	-0.793275	0.223093	-3.5558	0.000376825	0.0179924	DPH6
7.78942	3.10798	0.938564	3.31142	0.000928231	0.0357072	NUSAP1
4.42956	-3.61588	1.13583	-3.18346	0.00145526	0.0495831	CAPN3
34.242	1.11889	0.277925	4.02587	5.67658e-05	0.00410111	SNAP23
26.2464	1.10794	0.337318	3.28457	0.00102139	0.0379088	RAB27A
5.65818	2.31136	0.525905	4.39501	1.10765e-05	0.00112386	AC090518.1
2.55034	3.20274	0.928342	3.44996	0.000560675	0.0244834	AC104574.2
6.64768	-4.44252	0.809991	-5.48466	4.14271e-08	1.03937e-05	HEXA
62.1196	3.07224	0.43937	6.99238	2.70259e-12	2.66379e-09	LINGO1
3.98622	2.21761	0.662162	3.34904	0.000810915	0.0321546	AC091167.6
4.62851	-1.74224	0.52408	-3.32438	0.000886152	0.0346402	CRAMP1
5.11011	-2.77559	0.861491	-3.22184	0.0012737	0.044722	CORO7
3.28485	-2.76769	0.84044	-3.29314	0.000990737	0.0372512	ARL6IP1
6.2092	-4.06228	0.733891	-5.53526	3.10773e-08	7.94139e-06	CKLF
2.3879	-2.97174	0.804632	-3.69329	0.000221371	0.012205	DDX19B
40.0771	1.0187	0.25687	3.96582	7.31452e-05	0.00502154	BANP
33.1646	-0.641608	0.196839	-3.25955	0.00111588	0.0405212	ZZEF1
5.6839	-4.16779	0.850852	-4.89838	9.66318e-07	0.000147061	TVP23C
16.8564	-1.08298	0.269375	-4.02035	5.81122e-05	0.00417625	PIGL
95.6402	-0.753808	0.190317	-3.96081	7.46958e-05	0.00505258	WSB1
2.76628	2.91302	0.820242	3.55142	0.000383163	0.0181693	AC005697.1
16.205	-2.55623	0.752993	-3.39476	0.000686891	0.0284896	RFFL
4.29315	-2.0921	0.636983	-3.28438	0.00102206	0.0379088	SLFN5
3.09999	-2.80043	0.816751	-3.42875	0.000606372	0.0261479	SMARCE1
19.6688	0.949879	0.289256	3.28387	0.00102392	0.0379088	KAT2A
13.5029	1.15192	0.272187	4.2321	2.31523e-05	0.0020349	AC008105.3
149.076	-0.541862	0.142344	-3.8067	0.000140836	0.00826976	KANSL1
2.43257	-3.04961	0.760297	-4.01107	6.0443e-05	0.00429096	NME2
5.04541	-2.38603	0.699782	-3.40968	0.000650389	0.0274641	SRSF1
6.70602	-2.94891	0.799201	-3.68983	0.000224408	0.0122396	STRADA
10.0118	1.40225	0.413566	3.39064	0.000697307	0.0286831	MCRIP1
77.6971	1.33972	0.285412	4.69397	2.67948e-06	0.000355521	ABHD3
56.4959	0.878706	0.194809	4.51061	6.46424e-06	0.000713601	MIB1
2.63353	-3.002	0.935304	-3.20965	0.00132897	0.0465445	FKBP1A
26.9921	-2.97201	0.932851	-3.18595	0.00144281	0.0494544	SNAP25
5.27733	2.1177	0.537724	3.93826	8.20741e-05	0.00541885	AL121761.1
11.7747	1.67339	0.519256	3.22266	0.00127007	0.0447084	DYNLRB1
9.85712	-3.76917	0.814147	-4.62959	3.66387e-06	0.000455475	STX16
25.5088	1.60483	0.35914	4.46855	7.87519e-06	0.000835921	MUM1
9.12036	2.01407	0.338219	5.95494	2.60171e-09	9.20537e-07	MKNK2
4.20438	-3.89425	0.744528	-5.23049	1.69064e-07	3.48195e-05	OAZ1
9.04783	2.03203	0.592881	3.42738	0.000609433	0.026198	AES
6.32323	2.24893	0.589608	3.81428	0.00013658	0.00813915	ZNF559-ZNF177
25.789	2.92562	0.318745	9.17856	4.36902e-20	2.0096e-16	DNAJB1
3.74581	-3.45158	0.963556	-3.58212	0.000340811	0.0166768	SMIM7
3.72029	-2.62977	0.802469	-3.2771	0.00104878	0.0384898	NDUFA13
5.27562	-3.00155	0.817859	-3.67	0.000242546	0.0126298	ZNF506
3.11361	3.78503	1.18146	3.2037	0.00135672	0.0473959	LILRB5
1.94028	2.3244	0.692067	3.35863	0.000783297	0.0312391	AC003002.2
14.8242	1.36353	0.428554	3.18171	0.00146408	0.0497606	DDX3Y
11.9463	-4.22506	0.743671	-5.68136	1.33627e-08	3.68784e-06	SPECC1L
10.3714	1.58612	0.385515	4.11428	3.88382e-05	0.00304505	CCDC117
3.92558	-3.55247	0.859537	-4.13301	3.58044e-05	0.00283945	DEPDC5
1.63167	-2.45389	0.760174	-3.22807	0.0012463	0.0440966	ARHGAP8
20.7266	-1.39407	0.407701	-3.41934	0.000627737	0.0268178	FAM118A
19.9973	-1.0434	0.305986	-3.40998	0.000649676	0.0274641	SYNJ1
4.37755	-3.03328	0.672451	-4.51079	6.45867e-06	0.000713601	IL10RB
22.1438	2.0484	0.355366	5.76419	8.20493e-09	2.40893e-06	MRPS6
139.562	2.36225	0.643284	3.67218	0.000240491	0.012618	MT-ND1
128.515	2.23107	0.573249	3.89197	9.94339e-05	0.00635226	MT-ND2
291.047	2.23264	0.594021	3.75853	0.000170916	0.0098681	MT-CO2
4.17207	2.38827	0.70436	3.39069	0.00069716	0.0286831	MT-ATP8
381.629	1.81747	0.48455	3.75084	0.000176241	0.0100494	MT-CO3
319.295	2.74464	0.582115	4.71495	2.41772e-06	0.000323904	MT-ND3
27.6066	2.55976	0.659741	3.87994	0.000104482	0.00661349	MT-ND4L
246.975	2.308	0.569504	4.05265	5.06413e-05	0.00371701	MT-ND4
47.0614	2.13046	0.611093	3.48631	0.000489742	0.0220129	MT-ND5
172.657	2.104	0.606997	3.46625	0.000527764	0.0233417	MT-CYB
2.94332	-3.13749	0.954098	-3.28844	0.00100745	0.0377765	FPGT
3.67383	-3.41195	1.01051	-3.37645	0.000734273	0.0298007	SLC35A3
6.16237	-4.39835	0.745698	-5.8983	3.67261e-09	1.17857e-06	UBE2F
2.75742	-3.04235	0.953614	-3.19034	0.00142108	0.0492699	STIMATE
22.1646	-5.3639	0.909202	-5.89956	3.64466e-09	1.17857e-06	FNIP1
16.3452	-5.76208	0.776423	-7.42131	1.15968e-13	2.00031e-10	ANKHD1
6.01317	-4.27557	0.830188	-5.15012	2.60321e-07	4.98912e-05	ZNF655
14.4795	-5.65448	0.737528	-7.6668	1.76344e-14	3.47624e-11	UBE2W
1.87604	-2.61421	0.80482	-3.24819	0.0011614	0.0418437	AC104389.5
4.10393	-3.74527	0.811604	-4.61465	3.93756e-06	0.000480836	ZFP91
6.0804	-4.18017	0.925875	-4.51484	6.33658e-06	0.000710882	ZNF37A
4.29343	-3.64771	0.920146	-3.96427	7.36207e-05	0.00502917	VAMP2
15.9636	-5.53819	0.962791	-5.75222	8.80804e-09	2.48045e-06	CCDC144A
2.75632	-3.07277	0.887692	-3.46152	0.000537127	0.0236057	RAB5C
2.9382	-3.17767	0.902699	-3.52019	0.000431245	0.0198833	ZNF626
4.22662	-3.70629	0.878825	-4.21732	2.47222e-05	0.00213213	RPL26
16.5716	-5.67928	0.847771	-6.69908	2.09735e-11	1.37816e-08	LRRC8C
9.37889	-4.89414	0.828587	-5.90661	3.49229e-09	1.17537e-06	AL392172.1
3.15014	-3.43551	0.786575	-4.36768	1.25575e-05	0.00123772	RBM14
3.3371	-3.30514	0.866208	-3.81564	0.000135829	0.00813915	GOSR2
5.37374	-4.15347	0.801492	-5.18217	2.19323e-07	4.38614e-05	RPL17
3.09813	-3.40444	0.77326	-4.40271	1.06908e-05	0.00110756	ZNF700
2.93149	-3.17586	0.879084	-3.6127	0.000303028	0.0151503	SLC33A1
5.21113	-3.9367	0.938141	-4.19628	2.71338e-05	0.00227712	PARL
5.47352	-4.10943	0.831981	-4.93933	7.83929e-07	0.000125681	CTSD
2.58712	-3.00811	0.91102	-3.30191	0.000960288	0.0365042	TMX2
3.10171	-3.21401	0.951295	-3.37856	0.000728667	0.0297482	ZNF559
2.96469	-3.18744	0.855335	-3.72654	0.000194129	0.0109004	TGIF2
2.47883	-2.93953	0.856604	-3.4316	0.000600026	0.0259553	LINC01409
9.12065	-4.75349	0.928535	-5.11934	3.06602e-07	5.7173e-05	MICOS10
8.97545	-4.75403	0.90843	-5.23324	1.66566e-07	3.48195e-05	DIPK1A
16.0358	-5.59334	0.896719	-6.23756	4.4445e-10	1.91655e-07	CCDC18-AS1
4.65847	-3.78933	0.912068	-4.15465	3.25779e-05	0.00263053	WARS2-AS1
36.143	-6.82712	0.830268	-8.22279	1.98824e-16	5.48713e-13	LINC02798
1.8306	-2.63702	0.780971	-3.37659	0.000733891	0.0298007	PMF1
2.17727	-2.81839	0.835894	-3.37171	0.000747021	0.0302282	GAS5
8.97768	-4.92864	0.768778	-6.41101	1.44562e-10	7.67233e-08	NIBAN1
2.96932	-3.21847	0.87179	-3.6918	0.000222676	0.012205	RO60
2.46789	-2.92674	0.902864	-3.24162	0.00118851	0.0425981	PACC1
4.42801	-3.86736	0.799764	-4.83563	1.32724e-06	0.000192785	TSNAX
7.39722	-4.31973	1.1916	-3.62515	0.000288789	0.0145438	CYRIA
15.3035	-5.63309	0.802724	-7.01747	2.25929e-12	2.51555e-09	PPP3R1
9.69882	-4.81299	0.979926	-4.91159	9.03429e-07	0.000140072	PCBP1-AS1
1.41277	-2.62953	0.650601	-4.0417	5.30644e-05	0.00387407	LINC02611
2.39526	-2.95821	0.844883	-3.50132	0.00046296	0.0209455	SEPTIN10
2.47118	-3.12662	0.770398	-4.05845	4.94001e-05	0.00364531	PAX8-AS1
4.05448	-3.69283	0.841351	-4.38916	1.13788e-05	0.00113779	ITPRID2
9.86761	-5.03615	0.782996	-6.4319	1.26022e-10	6.95592e-08	SEPTIN2
2.88037	-3.17777	0.864043	-3.67779	0.000235263	0.012445	SGO1-AS1
5.93619	-4.16453	0.904953	-4.60192	4.18605e-06	0.000503936	EIF1B-AS1
1.98612	-2.85102	0.741355	-3.84569	0.000120215	0.00750612	GASK1A
6.64128	-4.30047	0.944186	-4.55469	5.24633e-06	0.000608354	TASOR
6.79229	-4.41696	0.832046	-5.30856	1.10497e-07	2.45927e-05	SLC49A4
2.3727	-3.06586	0.724917	-4.22925	2.34467e-05	0.00204773	RAB43
4.20315	-3.64667	0.953849	-3.82311	0.000131777	0.00794059	AC010210.1
5.00109	-3.8261	1.0442	-3.66416	0.000248153	0.0127771	NPHP3
6.77613	-4.21927	1.13919	-3.70374	0.000212441	0.0118683	AC046134.2
5.35928	-3.99413	0.939168	-4.25284	2.11078e-05	0.00189134	DIPK2A
5.22005	-3.85237	1.13487	-3.39455	0.00068742	0.0284896	IFT80
6.9505	-4.2349	1.19464	-3.54492	0.000392726	0.0184957	SOX2-OT
3.81667	-3.4668	1.0213	-3.39451	0.000687516	0.0284896	AC108519.1
6.39071	-4.36426	0.817474	-5.33871	9.36108e-08	2.12076e-05	AC006230.1
4.10432	-3.57673	0.995373	-3.59335	0.000326448	0.0161457	AC053527.2
6.19443	-4.13186	1.04173	-3.96636	7.29794e-05	0.00502154	SEPTIN11
4.65621	-3.80712	0.88807	-4.28695	1.8114e-05	0.00168889	AC131944.1
3.94401	-3.56111	0.881359	-4.04048	5.33426e-05	0.00387407	GASK1B
26.2801	-6.18075	1.10151	-5.61116	2.00971e-08	5.43765e-06	MARCHF1
12.1171	-5.33181	0.779351	-6.84134	7.84549e-12	6.36823e-09	CERT1
7.72153	-4.3674	1.2408	-3.51984	0.000431812	0.0198833	MARCHF3
5.8311	-4.08451	0.969387	-4.21349	2.51451e-05	0.00215514	RBM27
4.84009	-3.73364	1.14583	-3.25845	0.00112022	0.040572	AC011346.1
5.64264	-3.94178	1.19257	-3.30529	0.000948787	0.0361666	HULC
5.56988	-4.18678	0.816342	-5.12871	2.9173e-07	5.51449e-05	DDX39B
5.71229	-4.17544	0.831972	-5.01873	5.20138e-07	8.86345e-05	ILRUN
3.7609	-3.44867	0.936721	-3.68164	0.000231741	0.0123946	AL353138.1
11.4319	-5.05918	0.960316	-5.26824	1.37734e-07	2.96968e-05	DOP1A
13.0069	-5.42222	0.786317	-6.89572	5.35938e-12	4.66798e-09	AL357522.1
3.1835	-3.31507	0.864531	-3.83453	0.000125806	0.007677	AL078600.1
2.52647	-3.12547	0.752287	-4.15462	3.25832e-05	0.00263053	AL592429.2
4.25211	-3.64506	0.947056	-3.84883	0.000118683	0.00744411	NUP42
4.52943	-3.78431	0.860112	-4.39979	1.08356e-05	0.00110756	LINC01176
30.2769	-6.40267	1.06716	-5.99971	1.97672e-09	7.37209e-07	SEPTIN7
4.09437	-3.55791	1.01054	-3.52079	0.000430262	0.0198833	LINC00174
5.14845	-3.85709	1.06874	-3.609	0.000307375	0.0153122	AC006001.2
8.52488	-4.61309	0.997419	-4.62503	3.74549e-06	0.000461465	AC079781.5
3.15413	-3.23943	0.951707	-3.40381	0.000664522	0.0277871	ARPC1A
6.85323	-4.2577	1.07314	-3.96753	7.26229e-05	0.00502154	POLR2J3
7.83038	-4.6877	0.782426	-5.99124	2.08246e-09	7.56208e-07	AC105052.4
10.2487	-4.97301	0.864398	-5.75315	8.75971e-09	2.48045e-06	DENND11
15.3603	-5.72431	0.743091	-7.70338	1.32515e-14	3.04762e-11	AC068587.4
4.62006	-3.73356	0.979427	-3.81198	0.000137856	0.0081643	AC087854.1
2.84416	-3.33819	0.737023	-4.52929	5.91827e-06	0.000680552	SNHG6
13.1781	-5.29131	0.906724	-5.83564	5.35858e-09	1.64318e-06	ZFPM2-AS1
2.20287	-2.8935	0.785556	-3.68338	0.000230164	0.0123721	AC016074.2
33.3543	-6.54517	1.0541	-6.20924	5.32424e-10	2.22634e-07	CYRIB
3.09459	-3.26491	0.851273	-3.83533	0.000125398	0.007677	AC131568.1
5.03788	-3.87019	0.971966	-3.98182	6.83905e-05	0.00479046	AL162253.2
21.2373	-5.914	1.02358	-5.77773	7.57132e-09	2.27123e-06	AOPEP
3.47464	-3.43639	0.880212	-3.90405	9.45962e-05	0.00609969	SHOC1
3.60984	-3.47006	0.853581	-4.0653	4.79717e-05	0.00357817	TLR4
10.82	-5.06825	0.8569	-5.91464	3.32605e-09	1.1474e-06	TASOR2
8.53443	-4.80493	0.790986	-6.0746	1.24297e-09	4.90048e-07	LINC02649
4.39808	-3.7227	0.896062	-4.15451	3.25981e-05	0.00263053	LINC02642
3.31098	-3.29612	0.938593	-3.51176	0.000445143	0.0202057	AL157392.3
47.451	-7.31098	0.765342	-9.55256	1.26525e-21	8.72957e-18	LNCAROD
10.763	-4.96805	0.97213	-5.11048	3.21337e-07	5.83437e-05	FAM53B
4.69428	-3.81766	0.909208	-4.19889	2.68231e-05	0.00227075	AL731577.2
3.68812	-3.4652	0.937994	-3.69427	0.000220521	0.012205	MS4A7
2.56287	-2.94619	0.899785	-3.27433	0.00105912	0.0387661	BSCL2
7.46368	-4.35429	1.15501	-3.76991	0.000163307	0.00946835	PLAAT3
5.0726	-3.89461	0.969016	-4.01914	5.84113e-05	0.00417625	RAB30-DT
2.30174	-2.84379	0.89209	-3.18779	0.00143366	0.0494544	AP001977.1
13.0338	-5.11713	1.29634	-3.94736	7.90193e-05	0.00526757	MIR100HG
13.8743	-5.45476	0.826395	-6.60067	4.09307e-11	2.56729e-08	LINC02712
2.47778	-2.99181	0.845458	-3.53869	0.000402123	0.0188098	NDUFA9
1.89751	-2.67497	0.794021	-3.36889	0.000754728	0.030363	AC092821.3
5.63049	-3.92051	1.22442	-3.20193	0.00136511	0.0475685	IRAG2
6.74354	-4.59311	0.723091	-6.35206	2.12457e-10	1.04703e-07	RESF1
1.7874	-2.65318	0.741562	-3.57783	0.000346455	0.0168335	PCED1B-AS1
2.67812	-3.04249	0.847003	-3.59207	0.000328064	0.0161677	LINC01619
3.07302	-3.18497	0.957765	-3.32541	0.000882876	0.0346102	AC126177.3
18.9142	-5.83464	0.88827	-6.56855	5.08084e-11	2.92127e-08	SPATA13
7.33515	-4.38548	1.03365	-4.2427	2.2085e-05	0.00196614	TPT1-AS1
86.3117	-8.12309	0.79975	-10.157	3.08305e-24	4.25429e-20	DLEU1
31.7425	-6.73606	0.765205	-8.80296	1.33259e-18	4.59711e-15	AL163541.1
4.6073	-3.84529	0.860473	-4.46881	7.8656e-06	0.000835921	PRORP
13.7646	-5.28897	1.02304	-5.16987	2.34259e-07	4.55287e-05	AL049828.1
4.14538	-3.58091	1.01184	-3.53902	0.000401617	0.0188098	AL365295.1
18.0584	-5.75007	0.908317	-6.33047	2.44408e-10	1.16296e-07	SNHG14
4.83898	-3.93349	0.84548	-4.65238	3.28133e-06	0.000423169	OIP5-AS1
5.10162	-3.89201	0.985825	-3.94798	7.88141e-05	0.00526757	AC090517.5
1.90972	-2.72277	0.766279	-3.55324	0.000380521	0.0181063	PLEKHO2
4.26287	-3.76657	0.8245	-4.56831	4.91682e-06	0.000574976	ATP6V0C
12.3389	-5.06788	1.17753	-4.30383	1.67868e-05	0.00159753	MRTFB
3.03534	-3.31789	0.807005	-4.11136	3.93339e-05	0.00306649	ITPRIPL2
6.11437	-4.15959	0.971251	-4.28272	1.84625e-05	0.00170982	AC009120.2
8.87149	-4.69938	0.964316	-4.87328	1.0976e-06	0.000162858	COX10-AS1
3.19929	-3.22588	0.981498	-3.28669	0.00101371	0.0379085	FLCN
5.88476	-4.15013	0.905872	-4.58136	4.61963e-06	0.000549537	FAM106A
3.4823	-3.55535	0.795282	-4.47055	7.80176e-06	0.000835921	AC005562.1
3.04301	-3.42358	0.749251	-4.56934	4.89258e-06	0.000574976	CCDC200
9.06254	-4.78246	0.892136	-5.36069	8.29067e-08	1.97246e-05	AC005670.3
3.22488	-3.22613	0.978391	-3.29738	0.000975916	0.036895	SEPTIN9
2.11708	-2.75633	0.839471	-3.28341	0.00102559	0.0379088	HEXD
12.2085	-5.25312	0.848306	-6.19248	5.92245e-10	2.40364e-07	RELCH
4.11927	-3.77609	0.758549	-4.97805	6.42279e-07	0.000108083	SLC66A2
5.15532	-3.88899	1.01265	-3.84042	0.000122822	0.00763433	PWWP3A
2.82148	-3.1778	0.829171	-3.8325	0.000126847	0.007677	TLE5
3.6443	-3.41594	0.963262	-3.54622	0.0003908	0.018468	ARHGEF18
4.61535	-3.90803	0.797938	-4.89767	9.69819e-07	0.000147061	ZNF433-AS1
3.36692	-3.35113	0.899324	-3.72628	0.000194326	0.0109004	ZNF875
2.76099	-3.05395	0.923316	-3.30759	0.000941033	0.0359704	RAB4B
3.46471	-3.49304	0.824751	-4.23526	2.28285e-05	0.00201929	UBE2V1
7.97059	-4.5016	1.01213	-4.44766	8.68115e-06	0.000914437	FP236383.3
7.48168	-4.78665	0.711407	-6.72842	1.71511e-11	1.18334e-08	IFNAR2
4.81972	-3.93836	0.833904	-4.7228	2.32624e-06	0.000314704	CRYZL1
5.59089	-4.11423	0.871077	-4.72316	2.32213e-06	0.000314704	DOP1B
4.75455	-3.84217	0.915787	-4.19549	2.72284e-05	0.00227712	TTC28-AS1
3.85553	-3.59216	0.853948	-4.20654	2.59315e-05	0.00220882	TUG1
16.877	-5.74922	0.819549	-7.01511	2.29773e-12	2.51555e-09	MRTFA
4.77323	-3.9772	0.791185	-5.02689	4.98501e-07	8.819e-05	AC079142.1
13.7571	-5.46701	0.80794	-6.7666	1.31841e-11	9.57511e-09	CYBB
4.05846	-3.50313	1.08458	-3.22993	0.00123819	0.0440354	AL050309.1
10.3691	-4.91075	0.977965	-5.02139	5.12976e-07	8.86345e-05	LINC01278
4.75242	-3.79841	0.953273	-3.98459	6.75955e-05	0.00475893	ARMCX5-GPRASP2
5.8578	-4.11665	0.917788	-4.48541	7.27754e-06	0.000790731	SEPTIN6
30.9671	-6.50247	0.943164	-6.89431	5.41255e-12	4.66798e-09	AL008633.1
3.84035	-3.49921	0.945661	-3.70028	0.000215362	0.011983	PRKY
5.19797	-3.83077	1.1566	-3.31211	0.000925961	0.0357072	AL392172.2
7.39147	-4.30947	1.24188	-3.47011	0.000520248	0.0230833	GARS-DT

## Sheet: PD DGEs
baseMean	log2FoldChange	lfcSE	stat	pvalue	padj	Gene
6.17527	-5.15661	0.769019	-6.70544	2.00803e-11	5.00237e-09	AL669831.5
26.4858	0.989355	0.262835	3.76416	0.000167108	0.0101818	CDK11A
4.46152	-4.60653	0.784548	-5.87158	4.31662e-09	7.80814e-07	AL035413.1
5.60235	-2.04312	0.621656	-3.28657	0.00101415	0.039048	IFI6
3.47911	-1.55313	0.46976	-3.30622	0.000945632	0.0370675	AL020995.1
2.83514	-3.86461	0.756059	-5.11151	3.19593e-07	4.1416e-05	C1orf123
6.23197	3.06733	0.659	4.65452	3.24741e-06	0.000339707	DNAJB4
96.6921	-2.28691	0.648921	-3.52417	0.00042481	0.0208871	IFI44L
33.2694	-1.87616	0.511014	-3.67145	0.00024118	0.0137695	IFI44
2.59814	-3.74584	0.858685	-4.3623	1.28703e-05	0.00118891	AC093423.3
14.3872	-6.3632	0.723457	-8.79554	1.42357e-18	1.12365e-15	FAM69A
25.6279	1.29455	0.405629	3.19147	0.00141553	0.0493587	MFSD14A
2.79941	-3.85138	0.756055	-5.09405	3.505e-07	4.44265e-05	AL449266.1
6.71216	-5.15832	0.840154	-6.13973	8.26632e-10	1.64994e-07	AL390729.1
1.33267	-3.08619	0.739248	-4.17476	2.98294e-05	0.00246661	AL357055.3
8.61855	-5.59363	0.790652	-7.07471	1.49765e-12	4.33446e-10	AL359915.2
29.8578	-2.09888	0.416035	-5.04495	4.53641e-07	5.54751e-05	LINC00623
11.8262	-1.63629	0.475219	-3.44324	0.000574796	0.0261291	SRGAP2-AS1
73.3297	-8.60305	0.885433	-9.71621	2.57184e-22	4.06e-19	AC244021.1
1.63169	-3.14243	0.867157	-3.62383	0.000290267	0.0159239	AC239800.3
2.39434	-3.61197	1.05919	-3.41011	0.000649362	0.0285209	LINC01632
9.20867	-2.88212	0.626339	-4.60154	4.19387e-06	0.000433491	FP700111.1
17.4399	-4.46391	0.543414	-8.21457	2.12934e-16	1.19277e-13	CHD1L
63.5548	-1.3618	0.27263	-4.99505	5.88209e-07	7.04431e-05	AC245297.3
12.2044	-2.03337	0.547186	-3.71605	0.00020236	0.0119523	HIST2H2BF
6.90864	-1.54332	0.455989	-3.38456	0.000712918	0.0301947	SLC39A1
15.2549	2.68314	0.760491	3.52817	0.000418451	0.0207085	ATP1A2
7.13275	3.42064	0.755488	4.52772	5.96235e-06	0.000591635	MYOCOS
1.21317	-2.62365	0.807225	-3.25021	0.00115321	0.042881	AL359265.3
1.50886	-3.14702	0.826265	-3.80873	0.000139681	0.00881498	AL162431.2
34.4345	-7.54386	0.850811	-8.86667	7.53638e-19	6.54346e-16	FAM129A
2.77101	-4.13867	0.707173	-5.85241	4.84497e-09	8.58499e-07	AL596220.1
3.76821	-4.17292	1.10236	-3.78546	0.000153427	0.00950567	AL136454.1
7.32875	-5.38716	0.754283	-7.14209	9.1921e-13	2.75208e-10	TROVE2
4.76617	-4.75404	0.781634	-6.08219	1.18554e-09	2.31313e-07	TMEM206
4.2224	-2.1232	0.563919	-3.76508	0.000166493	0.0101801	AL513314.2
26.9775	-7.12135	0.935648	-7.61115	2.71675e-14	1.09712e-11	AC093152.1
2.42796	-3.56072	0.841328	-4.23227	2.31348e-05	0.00202897	AC108488.2
30.3266	-1.64752	0.412189	-3.99699	6.41528e-05	0.0047204	ID2
2.67967	-3.839	0.725586	-5.29089	1.2172e-07	1.74683e-05	PQLC3
13.3708	2.4922	0.702939	3.5454	0.000392018	0.0197316	AC018742.1
329.286	-3.93696	0.394749	-9.97333	1.99432e-23	4.32892e-20	LINC00486
9.74417	-5.68006	0.787991	-7.20828	5.6662e-13	1.73914e-10	AC007388.1
10.9999	-5.83448	0.835705	-6.9815	2.92038e-12	8.17941e-10	GPR75-ASB3
3.43519	-4.2377	0.812435	-5.21605	1.82782e-07	2.53921e-05	AC006030.1
1.27548	-2.95572	0.881103	-3.35456	0.000794901	0.0325897	RNF103-CHMP3
3.66199	-4.2341	0.956844	-4.42507	9.64121e-06	0.000919888	AC109826.1
26.1582	1.77141	0.49962	3.54552	0.000391842	0.0197316	KIAA1211L
7.4463	-5.39094	0.796335	-6.76968	1.29067e-11	3.29595e-09	SEPT10
2.46091	-2.36773	0.700346	-3.38079	0.000722767	0.0304632	PAX8
4.45587	2.47447	0.685336	3.61059	0.000305503	0.0164754	AC016745.2
1.91388	-3.22693	0.855035	-3.77403	0.000160629	0.00985627	AC010890.1
16.9038	-1.27646	0.389768	-3.27492	0.00105693	0.0403376	AC010894.3
5.6947	-4.96936	0.82896	-5.99469	2.03878e-09	3.8607e-07	AC009948.1
3.85819	4.37195	1.08845	4.01669	5.90219e-05	0.00441774	SCHLAP1
9.07877	-5.69273	0.76582	-7.4335	1.0576e-13	3.74799e-11	SSFA2
11.2902	-2.2944	0.640442	-3.58252	0.000340299	0.0178529	AC007319.1
27.8905	-0.689912	0.193849	-3.55903	0.000372232	0.0191237	ORMDL1
27.7342	1.98187	0.609485	3.25171	0.00114711	0.042746	SATB2
9.68856	3.87681	0.948723	4.08635	4.38219e-05	0.00344329	AC067956.1
2.66687	-3.51938	1.078	-3.26474	0.00109565	0.0415412	AC105760.2
1.20752	-2.8247	0.830377	-3.40171	0.000669659	0.0289991	UBE2F-SCLY
26.4279	-7.25275	0.732426	-9.90236	4.06547e-23	7.84409e-20	SEPT2
187.282	-0.673533	0.139463	-4.82946	1.36905e-06	0.000154374	SUMF1
2.85648	-2.41863	0.617841	-3.91464	9.05399e-05	0.00616559	MYD88
5.64153	-4.92585	0.826979	-5.95644	2.57791e-09	4.71214e-07	AC099669.1
5.0636	4.41365	1.1449	3.85506	0.000115701	0.00769791	PTH1R
23.042	-0.702529	0.215822	-3.25514	0.00113338	0.0426	DCAF1
1.52777	-2.97343	0.842788	-3.52808	0.000418582	0.0207085	AC096887.1
14.2111	-6.32193	0.793932	-7.96281	1.68174e-15	8.11208e-13	FAM208A
62.9502	0.98386	0.280337	3.50956	0.000448847	0.0216506	ATXN7
7.81817	2.60964	0.760373	3.43205	0.000599028	0.0268594	SIDT1
17.6677	-6.59924	0.8138	-8.10916	5.09691e-16	2.52879e-13	DIRC2
2.28413	3.71108	1.08843	3.40958	0.000650641	0.0285209	ALDH1L1
32.7163	2.53121	0.778013	3.25342	0.00114023	0.0426727	TMEM108
9.30517	-5.57296	0.854262	-6.52371	6.85889e-11	1.54681e-08	AC097103.2
10.5073	-5.88963	0.760737	-7.742	9.7867e-15	4.24865e-12	C3orf58
15.1728	-0.952754	0.237046	-4.01928	5.83762e-05	0.00440741	SSR3
6.16164	-1.3925	0.420029	-3.31526	0.000915591	0.0362169	TMEM41A
39.1178	-7.75182	0.813233	-9.53211	1.54113e-21	2.23015e-18	MUC20-OT1
7.19568	-5.19263	0.947529	-5.48018	4.24882e-08	6.52926e-06	AC092535.3
2.15994	-2.40822	0.606238	-3.9724	7.11517e-05	0.00511589	CTBP1-AS
5.76242	-2.17478	0.593807	-3.66244	0.000249822	0.0140849	POLN
2.42535	-3.49204	0.982946	-3.55262	0.000381408	0.0194227	AC104662.2
16.6344	1.59606	0.367629	4.3415	1.41511e-05	0.00128657	PI4K2B
2.95457	-4.04792	0.713686	-5.67185	1.4126e-08	2.27127e-06	AC058822.1
6.28024	-5.09303	0.824696	-6.17564	6.58943e-10	1.33053e-07	AC053527.1
10.4305	-5.8076	0.813911	-7.13542	9.64923e-13	2.83998e-10	SEPT11
37.7574	-1.46782	0.412729	-3.55638	0.000375998	0.0192035	RASGEF1B
14.6141	-1.58434	0.491049	-3.22644	0.0012534	0.0453445	HERC5
10.5665	-5.73773	0.886424	-6.4729	9.61416e-11	2.11329e-08	AC108866.1
3.28394	-4.25542	0.709928	-5.99416	2.0454e-09	3.8607e-07	AC108062.1
7.62262	-3.21604	0.561856	-5.72396	1.04072e-08	1.72115e-06	AC096711.2
18.6713	-6.73581	0.762695	-8.83158	1.03203e-18	8.53393e-16	AC097376.2
11.7025	-6.00974	0.798821	-7.52327	5.34228e-14	1.93268e-11	FAM198B
3.36364	-4.15919	0.792973	-5.24506	1.56229e-07	2.18824e-05	FAM173B
7.5425	-2.25271	0.694121	-3.24542	0.00117277	0.0433902	LINC02241
11.1757	-5.93019	0.848975	-6.98512	2.84605e-12	8.10192e-10	C1QTNF3-AMACR
178.983	-1.695	0.393185	-4.31094	1.62559e-05	0.00145507	NAIP
28.8503	-7.34816	0.776282	-9.46583	2.91229e-21	3.89015e-18	COL4A3BP
16.2239	-1.00053	0.279396	-3.58106	0.000342206	0.0178988	ERAP1
17.731	1.19808	0.360746	3.32112	0.000896583	0.0357091	LIX1-AS1
3.65381	2.17812	0.601687	3.62003	0.000294573	0.0160353	LINC01340
1.61175	-3.20534	0.853303	-3.75639	0.000172384	0.0104666	TMED7-TICAM2
186.433	-0.490366	0.148415	-3.30403	0.000953056	0.0371906	COMMD10
15.9451	-6.43866	0.822335	-7.82973	4.88917e-15	2.23422e-12	AC116366.3
2.78866	-1.90275	0.539752	-3.52522	0.000423134	0.0208742	PCDH12
3.641	-4.35593	0.847176	-5.14171	2.7225e-07	3.55461e-05	AC091948.1
3.02875	4.72325	1.39644	3.38236	0.00071865	0.0303634	ITK
4.96584	-4.72778	0.821751	-5.7533	8.75182e-09	1.4613e-06	FAM196B
13.0342	-2.14498	0.434481	-4.93688	7.93842e-07	9.00985e-05	THOC3
9.99704	-1.55052	0.448875	-3.45425	0.00055183	0.0254854	LTC4S
3.78818	-3.19165	0.915313	-3.48695	0.000488567	0.0233076	AC138035.1
3.10675	-2.32968	0.654474	-3.55962	0.000371385	0.0191237	AL139095.4
2.19842	-3.38653	0.909892	-3.7219	0.000197727	0.0117587	BLOC1S5-TXNDC5
1.03148	2.66906	0.776838	3.4358	0.0005908	0.0265783	AL137003.2
6.41297	2.91587	0.736611	3.9585	7.54234e-05	0.00527648	HIST1H4C
2.7298	-3.78702	1.09719	-3.45156	0.000557347	0.0256041	AL031777.3
14.4662	-1.77829	0.537059	-3.31117	0.000929081	0.0365839	IER3
3.2157	-4.11283	0.810421	-5.07493	3.87647e-07	4.87789e-05	C6orf48
2.72392	-2.28467	0.676638	-3.3765	0.000734146	0.0307191	PSMB8
10.9271	-5.92324	0.821843	-7.20727	5.70867e-13	1.73914e-10	C6orf106
2.23244	-3.48093	0.932993	-3.73093	0.000190775	0.0114235	MUT
3.07555	-3.98891	0.985837	-4.04621	5.20525e-05	0.0040173	PTP4A1
18.6165	-2.48757	0.650049	-3.82674	0.000129849	0.00842101	COL19A1
32.2792	1.34473	0.407244	3.30202	0.00095992	0.0373745	LINC00472
9.40414	-4.62093	0.808658	-5.71432	1.10145e-08	1.80441e-06	OOEP
22.9181	-7.0136	0.775532	-9.04361	1.51585e-19	1.38541e-16	DOPEY1
2.50484	-3.71878	0.880899	-4.22157	2.42604e-05	0.00210641	C6orf203
4.48856	-4.67186	0.810233	-5.76607	8.11402e-09	1.38137e-06	AL365275.1
1.30283	-2.89546	0.836505	-3.46138	0.000537411	0.0251104	AC020559.1
7.66478	-5.41973	0.790189	-6.85877	6.94553e-12	1.88452e-09	AL078590.3
3.65097	-1.65853	0.478839	-3.46364	0.000532927	0.0250116	AL031772.1
4.79299	-1.5113	0.45042	-3.3553	0.000792786	0.0325897	AL138733.1
2.06378	4.11416	1.26094	3.26278	0.00110325	0.0417386	PACRG-AS1
9.44272	-5.76757	0.758982	-7.59908	2.98243e-14	1.17704e-11	AL159163.1
210.242	1.53139	0.426338	3.59196	0.000328206	0.017429	RNASET2
9.10688	-5.72897	0.759988	-7.53823	4.76377e-14	1.76006e-11	RBAK-RBAKDN
1.95366	3.13429	0.867217	3.61419	0.000301289	0.0162987	AC004852.2
1.78249	-3.11782	0.867092	-3.59572	0.00032349	0.0172313	ISPD
10.3816	-5.86264	0.796794	-7.35779	1.86984e-13	6.36663e-11	NUPL2
27.5429	-7.26902	0.787199	-9.23404	2.6062e-20	2.82854e-17	AC006978.2
12.6469	-6.11147	0.827119	-7.38886	1.48089e-13	5.14315e-11	AC005154.6
1.73333	-3.30136	0.777308	-4.24717	2.1649e-05	0.00191804	SEPT7-AS1
35.1546	-7.64114	0.753969	-10.1346	3.88144e-24	1.12335e-20	SEPT7
2.00709	-3.61303	0.725673	-4.97887	6.39577e-07	7.52916e-05	YAE1D1
20.8577	-1.16418	0.328006	-3.54925	0.000386324	0.0196155	ZNF117
5.79884	2.37476	0.659183	3.60258	0.00031508	0.0168577	ERV3-1
1.47126	-2.9502	0.82673	-3.56852	0.000359007	0.018554	AC068533.4
13.8104	-6.24435	0.812075	-7.68937	1.47862e-14	6.2625e-12	AC027644.4
53.234	-1.32642	0.413968	-3.20416	0.00135457	0.0479001	MLXIPL
17.9658	3.42156	0.894114	3.82676	0.000129841	0.00842101	ZNF804B
1.25548	-2.83513	0.828861	-3.42051	0.000625034	0.0276176	AC093668.2
1.72627	-3.15167	0.850523	-3.70556	0.000210922	0.0123322	AC105052.1
6.40426	-5.11272	0.823318	-6.20989	5.30201e-10	1.09606e-07	AC105052.3
17.0962	-5.29295	0.807638	-6.55361	5.6161e-11	1.28321e-08	SLC26A3
14.7313	2.35718	0.688843	3.42194	0.000621772	0.0275435	PTPRZ1
5.90367	-4.7879	1.14924	-4.16615	3.09789e-05	0.00251803	AC016831.6
136.75	-1.59269	0.338445	-4.70591	2.5273e-06	0.000274292	AC016831.7
13.5291	-6.29971	0.730896	-8.61916	6.74454e-18	4.87995e-15	KIAA1147
11.3818	-2.45828	0.648298	-3.79189	0.000149505	0.00930523	CLEC5A
2.28075	-2.63699	0.808763	-3.26052	0.00111208	0.0419809	TCAF2
6.42115	-1.87237	0.531387	-3.52355	0.000425802	0.0208871	AC009403.1
1.39736	-3.0499	0.843858	-3.61423	0.000301242	0.0162987	AF241726.2
4.77583	-4.58716	0.921469	-4.9781	6.42131e-07	7.52916e-05	AL445472.1
103.049	-9.14913	0.81414	-11.2378	2.65978e-29	4.61871e-25	XIST
18.5724	2.14455	0.59215	3.62164	0.000292744	0.0159858	RPL36A
2.03984	-3.41478	0.752169	-4.53992	5.62766e-06	0.000561634	BHLHB9
6.83036	2.88693	0.850921	3.39271	0.000692061	0.0297466	IL1RAPL2
17.9987	-6.66432	0.779407	-8.55051	1.22549e-17	8.18488e-15	SEPT6
1.81008	-3.3286	0.842092	-3.95278	7.72486e-05	0.00536569	AL442647.1
7.02225	2.23374	0.667527	3.3463	0.000818988	0.0332283	NAA10
4.98	-1.40886	0.420144	-3.35329	0.000798571	0.0326287	F8
3.06519	3.78125	1.16525	3.24503	0.0011744	0.0433902	AC245187.2
12.7963	-2.61476	0.528202	-4.95031	7.4095e-07	8.46486e-05	FAM85B
7.19655	2.61249	0.755344	3.45868	0.000542833	0.025204	AC022784.1
22.1577	2.55643	0.779562	3.27932	0.00104059	0.0399774	SGCZ
11.0902	-5.64783	1.21098	-4.66386	3.10329e-06	0.000328589	AC068992.1
30.7215	2.76116	0.714973	3.86191	0.000112502	0.00754284	NRG1
6.34221	-1.94148	0.540979	-3.58882	0.000332178	0.0175727	LINC01605
3.88641	-4.225	1.05358	-4.01013	6.0686e-05	0.0045228	AC022568.1
3.27843	-4.17281	0.817801	-5.10248	3.3523e-07	4.31206e-05	C8orf59
4.27001	-4.5871	0.807695	-5.67925	1.35287e-08	2.19556e-06	AC104986.2
8.28484	-5.46445	0.874115	-6.25141	4.06768e-10	8.51026e-08	AP003354.2
9.78276	2.96493	0.875638	3.38602	0.000709129	0.0301077	SYBU
35.8933	-1.87303	0.27504	-6.81005	9.75619e-12	2.56691e-09	WASHC1
3.53583	-1.66777	0.4902	-3.40223	0.000668384	0.0289991	AL161725.1
1.98354	-3.33735	1.02206	-3.26533	0.00109337	0.0415412	LINC01242
5.62299	-4.92117	0.765637	-6.42755	1.29676e-10	2.78002e-08	AL138752.2
7.26381	1.81864	0.542187	3.35427	0.000795741	0.0325897	C9orf153
15.797	-1.78186	0.551422	-3.23139	0.00123189	0.0448464	AL158071.4
4.63704	-4.62883	0.897992	-5.15464	2.54119e-07	3.36853e-05	AL158152.2
31.5889	-7.51074	0.725052	-10.3589	3.81324e-25	1.65542e-21	C9orf3
1.90073	-3.22639	0.962926	-3.35061	0.000806339	0.0328687	AAED1
15.0882	1.68472	0.429639	3.92125	8.80926e-05	0.00604635	GNG10
7.84618	-5.38061	0.92559	-5.81317	6.13007e-09	1.06449e-06	C9orf84
3.49055	-4.19726	0.878576	-4.77734	1.77627e-06	0.000195221	AL160272.2
2.02319	-3.48225	0.877626	-3.9678	7.25395e-05	0.00514142	AL162417.1
4.46274	3.13631	0.884017	3.5478	0.000388468	0.0196669	KCNT1
3.04471	-3.77829	0.825984	-4.5743	4.77826e-06	0.000485231	AC069287.3
2.59015	-2.27125	0.594639	-3.81954	0.0001337	0.00859888	MRPL23
4.73373	-4.6657	0.872568	-5.34708	8.93824e-08	1.31536e-05	AC104389.4
3.80094	-4.36325	0.869923	-5.01568	5.28467e-07	6.37279e-05	AC084337.2
2.83985	2.43433	0.722517	3.36923	0.000753788	0.0313147	MRVI1
32.6789	-2.09011	0.594506	-3.51571	0.000438573	0.0213079	PLEKHA7
6.00621	-4.94473	0.923536	-5.35413	8.59695e-08	1.27595e-05	AC090833.1
33.6868	-2.35404	0.371074	-6.34384	2.24101e-10	4.74574e-08	HSD17B12
5.71789	-5.02125	0.755286	-6.64815	2.96809e-11	7.15845e-09	AP003108.2
8.80876	-5.67966	0.749156	-7.58141	3.41818e-14	1.31904e-11	PLA2G16
6.80792	-5.14616	0.91501	-5.62416	1.86413e-08	2.94278e-06	RBM14-RBM4
4.81143	-4.8016	0.728705	-6.58923	4.42107e-11	1.03746e-08	ORAOV1
8.52028	-5.40097	1.01672	-5.31214	1.08345e-07	1.56785e-05	AP002495.2
19.7387	-6.82409	0.742393	-9.19202	3.85532e-20	3.93809e-17	AP003086.2
7.31635	-5.39188	0.741531	-7.27128	3.56087e-13	1.16669e-10	RAB30-AS1
36.6373	0.757149	0.233623	3.2409	0.00119152	0.0438365	CHORDC1
28.1668	-0.700025	0.206418	-3.3913	0.000695625	0.0298017	MRE11
2.50716	-3.62336	1.07539	-3.36936	0.00075344	0.0313147	KDELC2
3.32731	-3.11529	0.787138	-3.95775	7.56605e-05	0.00527648	AP002884.3
5.27835	-4.87845	0.743414	-6.56222	5.30121e-11	1.22741e-08	AP002884.1
173.459	0.850906	0.22107	3.84903	0.000118587	0.00780025	ZBTB16
33.0108	-7.46709	0.855827	-8.725	2.66173e-18	2.00961e-15	AP003481.1
26.663	-7.2287	0.781091	-9.25462	2.14993e-20	2.4889e-17	FAM208B
11.723	-5.92757	0.886806	-6.68418	2.32217e-11	5.6795e-09	AL137145.2
11.7656	-5.90022	0.951439	-6.20137	5.5975e-10	1.14354e-07	AL139125.1
3.05247	-4.01313	0.84095	-4.77214	1.82275e-06	0.000199069	AL157392.5
3.21153	-3.99447	0.958881	-4.16576	3.10313e-05	0.00251803	AL161935.3
4.12843	-4.42058	0.837627	-5.27751	1.3095e-07	1.8639e-05	AL117336.3
3.00711	-3.86331	0.925324	-4.17509	2.97875e-05	0.00246661	AL117339.5
3.41037	-3.43199	0.69224	-4.9578	7.12941e-07	8.19883e-05	AL356056.2
41.8253	-0.690875	0.181296	-3.81075	0.000138544	0.0087873	PARG
23.964	-3.24336	0.447411	-7.24917	4.19329e-13	1.32394e-10	TIMM23B
4.90614	-4.75489	0.79784	-5.9597	2.52703e-09	4.66828e-07	LINC00843
7.13236	-5.14747	0.741201	-6.94477	3.79068e-12	1.04484e-09	AGAP6
2.42588	-3.52819	0.860781	-4.09883	4.15245e-05	0.00329257	LINC01468
87.8754	-8.91408	0.821173	-10.8553	1.88183e-27	1.6339e-23	AC074327.1
63.7056	0.675846	0.205177	3.29396	0.000987857	0.0383762	ANAPC16
1.39699	-2.88224	0.863804	-3.33668	0.000847841	0.0340017	AC022400.6
5.35334	-2.27246	0.703911	-3.22834	0.00124511	0.0452328	AC010997.3
17.6436	-6.59873	0.808782	-8.15885	3.38223e-16	1.77977e-13	AL365273.2
10.2002	2.83454	0.675239	4.19782	2.69491e-05	0.00230528	SLIT1
7.9912	1.39746	0.349225	4.0016	6.29148e-05	0.004649	BORCS7
4.60308	-4.66445	0.722015	-6.46032	1.04482e-10	2.26791e-08	FAM45A
2.58141	-3.63591	0.954813	-3.80798	0.000140106	0.00881498	AL157832.3
22.5965	1.47305	0.45076	3.26792	0.00108342	0.041258	MTG1
4.76549	-4.29666	0.830765	-5.17193	2.31683e-07	3.11874e-05	AC005833.2
18.529	-6.69561	0.800785	-8.36131	6.20257e-17	3.59026e-14	KIAA1551
65.615	-1.08467	0.259801	-4.17499	2.98002e-05	0.00246661	AC008014.1
4.77539	-2.74012	0.619724	-4.42152	9.80096e-06	0.00093002	AC008083.2
2.44052	-3.69112	0.905111	-4.07808	4.54088e-05	0.00353598	AC073610.3
20.5436	1.32842	0.3365	3.94776	7.88844e-05	0.00545748	RPS26
4.3687	-4.33308	1.09203	-3.9679	7.25094e-05	0.00514142	FAM19A2
4.43369	-1.41291	0.435496	-3.24437	0.00117713	0.0433988	AC073571.1
9.09926	2.2053	0.637402	3.45983	0.000540519	0.0251639	LINC02397
6.28842	-1.65727	0.504188	-3.28701	0.00101257	0.039048	AC138123.1
42.0148	-1.29136	0.319616	-4.04036	5.33698e-05	0.00410074	TXNRD1
12.8336	3.33184	0.738912	4.50911	6.51e-06	0.000642307	BTBD11
4.36219	-4.5798	0.808464	-5.66482	1.47177e-08	2.3447e-06	AC126177.4
2.49959	-1.96566	0.562897	-3.49205	0.000479332	0.0229934	AC004551.1
6.45349	-2.56829	0.746455	-3.44066	0.000580307	0.0262481	OAS3
1.30494	-2.62144	0.815477	-3.21461	0.00130622	0.0468647	AC145422.1
7.00889	1.29696	0.399135	3.24941	0.00115643	0.042909	CDK2AP1
40.6981	-7.82564	0.798069	-9.80572	1.06389e-22	1.84745e-19	DLEU7-AS1
9.84408	-1.37367	0.402955	-3.40899	0.000652047	0.0285209	RNASEH2B-AS1
2.17266	-3.31787	1.01972	-3.25372	0.00113904	0.0426727	UTP14C
3.27523	-4.23003	0.764344	-5.53419	3.12665e-08	4.84771e-06	AC001226.2
5.63104	-4.9301	0.807589	-6.10472	1.02981e-09	2.03212e-07	RNF219
2.20852	-2.99798	0.768355	-3.90181	9.54747e-05	0.00647624	GGACT
76.8314	-0.579722	0.177841	-3.25978	0.00111498	0.0419993	ANKRD10
2.45244	-3.4974	1.01176	-3.45674	0.000546759	0.0253186	RNASE10
3.79576	-4.33742	0.740251	-5.85939	4.64573e-09	8.31681e-07	AL136295.1
14.8254	1.5301	0.433132	3.53264	0.000411438	0.0205305	CHMP4A
2.11412	-3.4221	0.916127	-3.7354	0.000187417	0.0112612	AL139353.1
2.47425	-3.74403	0.887647	-4.21793	2.46556e-05	0.00211953	AL049875.1
5.43038	-4.82137	0.802602	-6.00717	1.88788e-09	3.64255e-07	ATP5S
15.7205	-6.32323	0.976806	-6.47337	9.58393e-11	2.11329e-08	HIF1A-AS2
3.05163	-4.08482	0.709039	-5.76107	8.35819e-09	1.40913e-06	CHURC1-FNTB
3.36698	-1.59541	0.434589	-3.67108	0.000241525	0.0137695	AL356805.1
1.55779	-2.88395	0.863026	-3.34167	0.000832762	0.0337084	AC087386.1
10.0185	-5.45038	1.3363	-4.0787	4.52892e-05	0.00353598	AC124312.1
4.10188	-3.20415	0.737044	-4.3473	1.37824e-05	0.00125964	CHRFAM7A
33.3112	-1.64041	0.329293	-4.9816	6.30595e-07	7.50019e-05	LINC02256
70.5984	-0.792845	0.234876	-3.37559	0.000736589	0.0307473	DPH6
2.35901	2.28079	0.70677	3.22706	0.00125069	0.0453406	HYPK
11.8828	-6.04331	0.775309	-7.79471	6.4556e-15	2.8744e-12	AC090517.4
8.18551	-1.49376	0.461628	-3.23585	0.00121279	0.0444307	AC009554.1
5.81335	-4.8962	0.940818	-5.2042	1.94834e-07	2.68516e-05	FAM96A
55.1553	1.10305	0.335092	3.29177	0.000995607	0.0385866	CSNK1G1
8.41044	-5.3559	1.02114	-5.24503	1.56258e-07	2.18824e-05	AC069368.1
16.3577	-6.52361	0.777162	-8.39415	4.69284e-17	2.89404e-14	AC009690.1
40.6312	1.3436	0.391861	3.42878	0.000606304	0.0270655	HEXA
2.40506	-3.54036	1.11032	-3.18859	0.00142971	0.0496537	AC012435.2
5.44899	3.58097	0.930339	3.84911	0.000118548	0.00780025	ANKRD34C-AS1
3.94535	-4.40877	0.814975	-5.40971	6.31284e-08	9.53239e-06	AC027808.1
15.0692	-6.39513	0.781015	-8.18823	2.65097e-16	1.43856e-13	AC013394.1
2.03659	-3.12151	0.884497	-3.52913	0.000416923	0.0207085	FAM173A
2.12972	-3.60641	0.713655	-5.05343	4.33941e-07	5.34424e-05	NARFL
19.6408	0.979533	0.28024	3.49534	0.000473462	0.0227747	CRAMP1
34.3208	-0.822759	0.242907	-3.38714	0.000706253	0.030059	PDPK1
4.43685	-2.18336	0.551194	-3.96114	7.45922e-05	0.00526542	AC093525.4
1.75513	-2.99414	0.8679	-3.44987	0.000560861	0.0256299	AC025283.3
9.03083	-1.4138	0.440889	-3.2067	0.00134266	0.0476173	DEXI
17.6362	-6.60127	0.769273	-8.58117	9.39109e-18	6.52305e-15	MKL2
55.9807	-0.615077	0.16114	-3.81703	0.000135069	0.00862309	PDXDC1
1.39566	-2.88744	0.865359	-3.33669	0.000847816	0.0340017	AC106739.1
3.13037	-3.15264	0.686299	-4.59368	4.35506e-06	0.000447489	HNRNPA1P48
2.80093	-4.00429	0.770993	-5.19368	2.06177e-07	2.79709e-05	AC010542.3
2.16901	-3.42387	0.786964	-4.35073	1.35682e-05	0.00124663	FAM96B
18.4236	-1.22071	0.364662	-3.34751	0.00081542	0.0331611	PLA2G15
3.7756	-2.69553	0.765279	-3.52228	0.00042785	0.0209285	CHTF8
1.4613	-3.08399	0.832681	-3.70369	0.000212485	0.0123819	FUK
3.32957	-1.81655	0.476715	-3.81056	0.000138654	0.0087873	NPIPB15
8.90235	1.6248	0.442392	3.67276	0.000239947	0.0137695	TMEM170A
9.44923	1.10155	0.341505	3.22556	0.00125724	0.0453889	MON1B
2.04324	-3.27916	1.00081	-3.27649	0.00105106	0.0402017	TLDC1
65.1031	0.624915	0.193375	3.23162	0.00123092	0.0448464	BANP
45.7947	-2.29599	0.629646	-3.64648	0.000265855	0.0148711	FAM157C
7.15731	-4.88872	0.946457	-5.16529	2.40071e-07	3.2068e-05	AC133919.2
2.81226	-3.41251	0.821353	-4.15474	3.25655e-05	0.00261806	AC240565.1
14.4358	1.10632	0.286786	3.85766	0.000114479	0.00764585	RNASEK
18.7107	-6.73838	0.742253	-9.07829	1.10297e-19	1.06406e-16	AC098850.3
4.86874	-3.30748	0.70388	-4.69893	2.61526e-06	0.000282075	GRAPL
2.79693	-3.95554	0.86291	-4.58396	4.56252e-06	0.000466047	LINC02001
5.26815	-3.12397	0.784902	-3.98008	6.88919e-05	0.00500547	CCL3
4.18045	-3.99782	1.24814	-3.20303	0.0013599	0.0479001	CCL3L1
15.5361	-6.38857	0.838025	-7.62337	2.47146e-14	1.02183e-11	LINC00854
25.5393	-0.726259	0.211924	-3.42698	0.000610328	0.0271752	EFTUD2
2.58907	-3.69897	0.869258	-4.25532	2.08755e-05	0.00185899	LINC02210-CRHR1
75.6495	-1.64637	0.285257	-5.77154	7.85493e-09	1.3505e-06	NSF
3.29109	-4.27377	0.713886	-5.98663	2.14236e-09	4.00023e-07	AC005670.2
1.93639	-3.41948	0.996481	-3.43155	0.00060014	0.0268594	AC068234.1
3.63859	-4.23427	0.834753	-5.07248	3.92656e-07	4.90538e-05	AC015813.2
35.9518	-1.60161	0.333262	-4.80586	1.54091e-06	0.000172632	LRRC37A3
1.77707	-2.29316	0.644646	-3.55725	0.000374761	0.0191968	AC005332.7
4.63807	2.17852	0.60477	3.60222	0.000315506	0.0168577	AC005332.4
18.642	-2.31745	0.674357	-3.43653	0.000589215	0.0265759	FAM20A
5.40168	-2.36399	0.564616	-4.18691	2.82779e-05	0.00239227	LINC01482
31.977	-1.14712	0.310873	-3.69	0.000224256	0.0130241	SRSF2
12.4702	-6.01477	0.906566	-6.63467	3.25224e-11	7.73632e-09	SEPT9
3.5051	-4.16318	0.763658	-5.45163	4.99104e-08	7.60258e-06	AC124319.2
9.73016	1.28349	0.349655	3.67074	0.000241849	0.0137695	CHMP6
11.4367	-1.07513	0.296426	-3.62697	0.000286767	0.0159096	DUS1L
7.04018	-5.3577	0.733754	-7.30176	2.84019e-13	9.48458e-11	HEXDC
2.23528	-3.6773	0.768553	-4.78471	1.71233e-06	0.000189392	AP001021.2
2.35155	-3.64487	0.953815	-3.82136	0.000132718	0.00856748	AC016205.1
2.22045	-3.51923	0.91324	-3.85356	0.000116411	0.00771553	AC091551.1
26.6284	-7.2816	0.711151	-10.2392	1.32354e-24	4.59666e-21	KIAA1468
9.92378	-5.81243	0.768218	-7.56612	3.84545e-14	1.45166e-11	PQLC1
4.47909	-4.64987	0.86464	-5.37782	7.53945e-08	1.12864e-05	AL136531.2
2.14612	-3.18801	0.726174	-4.39015	1.13273e-05	0.00106323	AL121761.1
20.6311	-1.14332	0.305327	-3.74457	0.000180705	0.0109336	ZFAS1
2.07003	-3.3188	0.905131	-3.66665	0.00024575	0.0139005	STX16-NPEPL1
7.68403	2.82298	0.839926	3.36099	0.000776638	0.0321103	KCNQ2
57.6174	-1.12842	0.327075	-3.45002	0.000560548	0.0256299	CIRBP
11.2793	-5.99528	0.714516	-8.39069	4.83312e-17	2.89404e-14	MUM1
9.07644	1.4608	0.441948	3.30536	0.000948535	0.0370975	UQCR11
4.17962	-4.48763	0.89296	-5.02557	5.01949e-07	6.09535e-05	AC005258.1
3.44328	-4.05196	0.935459	-4.33152	1.48081e-05	0.00133929	AES
8.08275	1.93284	0.526034	3.67437	0.00023844	0.0137695	ANKRD24
1.97496	-3.1547	0.927338	-3.40189	0.000669227	0.0289991	C19orf70
51.7847	1.31572	0.363112	3.62346	0.000290693	0.0159239	RPS28
1.68999	-3.19688	0.844796	-3.7842	0.000154202	0.00950567	ZNF559-ZNF177
6.87837	-5.26777	0.774083	-6.80517	1.00929e-11	2.61588e-09	C19orf66
3.27377	-3.94536	1.07429	-3.67252	0.000240169	0.0137695	ZNF788P
2.12775	-3.3672	0.885768	-3.80145	0.000143852	0.0089856	AC010422.6
3.23503	-2.63731	0.655221	-4.02506	5.69598e-05	0.00431925	AC007192.2
1.57112	-3.21393	0.809402	-3.97074	7.16501e-05	0.00512018	AC011477.4
12.4424	-1.90817	0.551315	-3.46112	0.000537924	0.0251104	ZNF90
3.07753	-3.94498	0.90434	-4.36228	1.28716e-05	0.00118891	AC010615.4
1.66468	-2.77796	0.663617	-4.1861	2.83793e-05	0.00239227	AC020928.1
6.16993	-5.10059	0.746185	-6.83556	8.16868e-12	2.18229e-09	HKR1
3.13506	-4.14261	0.741826	-5.58435	2.34582e-08	3.66984e-06	AC008537.1
5.26531	1.57343	0.444576	3.53917	0.00040138	0.0200863	BCKDHA
9.61114	2.92306	0.765518	3.81842	0.000134312	0.00860635	HIF3A
371.406	-1.91543	0.511756	-3.74285	0.000181944	0.0109704	FTL
2.41537	-3.42172	0.984743	-3.47473	0.000511358	0.0240767	AC004076.1
1.498	-2.80209	0.82982	-3.37674	0.000733494	0.0307191	AC003006.1
4.14396	-4.48923	0.880608	-5.09788	3.43482e-07	4.38571e-05	TTTY15
10.3941	4.12488	1.0378	3.97463	7.04893e-05	0.0051002	DGCR9
69.5899	1.32687	0.391388	3.39017	0.000698492	0.0298017	SPECC1L
3.45639	2.99658	0.806641	3.71489	0.000203294	0.0119668	SLC5A4-AS1
19.9734	-6.80073	0.801922	-8.48054	2.24156e-17	1.44165e-14	TPTEP2-CSNK1E
22.2548	-0.996414	0.299172	-3.33058	0.000866663	0.0346765	ATF4
42.3952	-7.89115	0.789139	-9.9997	1.52864e-23	3.79213e-20	MKL1
14.1545	1.21872	0.382397	3.18705	0.00143734	0.0498192	CHKB
117.019	-9.27073	0.893455	-10.3763	3.17958e-25	1.65542e-21	FP671120.1
57.4924	-8.24914	0.887366	-9.29621	1.45538e-20	1.80519e-17	FP236383.1
5.98703	-2.14207	0.587511	-3.64602	0.000266336	0.0148711	CR381653.1
2.77413	-3.87216	0.852912	-4.53993	5.62742e-06	0.000561634	AF127577.4
11.1109	2.78106	0.700179	3.97192	7.12954e-05	0.00511589	AJ009632.2
1.3605	-2.17467	0.676762	-3.21335	0.00131197	0.0469741	MIR155HG
26.0834	1.39281	0.329494	4.22711	2.36713e-05	0.00206559	IL10RB
3.62163	-4.28144	0.891475	-4.80265	1.56578e-06	0.000174293	AP000311.1
11.7083	-6.08447	0.748635	-8.12743	4.38497e-16	2.23956e-13	DOPEY2
2.25803	-3.59436	0.771014	-4.66187	3.13352e-06	0.000329779	WRB
2.48838	-3.74909	0.754434	-4.96941	6.71584e-07	7.7747e-05	C21orf2
3.72621	2.36093	0.703065	3.35806	0.000784927	0.0323759	FTCD
122.688	-1.66636	0.522294	-3.19046	0.00142047	0.0494317	MT-ATP6
183.783	-2.02473	0.500116	-4.04853	5.15408e-05	0.00399557	MT-CO3
93.6328	-1.73082	0.532185	-3.25229	0.00114479	0.042746	MT-ND4
43.025	1.59602	0.380435	4.19526	2.72558e-05	0.00232008	UBE2F
37.8862	1.32751	0.39021	3.40205	0.000668826	0.0289991	ZNF655
94.6059	1.47378	0.355484	4.14583	3.38579e-05	0.00270941	UBE2W
3.9522	1.91076	0.543867	3.51328	0.000442618	0.0214097	ZFP41
7.44794	1.28245	0.398215	3.2205	0.00127967	0.0461027	SDHD
10.0815	1.40987	0.401068	3.51528	0.000439288	0.0213079	SENP3
6.61792	2.08873	0.593705	3.51813	0.000434599	0.0211989	OMA1
23.1213	1.53425	0.400951	3.82653	0.000129964	0.00842101	RBM14
8.26669	4.0429	1.13116	3.57412	0.000351404	0.0182699	ARHGAP11B
7.29349	-5.11235	1.15505	-4.42609	9.59579e-06	0.000919888	ZZZ3
4.29595	2.22862	0.672806	3.31243	0.000924903	0.0365021	RBMXL1
2.43453	-3.57337	1.08574	-3.29117	0.000997718	0.0385866	H2BC18
3.0563	-3.87773	1.12705	-3.4406	0.000580435	0.0262481	PRDX6-AS1
14.1899	2.41435	0.672853	3.58823	0.000332935	0.0175727	AC119673.2
3.4407	-4.01792	1.10869	-3.62402	0.000290054	0.0159239	EPRS1
13.0184	-5.9414	1.15443	-5.14663	2.65212e-07	3.48894e-05	CYRIA
19.2972	1.98996	0.556457	3.57612	0.000348726	0.0181851	MAP4K3-DT
5.55693	-4.76619	1.10181	-4.32579	1.51986e-05	0.00136748	DARS1
9.61505	-5.48856	1.20315	-4.56182	5.07113e-06	0.000511978	MARCHF7
25.2353	1.92423	0.488477	3.93923	8.17422e-05	0.00563275	SGO1-AS1
2.49001	2.19166	0.656528	3.33826	0.000843034	0.0339658	ZNF660
12.1676	2.41837	0.599138	4.03641	5.42748e-05	0.0041519	TAFA1
6.08505	-4.83484	1.14605	-4.21869	2.45727e-05	0.00211953	RAB33B-AS1
22.7087	2.94474	0.802776	3.6682	0.000244265	0.0138617	AC107223.1
46.3179	-7.81423	1.07729	-7.25357	4.05941e-13	1.3054e-10	MARCHF1
13.1383	2.26608	0.425139	5.33021	9.81013e-08	1.43154e-05	AC093849.4
7.15545	-5.07777	1.14656	-4.42868	9.48097e-06	0.00091465	MARCHF6
70.8359	1.24092	0.357141	3.4746	0.000511621	0.0240767	CERT1
13.5422	-5.97499	1.20054	-4.97692	6.46038e-07	7.52916e-05	MARCHF3
7.53054	-5.11111	1.27225	-4.01738	5.88498e-05	0.00441774	MACROH2A1
5.59667	-4.70793	1.26379	-3.72525	0.000195124	0.0116438	H2AC6
37.7057	1.42723	0.416753	3.42465	0.000615582	0.0273391	DDX39B
1.65047	2.3139	0.663294	3.4885	0.00048574	0.0232366	AL353135.2
4.5175	2.3226	0.586742	3.95847	7.54328e-05	0.00527648	Z95118.2
16.1521	1.93168	0.57465	3.36148	0.000775253	0.0321103	AL078604.4
5.30576	2.79024	0.666985	4.18336	2.87236e-05	0.00240959	CHN2
6.10696	-4.8908	1.11961	-4.36832	1.25205e-05	0.00116892	GARS1-DT
1.08956	3.63529	1.1384	3.19333	0.0014064	0.0492354	AC023095.1
4.76441	-4.4946	1.16288	-3.86507	0.000111056	0.00747479	MAILR
58.7132	-8.18236	1.03315	-7.91981	2.37872e-15	1.11639e-12	CYRIB
3.42643	2.94632	0.735836	4.00405	6.22673e-05	0.00462082	LERFS
2.66716	-3.75629	1.03441	-3.63134	0.000281949	0.0156924	IARS1
1.09381	3.41726	0.98033	3.48582	0.000490626	0.0233417	AL136119.1
82.0734	1.77261	0.522858	3.39023	0.000698334	0.0298017	FAM53B
31.6625	1.54939	0.466948	3.31813	0.000906237	0.036011	AL731577.2
3.93878	-4.21572	1.18096	-3.56974	0.000357338	0.0185229	DENND2B
48.3524	2.64371	0.592036	4.46546	7.98984e-06	0.000783862	MS4A7
51.5529	3.56844	0.612223	5.82867	5.58724e-09	9.80025e-07	AP001977.1
14.8819	1.36707	0.425816	3.21047	0.00132519	0.0472523	NDUFA9
9.91073	-5.53735	1.18383	-4.6775	2.90399e-06	0.000309372	IRAG2
41.9696	1.39802	0.356909	3.91702	8.96496e-05	0.00612899	RESF1
127.387	1.54287	0.479827	3.21548	0.00130227	0.0468198	SPATA13
497.115	2.98696	0.445494	6.70482	2.0165e-11	5.00237e-09	AL163541.1
12.7232	1.41441	0.441562	3.20319	0.00135915	0.0479001	IRF9
232.831	2.36726	0.653047	3.62495	0.000289023	0.0159239	SNHG14
6.27364	-4.83993	1.2728	-3.80257	0.000143201	0.00897722	GOLM2
4.84143	-4.4987	1.22938	-3.65932	0.000252885	0.0142115	CHASERR
50.1098	1.8825	0.546133	3.44697	0.000566908	0.0258382	MRTFB
14.4004	1.46952	0.407276	3.60816	0.000308372	0.0165786	SNHG29
3.86832	2.5738	0.672581	3.82675	0.000129844	0.00842101	ALDOC
3.88975	-4.12613	1.27548	-3.23496	0.00121658	0.0444757	AC008105.2
3.19423	-3.8736	1.21001	-3.20129	0.00136813	0.0480923	FLJ40194
4.5115	-4.44456	1.10368	-4.02702	5.64881e-05	0.00430226	H3-3B
2.45081	-3.51406	1.09513	-3.20882	0.00133282	0.0474269	NARS1
3.47877	-4.03413	1.15939	-3.47954	0.000502281	0.023766	MARCHF2
14.713	1.61596	0.485541	3.32816	0.000874219	0.0348984	MED26
3.96321	-4.2236	1.13872	-3.70909	0.000208009	0.0122029	GARRE1
8.72361	3.549	1.09611	3.23783	0.00120444	0.044218	AL079338.1
21.5773	1.24153	0.387194	3.20649	0.00134365	0.0476173	UBE2V1
14.3175	-4.38744	0.843988	-5.19846	2.00945e-07	2.74756e-05	FP236383.3
18.1964	1.94981	0.543814	3.58544	0.000336516	0.0177079	LINC02246
54.7559	1.61726	0.364367	4.43853	9.05739e-06	0.000878668	IFNAR2
15.133	2.84997	0.646299	4.40967	1.03529e-05	0.000977058	SLC5A3
1.8589	2.95066	0.720462	4.09551	4.21233e-05	0.00332487	AP000692.1
31.0499	1.32935	0.416005	3.1955	0.00139587	0.0489683	AC079142.1
4.29531	-4.30994	1.24814	-3.4531	0.00055418	0.0255261	MIR223HG
39.7443	1.49986	0.467038	3.21142	0.0013208	0.0471929	SEPTIN6
31.1378	1.8534	0.477389	3.88237	0.000103443	0.00698945	PRKY
0.924049	2.99094	0.876459	3.41253	0.000643619	0.0283666	AC024075.1
3.32741	2.88316	0.814403	3.54021	0.000399807	0.0200655	AKT1S1
7.34734	2.33449	0.586138	3.98284	6.80979e-05	0.00496857	ADORA3
2.21531	2.22333	0.696365	3.19277	0.00140916	0.0492354	NOTCH2NLA
66.2131	2.69485	0.645899	4.17225	3.01611e-05	0.00248222	AL392172.2
2.6054	2.40077	0.723949	3.31621	0.000912469	0.0361759	ANKRD44-IT1
1.59087	3.5578	1.04708	3.39783	0.000679225	0.0293401	AC006994.2
2.65254	2.80148	0.846758	3.30848	0.000938052	0.0368535	U73169.1
15.8166	2.6713	0.668525	3.99581	6.44734e-05	0.00472397	AC104162.2
11.8731	2.43124	0.653391	3.72096	0.000198469	0.0117625	TLR6
2.20365	3.84364	0.821178	4.68064	2.85976e-06	0.000306541	AC079866.2
1.60465	3.07597	0.68961	4.46045	8.17873e-06	0.000797886	AC130895.1
11.0475	2.90472	0.706756	4.10993	3.95777e-05	0.0031526	AC015871.1
5.77195	2.98661	0.705353	4.2342	2.29362e-05	0.00202176	SPN
2.47733	4.04579	0.798869	5.0644	4.09692e-07	5.08165e-05	AC104564.5
1.61653	2.72509	0.782701	3.48165	0.000498342	0.023644	AC004584.3
4.50484	2.64112	0.697981	3.78394	0.000154368	0.00950567	AP005131.6
3.37674	2.89557	0.866988	3.33981	0.000838364	0.0338563	AP005131.7
2.01347	2.8678	0.849045	3.37767	0.000731019	0.0307191	AC092068.3
4.64097	2.94931	0.635208	4.64306	3.43281e-06	0.000356951	AC008760.2
1.82417	2.38908	0.703502	3.39599	0.000683815	0.0294651	BISPR
1.19151	3.09109	0.943228	3.27714	0.00104865	0.0401984	AC008982.2
5.07431	4.40289	1.05689	4.16591	3.10109e-05	0.00251803	AL024495.1
1.641	4.36055	1.04919	4.15611	3.23718e-05	0.00261458	AC112496.1
