# Supplementary material for: A Cross‐Disease Microglial Transcriptional Program Characterizes Neurodegeneration and Highlights SPP1 as a Biomarker
Source: Glia. 2026 Apr 21;74:e70163. doi: 10.1002/glia.70163 (PMC13097963; doi:10.1002/glia.70163)
Supplement: Supplementary file 8 — Table S4: Table reporting the statistics for differentially expressed genes (DEGS) for each condition against all control samples, related to the pseudobulk analysis performed on cells aggregated by disease condition and harmony clusters. File sheets are separated by condition. [file GLIA-74-0-s001.xlsx]

## Sheet: AD enrichment
Term	Overlap	P.value	Adjusted.P.value	Old.P.value	Old.Adjusted.P.value	Odds.Ratio	Combined.Score	Genes
Cytoplasmic Translation (GO:0002181)	66/93	2.19629e-18	1.10276e-14	0	0	6.56862	267.079	EIF4A2;RPL4;RPL5;RPL30;RPL32;RPL31;RPL34;RPLP1;RPLP0;RPL10A;RPL8;RPL9;RPL6;RPL7;RPS15;RPL7A;RPS14;RPS16;RPL18A;RPS19;RPL36AL;RACK1;RPL36;RPL35;RPLP2;RPL38;RPL39;RPS10;RPS13;RPS9;RPL21;RPS7;RPS8;RPS5;RPL22;RPS6;RPL13A;RPSA;SARS1;RPL37A;RPL27;RPL26;RPL29;RPL28;RPL10;RPL11;RPS15A;RPL14;RPS3;RPL13;RPL15;RPS2;RPL18;RPS27A;RPL17;ZC3H15;RPL41;RPL35A;RPS25;EIF3M;RPS28;RPS29;RPL27A;RPS20;FAU;RPS23
Translation (GO:0006412)	125/234	2.21411e-17	5.55852e-14	0	0	3.09805	118.807	RPL4;RPL5;RPL30;RPL32;RPL31;RPL34;RPL8;APEH;RPL10A;RPL9;YARS2;RPL6;RPL7;RPS15;RPS14;RPS16;RPL18A;RPS19;NARS1;RPL36AL;RPL36;RPL35;RPL38;RPL39;RPS10;RPS13;RARS2;RPS9;RARS1;RPL21;RPS7;RPS8;RPS5;RPL22;RPS6;RPSA;MRPS18C;TUFM;EEF1A1;LARS1;RPL27;RPL26;RPL29;RPL28;EIF5A2;MRPL19;MRPL16;MRPL17;GSPT2;MRPL10;MRPL11;ZC3H15;VARS1;HARS1;RPL41;MRPL27;EEF2;MRPL24;RPS25;RPS28;EPRS1;RPS29;RPL27A;RPS20;RPS23;MRPS14;…
Macromolecule Biosynthetic Process (GO:0009059)	101/183	1.47717e-15	2.47228e-12	0	0	3.31877	113.331	RPL4;RPL5;RPL30;RPL32;RPL31;RPL34;RPL10A;RPL8;RPL9;YARS2;RPL6;RPL7;RPS15;RPS14;RPS16;RPL18A;RPS19;RPL36AL;RPL36;RPL35;RPL38;RPL39;RPS10;RPS13;RPS9;RPL21;RPS7;RPS8;RPS5;SLC11A1;RPL22;RPS6;RPSA;MRPS18C;TUFM;EEF1A1;RPL27;RPL26;RPL29;RPL28;EIF5A2;GSPT2;MRPL10;MRPL11;FUT9;APOE;HARS1;RPL41;MRPL27;EEF2;MRPL24;RPS25;RPS28;RPS29;RPL27A;RPS20;RPS23;MRPS14;MRPS11;RPLP1;RPLP0;MRPL36;MRPL34;MRPL41;RPL7A;RPLP2…
Peptide Biosynthetic Process (GO:0043043)	90/158	3.86714e-15	4.85422e-12	0	0	3.56233	118.22	RPL4;RPL5;RPL30;RPL32;RPL31;MRPS14;RPL34;MRPS11;RPLP1;RPLP0;MRPL36;RPL10A;RPL8;MRPL34;RPL9;YARS2;RPL6;RPL7;RPS15;MRPL41;RPS14;RPL7A;RPS16;RPL18A;RPS19;RPL36AL;RPL36;RPL35;RPLP2;RPL38;RPL39;RPS10;RPS13;RPS9;RPL21;RPS7;RPS8;RPS5;RPL22;RPS6;DHPS;MRPS21;RPL13A;RPSA;MRPS7;DARS1;MRPL43;MRPS5;MRPS18C;EEF1A1;MRPL52;SARS1;MRPL51;RPL37A;RPL27;RPL26;RPL29;RPL28;RPL10;MRPS33;RPL11;SRBD1;RRBP1;GSPT2;MRPL10;MR…
Modulation Of Chemical Synaptic Transmission (GO:0050804)	61/123	1.19166e-07	0.000119666	0	0	2.635	42.0092	GSK3B;MCTP1;CLSTN2;CLSTN3;GRIK5;CLSTN1;GRIK1;GRIK2;SLC8A2;RIMS2;GRM3;RIMS1;PPP3CA;RIMS4;GRM5;CDH2;GRM7;GRM8;TMEM108;DLGAP1;DLGAP2;DLGAP4;CHRNB4;SLC38A1;CDKL5;MYOF;MAPK8IP2;DGKZ;SYN1;NRG3;AKAP9;NPTXR;DGKI;GRIA1;NLGN3;GRIA2;NLGN1;NLGN2;CAMK2A;CACNA1B;CACNA1A;ATP1A2;CPLX2;NOL3;CPLX1;CLN3;RELN;KCNMB4;HCRT;LRRC4C;NPTX2;GRIA3;GRIA4;LGI1;SLC12A2;NLGN4X;SYT1;BAIAP3;GRIN3A;SLC6A9;DLG4
Gene Expression (GO:0010467)	121/296	2.70329e-07	0.00022622	0	0	1.85796	28.099	RPL4;RPL5;RPL30;RPL32;RPL31;RPL34;ADARB2;RPL8;RPL10A;RPL9;YARS2;RPL6;RPL7;RPS15;RPS14;RPS16;RPL18A;RPS19;RPL36AL;RPL36;RPL35;RPL38;RPL39;RPS10;RPS13;RPS9;RPL21;RPS7;RPS8;RPS5;RPL22;RPS6;RPSA;MRPS18C;EEF1A1;DDX39B;SARNP;XRN2;SRSF3;RPL27;RPL26;RPL29;RPL28;RBM8A;GSPT2;MRPL10;MRPL11;TSPAN5;NLRP3;NUP88;HARS1;RPL41;MRPL27;MRPL24;SETX;RPS25;RPS28;RPS29;RPL27A;RPS20;RPS23;SMG1;MRPS14;MRPS11;RPLP1;RPLP0;M…
Aerobic Electron Transport Chain (GO:0019646)	37/68	2.15123e-06	0.00154305	0	0	3.18925	41.618	NDUFB9;NDUFB8;NDUFB7;NDUFB6;UQCRB;COX4I1;NDUFB4;NDUFB1;COX7A2;UQCR10;COX6A1;COX5B;COX7C;UQCRH;CYC1;NDUFV1;NDUFA9;NDUFA8;NDUFA6;UQCC3;NDUFA3;NDUFA2;NDUFA1;NDUFC2;NDUFC1;SDHD;SDHA;UQCRHL;COX6B1;NDUFS8;NDUFS7;SDHAF2;UQCRQ;UQCRC1;NDUFS2;SLC25A51;NDUFAF1
Oxidative Phosphorylation (GO:0006119)	34/63	7.01003e-06	0.00439967	0	0	3.13147	37.1649	NDUFB9;NDUFA13;NDUFB8;NDUFB7;NDUFA11;C2ORF69;NDUFB6;UQCRB;NDUFB11;NDUFB4;NDUFB1;UQCRH;ATP5MG;NDUFV1;ATP5ME;TEFM;NDUFA9;NDUFA8;NDUFA6;NDUFA3;NDUFA2;NDUFA1;NDUFC2;CHCHD10;NDUFC1;SDHD;SDHA;ATP5F1E;NDUFS8;NDUFS7;UQCRC1;ATP5PO;NDUFS2;SLC25A51
Mitochondrial Respiratory Chain Complex Assembly (GO:0033108)	44/90	1.05364e-05	0.00562229	0	0	2.55655	29.2998	COX19;NDUFB9;NDUFA13;NDUFB8;NDUFB7;NDUFA11;COX16;DMAC1;NDUFB6;DMAC2;NDUFB11;COX18;NDUFB4;NDUFB1;ECSIT;TMEM223;STMP1;NDUFA9;COA3;NDUFA8;COA1;NDUFA6;UQCC3;NDUFA3;UQCC1;NDUFA2;NDUFA1;NDUFC2;NDUFC1;BCS1L;TTC19;NDUFAF8;NDUFS8;NDUFS7;SDHAF2;SCO2;NDUFAF4;SDHAF1;LYRM7;NDUFS2;NDUFAF3;SDHAF4;NDUFAF1;COX20
Positive Regulation Of Synaptic Transmission (GO:0050806)	39/77	1.14986e-05	0.00562229	0	0	2.74208	31.1864	NLGN3;SLC24A2;NLGN1;NLGN2;CLSTN2;CLSTN3;NRXN1;CLSTN1;GRIK2;AKAP5;ADCY8;NOL3;ZDHHC2;NALCN;ZDHHC3;SLC8A2;RIMS2;RIMS1;CACNG7;RIMS4;CACNG8;GRIN2A;RELN;GPER1;DRD1;LGI1;SYT1;PLK2;ZDHHC12;GRIN2C;GRIN2B;SHISA7;BAIAP3;GRIN1;STX1B;DLG4;SQSTM1;SHANK2;VAMP2
Chemical Synaptic Transmission (GO:0007268)	107/273	1.23173e-05	0.00562229	0	0	1.72862	19.5412	CHRM3;CHRM5;HTR4;CDH8;RPS6KA2;RPS6KA1;KIF5A;BSN;SLC12A7;PPFIA3;UNC13C;CHRNB4;GABRG3;GABRG2;GABRG1;SHISA6;CACNB2;CACNB3;CACNB4;SYPL1;AKAP9;KCNQ2;KCNQ3;AMPH;GRIA1;GRIA2;CNP;CHRNA4;SLC1A1;CACNA1B;SLC1A2;CACNA1A;LIN7A;LIN7C;SLC1A6;CPLX1;LIN7B;GRIN2A;HRH3;HRH2;KCNMB1;KCNMB4;KCNN1;APOE;HCRT;NPTX2;GRIA3;GRIA4;SNAPIN;HTR1E;SYT1;GRIN2C;GRIN2B;DLG1;GRIN3A;DLG2;SLC6A9;DLG3;DLG4;GABRB2;GABRB1;DOC2A;GRIK5;GRI…
Mitochondrial ATP Synthesis Coupled Electron Transport (GO:0042775)	36/70	1.59831e-05	0.00668758	0	0	2.82815	31.234	NDUFB9;NDUFB8;NDUFB7;NDUFB6;UQCRB;COX4I1;NDUFB4;NDUFB1;COX7A2;UQCR10;COX6A1;COX5B;COX7C;UQCRH;CYC1;NDUFV1;NDUFA9;NDUFA8;NDUFA6;UQCC3;NDUFA3;NDUFA2;NDUFA1;NDUFC2;NDUFC1;SDHD;SDHA;UQCRHL;COX6B1;NDUFS8;NDUFS7;SDHAF2;UQCRQ;UQCRC1;NDUFS2;NDUFAF1
NADH Dehydrogenase Complex Assembly (GO:0010257)	29/53	2.31208e-05	0.00829212	0	0	3.22556	34.4321	NDUFB9;NDUFA13;NDUFB8;NDUFB7;NDUFA11;DMAC1;NDUFB6;DMAC2;NDUFB11;NDUFB4;NDUFB1;ECSIT;NDUFA9;NDUFA8;COA1;NDUFA6;NDUFA3;NDUFA2;NDUFA1;NDUFC2;NDUFC1;BCS1L;NDUFAF8;NDUFS8;NDUFS7;NDUFAF4;NDUFS2;NDUFAF3;NDUFAF1
Mitochondrial Respiratory Chain Complex I Assembly (GO:0032981)	29/53	2.31208e-05	0.00829212	0	0	3.22556	34.4321	NDUFB9;NDUFA13;NDUFB8;NDUFB7;NDUFA11;DMAC1;NDUFB6;DMAC2;NDUFB11;NDUFB4;NDUFB1;ECSIT;NDUFA9;NDUFA8;COA1;NDUFA6;NDUFA3;NDUFA2;NDUFA1;NDUFC2;NDUFC1;BCS1L;NDUFAF8;NDUFS8;NDUFS7;NDUFAF4;NDUFS2;NDUFAF3;NDUFAF1
Regulation Of Neuronal Synaptic Plasticity (GO:0048168)	21/34	2.70048e-05	0.00903939	0	0	4.30908	45.3293	CAMK2B;MCTP1;CAMK2A;SLC4A10;GRIK2;NOL3;GRIN2C;ZDHHC2;GRIN2B;SHISA7;SLC8A2;GRIN1;SHISA6;CLN3;GRIN2A;SYNGR1;DLG4;NSMF;APOE;NCDN;PPFIA3
Regulation Of Axon Extension (GO:0030516)	21/35	5.01395e-05	0.0157344	0	0	4.00101	39.6128	RTN4R;GSK3B;SEMA7A;CDKL5;SEMA3A;TWF2;L1CAM;NTN1;MT3;DNM2;OLFM1;GOLGA4;CTTN;MAP2;SIN3A;NRCAM;APOE;DIP2B;MAPT;MAP3K13;KIAA0319
Regulation Of Neuron Projection Development (GO:0010975)	71/174	7.82427e-05	0.0231092	0	0	1.84432	17.4393	SCARB2;DDR1;GSK3B;TENM3;ULK4;CIB1;KNDC1;ARHGAP35;CX3CL1;ARHGAP44;CDH2;CFL1;DPYSL3;NCS1;EP300;KIF1A;PPFIA2;ZNF365;EPHA4;MYLIP;CDKL5;DCC;MAGI2;PAQR3;ATP1B2;SRCIN1;ZDHHC15;GAK;STX1B;LRRC7;RAPGEF1;PRKD1;EFHC2;TOX;EPHA3;RTN4R;CAMK2B;NDRG4;NLGN1;SEMA3A;TWF2;CRMP1;PTN;NOL3;EFNB2;RAP1A;RELN;FUT9;CHN1;SPOCK1;APOE;CSMD3;CTNNA2;LRRC4C;PAK3;MARK2;LYN;NTNG1;NTNG2;NTRK2;PLK5;NTRK3;MT3;SETX;RIT2;NOVA2;PTPN9;SER…
Regulation Of Trans-Synaptic Signaling (GO:0099177)	21/36	8.94013e-05	0.024938	0	0	3.73402	34.8099	GRIA1;NLGN3;GRIA2;NLGN1;NLGN2;CDKL5;NLGN4X;GRIK5;CACNA1B;CACNA1A;GRIK1;GRIK2;NOL3;PPP3CA;RELN;GRIN3A;FABP5;NRG3;LRRC4C;GRIA3;GRIA4
Synapse Organization (GO:0050808)	56/131	9.89809e-05	0.026157	0	0	1.99608	18.405	CYFIP1;CTNND2;TNC;ZDHHC2;CX3CL1;GPHN;PTPRF;SLC8A2;GRM5;CDH2;DNER;NRCAM;PPFIA4;PPFIA3;PPFIA2;UNC13C;DBNL;CACNB2;CACNB3;CACNB4;MYOT;MAPT;PDZRN3;SHANK2;C1QB;NLGN3;GPM6A;C1QA;NLGN1;NLGN2;ZC4H2;NRXN1;LRP4;NRXN2;SLITRK2;SPOCK2;DRD1;LRRC4C;PAK3;LRRC4B;NTNG1;NLGN4X;CHCHD10;RAB39B;L1CAM;PTPRD;SDK1;LRFN5;PPFIBP1;LRFN4;CNTN2;PIN1;AGRN;CBLN2;ADGRL3;C1QC
Positive Regulation Of Arp2/3 Complex-Mediated Actin Nucleation (GO:2000601)	2024-07-07	0.00011342	0.0271182	0	0	101745	924293	CYFIP1;NCKAP1;FCHSD2;BRK1;WASF1;WASF2;WASF3
Regulation Of Extent Of Cell Growth (GO:0061387)	2024-07-07	0.00011342	0.0271182	0	0	101745	924293	GSK3B;OLFM1;CTTN;SIN3A;NRCAM;APOE;DNM2
Anterograde Axonal Transport (GO:0008089)	22/39	0.000121509	0.0277318	0	0	3.45177	31.1195	SNAPIN;HSPB1;TRAK1;AP3B2;MAPK8IP3;BLOC1S4;AP3M1;BLOC1S5;BLOC1S6;SPAST;DLG2;BLOC1S1;KIF3A;KIF5C;KIF5A;MAP1A;AP3S2;KIF1B;AP3S1;KIF1A;ARL8A;ARL8B
Cellular Respiration (GO:0045333)	39/85	0.00018688	0.0406073	0	0	2.26394	19.4361	NDUFB9;NDUFA13;NDUFB8;NDUFB7;NDUFA11;NDUFB6;UQCRB;NDUFB11;COX4I1;NDUFB4;NDUFB1;COX7A2;UQCR10;COX6A1;COX5B;COX7C;UQCRH;BLOC1S1;ETFRF1;CYC1;NDUFV1;PPARGC1A;NDUFA9;NDUFA8;NDUFA6;NDUFA3;NDUFA2;NDUFA1;NDUFC2;NDUFC1;SDHA;COX6B1;NDUFS8;NDUFS7;UQCRQ;LYRM7;UQCRC1;NDUFS2;SDHAF4
Glutamate Receptor Signaling Pathway (GO:0007215)	20/35	0.0001941	0.0406073	0	0	3.55556	30.3898	GRIA2;KCNB1;GRIK1;GRIK2;GRIN2C;GRIN2B;GRIN1;GRM3;CLN3;GRIN2A;GRM5;GRIN3A;GRM7;GNAQ;GRM8;HOMER3;PLCB1;GRIA3;GRIA4;CDK5R1
Axonogenesis (GO:0007409)	74/188	0.000215683	0.0424178	0	0	1.73641	14.6583	CYFIP2;EPHB6;ROBO2;CYFIP1;ARHGAP35;RPS6KA5;DPYSL5;KIF5C;KIF5A;BOC;NRCAM;EPHB1;RAB8A;EPHA5;EPHA4;EPHA6;SEMA6A;DCC;SEMA6D;APLP1;ENAH;SLC9A6;PALLD;FEZ1;MAP1B;PARD3;MAP1A;S100A6;B4GALT6;EPHA3;LLGL1;NLGN3;SPTBN4;SEMA7A;NOTCH1;SEMA3C;ARHGEF25;SEMA3D;ATL1;NRXN1;SEMA3A;SSNA1;LRTM1;NRXN3;NEXN;EFNA5;KALRN;EFNB2;EFNB3;RELN;SLITRK2;SLITRK4;SLITRK5;FYN;APBB1;CTNNA2;SLIT2;PAK3;NTNG1;LGI1;NTNG2;SEMA4A;CNTN5;CNT…
Proton Motive Force-Driven Mitochondrial ATP Synthesis (GO:0042776)	27/53	0.00021965	0.0424178	0	0	2.77069	23.3389	NDUFB9;NDUFA13;NDUFB8;NDUFB7;NDUFA11;NDUFB6;NDUFB11;NDUFB4;NDUFB1;ATP5MG;NDUFV1;ATP5ME;NDUFA9;NDUFA8;NDUFA6;NDUFA3;NDUFA2;NDUFA1;NDUFC2;NDUFC1;SDHD;SDHA;ATP5F1E;NDUFS8;NDUFS7;ATP5PO;NDUFS2
Protein Localization To Synapse (GO:0035418)	2013-10-01	0.000281221	0.0517946	0	0	8.87993	72.6056	NLGN1;ILF3;NLGN2;PCLO;STAU1;DLG4;NRXN1;ZDHHC12;NRXN2;ZDHHC15
Aerobic Respiration (GO:0009060)	29/59	0.000288837	0.0517946	0	0	2.57938	21.021	NDUFB9;NDUFA13;NDUFB8;NDUFB7;NDUFA11;C2ORF69;NDUFB6;UQCRB;NDUFB11;NDUFB4;NDUFB1;UQCRH;BLOC1S1;NDUFV1;TEFM;NDUFA9;NDUFA8;NDUFA6;NDUFA3;NDUFA2;NDUFA1;NDUFC2;CHCHD10;NDUFC1;NDUFS8;NDUFS7;UQCRC1;NDUFS2;SLC25A51
Nervous System Development (GO:0007399)	151/433	0.000299625	0.0518765	0	0	1.43619	11.6518	NCKAP1;CHRM3;ANKLE2;GMFB;MYT1L;ROGDI;STMN3;CYP46A1;ZDHHC2;RAPGEFL1;RPS6KA6;DPYSL4;CDH2;DPYSL5;DPF1;DPF2;EP300;SOX8;NRCAM;SOX6;EPHB1;SH3GL2;CDON;MYLIP;RBFOX1;SRRM4;RBFOX2;SEMA6A;RBFOX3;APLP1;DYRK1A;SDHA;HPCAL4;SOX10;POU3F2;OLFM1;FEZ1;SCN8A;ADGRB1;KCNQ2;TYRO3;GPM6A;ZC4H2;EFNA5;NPAS1;KALRN;NPAS2;KLK6;NEUROD2;EFNB3;BTBD1;BTBD3;DRD1;BRINP3;NHEJ1;GPM6B;SPTBN1;CNTN6;FN1;POU6F2;L1CAM;ARHGAP26;DCLK1;CHERP…
Central Nervous System Development (GO:0007417)	104/283	0.000310205	0.051918	0	0	1.55585	12.5686	NCKAP1;SLC23A2;ANKLE2;ROGDI;RPS6KA6;CDH2;SOX8;NRCAM;SOX9;SOX6;CDK5RAP3;SH3GL2;SLC6A17;APLP1;HPCAL4;SOX10;TMX2;DNAJC30;RTN3;NDRG4;RTN1;FOXG1;NPAS1;NPAS2;KLK6;GRIN2A;APOD;TPPP;BRINP3;NHEJ1;SPTBN1;NKX2-2;EIF2B5;ZFHX3;ZFHX2;CNTN5;CADM2;CNTN6;POU6F2;SYNJ2;GRIN2C;GRIN2B;DCLK1;PBX1;AHI1;RNF103;PPT1;CNTN1;TPP1;SERPINI1;CNTN4;ROBO2;CNTNAP2;ITGAM;CHD8;CHD7;MAST1;GRIK1;IER3IP1;PKD1;AFF2;QARS1;DNER;PHGDH;CIC…
tRNA Aminoacylation For Protein Translation (GO:0006418)	19/35	0.000673885	0.109148	0	0	3.16587	23.1186	RARS2;HARS1;RARS1;KARS1;MARS1;YARS1;DARS1;WARS1;GARS1;SARS1;NARS1;QARS1;EPRS1;LARS1;IARS1;TARS3;CARS1;TARS1;VARS1
Neuron Cell-Cell Adhesion (GO:0007158)	2014-10-01	0.000742174	0.114153	0	0	6.65949	47.9878	NLGN3;NLGN1;NLGN2;NLGN4X;NRXN1;NRXN3;NRXN2;CNTN4;ASTN2;CDK5R1
Neurotransmitter Secretion (GO:0007269)	22/43	0.0007649	0.114153	0	0	2.79352	20.0457	SNAPIN;DOC2A;SYT1;NRXN1;NRXN2;LIN7A;CPLX2;LIN7C;CPLX1;LIN7B;SYN2;SYN1;RIMS2;RPH3A;RIMS1;PCLO;HRH3;SNPH;DNAJC5;SYT10;PPFIA3;VAMP2
Protein Localization To Membrane (GO:0072657)	73/192	0.000772993	0.114153	0	0	1.6401	11.7517	DPP10;RAB3C;PLEKHF1;CYP46A1;ZDHHC2;ZDHHC3;AP4M1;IKBKB;TMEM147;BSG;CAPN3;MADCAM1;RAB8A;RAB8B;TMEM150A;MAGI2;TTC7B;ANK2;PDZK1;ATP1B1;ANK1;ZDHHC15;RAB32;GAK;CACNB2;ANO1;CACNB3;TNIK;GAS6;RAPGEF6;PSMD10;LRPAP1;SPTBN4;NLGN1;NLGN2;ROCK1;ARL3;NRXN1;NRXN2;LIN7A;PTN;ZDHHC22;LIN7C;LIN7B;SLC9A3R1;DPP6;RAP1A;MAP7;PIP5K1A;TSPAN5;RAB6B;SPTBN1;CLASP2;CAV3;SMURF1;KCNB1;KCNB2;KCNIP3;RDX;KCNIP4;WDR19;EFR3B;RAB11A;R…
Negative Regulation Of Neuron Projection Development (GO:0010977)	26/54	0.000871234	0.123375	0	0	2.4767	17.4499	RTN4R;NLGN1;GDI1;SEMA3A;CRMP1;LRP4;CIB1;EFNB2;EFNB3;DPYSL3;SPOCK1;APOE;KIAA0319;ZNF365;EPHA4;MYLIP;DCC;BCL11A;PAQR3;MT3;GAK;EFNA1;STX1B;PTPN9;NGEF;ITM2C
Anterograde Trans-Synaptic Signaling (GO:0098916)	75/199	0.000884585	0.123375	0	0	1.61713	11.3691	GABRB2;CHRM3;GABRB1;DOC2A;CHRM5;GRIK1;GRIK2;HTR4;GRM3;GRM7;RPS6KA2;RPS6KA1;KIF5A;DLGAP1;BSN;SLC12A7;SLC18A2;UNC13C;CHRNB4;KCND2;SYN2;SYN1;CACNB2;CACNB3;CACNB4;SYPL1;AKAP9;KCNQ2;KCNQ3;AMPH;PAFAH1B1;GRIA1;NLGN3;GRIA2;NLGN1;NLGN2;CNP;CHRNA4;NRXN1;SLC1A1;CACNA1B;SLC1A2;CACNA1A;NRXN2;SLC1A6;CPLX1;GRIN2A;GLRA2;PTCHD1;HRH3;HRH2;KCNMB1;KCNMB4;KCNN1;HCRT;NPTX2;GABBR2;NLGN4X;SLC12A5;HTR1E;SYT1;KCNIP2;GAD2;…
Proton Motive Force-Driven ATP Synthesis (GO:0015986)	28/60	0.00104144	0.141326	0	0	2.33403	16.0281	NDUFB9;NDUFA13;NDUFB8;NDUFB7;NDUFA11;NDUFB6;NDUFB11;NDUFB4;ATP5MC2;NDUFB1;ATP5MG;NDUFV1;ATP5ME;NDUFA9;NDUFA8;NDUFA6;NDUFA3;NDUFA2;NDUFA1;NDUFC2;NDUFC1;SDHD;SDHA;ATP5F1E;NDUFS8;NDUFS7;ATP5PO;NDUFS2
Neuron Projection Guidance (GO:0097485)	50/124	0.0011399	0.150617	0	0	1.80442	12.2282	CYFIP2;EPHB6;ROBO2;CYFIP1;ARHGAP35;RPS6KA5;DPYSL5;KIF5C;KIF5A;BOC;NRCAM;EPHB1;EPHA5;EPHA4;EPHA6;SEMA6A;DCC;SEMA6D;ENAH;PALLD;FEZ1;EPHA3;SEMA7A;NOTCH1;SEMA3C;ARHGEF25;SEMA3D;NRXN1;SEMA3A;LRTM1;NRXN3;NEXN;EFNA5;KALRN;EFNB2;EFNB3;RELN;FYN;SLIT2;LGI1;SEMA4A;CNTN5;CNTN6;SEMA4B;L1CAM;EFNA1;CNTN1;CNTN2;CNTN4;CDK5R1
Regulation Of Synaptic Transmission, Glutamatergic (GO:0051966)	26/55	0.00122697	0.157964	0	0	2.39113	16.0283	NLGN3;NLGN1;NLGN2;NRXN1;GRIK1;ATP1A2;GRM3;CACNG7;CLN3;GRM5;CACNG8;GRIN2A;RELN;CDH2;GRM7;GRM8;DRD1;SLC38A2;SYT1;MAPK8IP2;GRIN2C;DGKZ;GRIN2B;GRIN1;DGKI;HCN1
Axonal Transport (GO:0098930)	20/39	0.00126608	0.158925	0	0	2.80624	18.7228	SNAPIN;HSBP1;AP3B2;BLOC1S4;AP3M1;BLOC1S5;BLOC1S6;SPAST;BLOC1S1;KIF3A;TMEM108;AP3S2;KIF1B;AP3S1;KIF1A;MAPT;SYBU;ARL8A;ARL8B;PAFAH1B1
Mitochondrial Electron Transport, NADH To Ubiquinone (GO:0006120)	18/34	0.00136813	0.167546	0	0	2.99869	19.7743	NDUFA9;NDUFB9;NDUFA8;NDUFB8;NDUFB7;NDUFA6;NDUFB6;NDUFB4;NDUFA3;NDUFA2;NDUFB1;NDUFC2;NDUFC1;NDUFS8;NDUFS7;NDUFS2;NDUFAF1;NDUFV1
Neuron Development (GO:0048666)	58/150	0.00160802	0.191776	0	0	1.684	10.8327	ALK;ROBO2;CNTNAP2;GSK3B;TENM1;BTG2;TENM2;ATP8A2;TENM3;MYT1L;RASGRF1;STMN3;STMN4;HMGB1;FRY;PPP1R9A;ATCAY;TMEM108;SH3GL2;EPHA5;SRRM4;VPS13B;POU3F2;RUNX1;MAP1B;MAPT;B4GALT6;HDGFL3;GPM6A;NLGN1;ROCK1;ARL3;CLN5;BLOC1S4;BLOC1S5;UGCG;BLOC1S6;BLOC1S1;MAP2;MICALL2;DMD;APOE;NCDN;RAB6B;LYN;LGI1;NTRK2;TGFB2;SNAPIN;LGI4;L1CAM;PBX1;RAB11A;NOVA2;PPT1;CNTN4;FRYL;CDK5R1
Axon Development (GO:0061564)	41/99	0.00167585	0.191776	0	0	1.88675	12.059	SPTBN4;AMIGO1;ATL1;SSNA1;MTR;NREP;ARHGAP35;NEUROD2;GRM7;SLITRK2;CRTAC1;SLITRK4;SLITRK5;NRCAM;APBB1;CTNNA2;PAK3;GPM6B;MARK2;RAB8A;SLC25A46;NTNG1;NTNG2;DCC;APLP1;OLIG1;OLIG2;NMNAT2;L1CAM;S100B;MAPK8IP3;RAB10;MAP1B;PARD3;MAP1A;S100A6;PLP1;CNTN4;MAPT;LLGL1;CDK5R1
Negative Regulation Of mRNA Processing (GO:0050686)	2015-10-01	0.00168057	0.191776	0	0	5.32722	34.0336	SFSWAP;PCBP4;C1QBP;SAP18;SRSF6;RBMX;SRSF10;SRSF7;SRSF12;SRSF9
Positive Regulation Of Excitatory Postsynaptic Potential (GO:2000463)	13/22	0.00172063	0.191984	0	0	3.8485	24.4959	NLGN3;NLGN1;NLGN2;NRXN1;GRIN2C;GRIN2B;GRIN1;RIMS2;RIMS1;STX1B;GRIN2A;RELN;DLG4
Brain Development (GO:0007420)	64/169	0.00175959	0.192063	0	0	1.62848	10.3289	ROBO2;SLC23A2;CNTNAP2;CHD8;ROGDI;MAST1;IER3IP1;AFF2;CDH2;QARS1;NRCAM;PHGDH;SOX6;CIC;CDK5RAP3;GIT1;EMX2;SLC6A17;SHROOM2;TGFBR2;TMX2;DNAJC30;UFC1;PAFAH1B3;PAFAH1B2;PAFAH1B1;RTN3;NDRG4;RTN1;FOXG1;AMIGO1;CLN5;GRIN2A;RELN;UGP2;APOD;FLNB;JHY;CTNNA2;NKX2-2;BBS2;ARNT2;ZFHX3;CA10;KDM4B;ZFHX2;CNTN5;CADM2;SYNJ2;GRIN2C;GRIN2B;MEIS2;PBX1;GRIN1;NFIB;CNTN1;PPT1;RAB18;CNTN4;MDGA1;ADGRL2;CDK5R2;ADGRL3;CDK5R1
Synaptic Transmission, Glutamatergic (GO:0035249)	15/27	0.00181221	0.193598	0	0	3.33096	21.0291	GRIA1;NAPA;GRIA2;UNC13C;GRIK5;GRIK1;GRIK2;GRIN2C;SEPTIN9;GRIN2B;GRIN2A;GRIN3A;SLC17A7;GRIA3;GRIA4
Protein Localization To Cell Periphery (GO:1990778)	55/142	0.00199778	0.206399	0	0	1.68832	10.4941	DPP10;RAB3C;PLEKHF1;ZDHHC2;ZDHHC3;AP4M1;IKBKB;BSG;RAB8A;RAB8B;TMEM150A;TTC7B;ANK2;PDZK1;ATP1B1;ANK1;GAK;CACNB2;CACNB3;TNIK;GAS6;RAPGEF6;PSMD10;LRPAP1;SPTBN4;ROCK1;ARL3;LIN7A;ZDHHC22;LIN7C;LIN7B;SLC9A3R1;DPP6;RAP1A;MAP7;PIP5K1A;TSPAN5;SPTBN1;CLASP2;CAV3;SMURF1;KCNB1;KCNB2;KCNIP3;RDX;KCNIP4;WDR19;EFR3B;RAB11A;RAB10;DLG1;EHD3;TSPAN14;EHD4;RAMP1
Regulation Of Synapse Assembly (GO:0051963)	24/51	0.00201425	0.206399	0	0	2.37015	14.7127	ROBO2;NLGN3;SETD5;NLGN1;NLGN2;CLSTN2;CLSTN3;NRXN1;CLSTN1;PTPRD;LRFN5;LRFN4;LRRTM3;SLITRK2;IL1RAPL2;SLITRK4;DLG5;SYNDIG1;SLITRK5;VPS35;EPHB1;MDGA1;TLR2;LRRC4B
Negative Regulation Of Supramolecular Fiber Organization (GO:1902904)	31/71	0.00221211	0.211084	0	0	2.06728	12.639	TWF2;KATNB1;CIB1;TREM2;CLU;ATXN7;CHADL;MAP2;BMERB1;APOE;SLIT2;ARPIN;CLASP2;APC2;CAV3;MID1IP1;DYRK1A;CYRIB;TUBB4A;EML2;SSH1;CLIP3;PFDN1;PFDN2;PFDN4;PFN1;CRYAB;PFDN5;HDGFL3;PFDN6;KANK3
Neuron Projection Arborization (GO:0140058)	2024-07-06	0.0022274	0.211084	0	0	15.9744	97.5541	NLGN1;ROCK1;SSNA1;PHACTR1;PTN;ZNF365
Postsynaptic Membrane Assembly (GO:0097104)	2024-07-06	0.0022274	0.211084	0	0	15.9744	97.5541	NLGN3;NLGN1;NLGN2;NLGN4X;NRXN1;NRXN2
Negative Regulation Of Amyloid Fibril Formation (GO:1905907)	2024-11-08	0.00222813	0.211084	0	0	7.10134	43.365	PFDN1;PFDN2;TREM2;PFDN4;CLU;CRYAB;PFDN5;PFDN6
Regulation Of Lysosomal Lumen pH (GO:0035751)	14/25	0.00232131	0.215839	0	0	3.39114	20.5694	TASL;SLC45A2;RNASEK;CCDC115;VPS33A;TCIRG1;CLN6;CLN5;TMEM199;CLN3;PPT1;TMEM9;ATP6V0C;ATP6V1F
Calcium Ion Transport Into Cytosol (GO:0060402)	2024-09-07	0.00236914	0.216281	0	0	9.31944	56.3381	JPH4;RYR2;CACNB3;JPH3;CACNA2D1;CACNA1C;JPH1
Signal Release From Synapse (GO:0099643)	19/38	0.00243419	0.218251	0	0	2.66544	16.041	SNAPIN;SYT1;NRXN1;NRXN2;LIN7A;CPLX2;LIN7C;CPLX1;LIN7B;SYN2;SYN1;RIMS1;PCLO;HRH3;SNPH;DNAJC5;SYT10;PPFIA3;VAMP2
Mitochondrial Translation (GO:0032543)	40/98	0.0026045	0.229425	0	0	1.84039	10.9513	MRPS14;MRPS11;MRPS33;MRPL19;MRPS34;MRPL16;MRPL17;MRPL39;MRPS10;MRPL36;MTIF3;MRPL34;MRPL10;MRPL11;MRPL33;MRPL55;MRPL4;MRPL41;MTRF1;MRPL40;MTG1;RARS2;MRPS28;GADD45GIP1;PTCD3;HARS1;MRPS26;MRPL27;MRPS21;MRPL47;MRPS7;MRPL24;MRPL43;MRPS5;MRPS18C;TUFM;MRPL52;MRPL50;MRPS9;MRPL51
Lysosomal Lumen Acidification (GO:0007042)	2018-11-01	0.00271749	0.23525	0	0	4.18587	24.7303	TMEM199;CLN3;RNASEK;CCDC115;PPT1;TCIRG1;TMEM9;ATP6V0C;CLN6;CLN5;ATP6V1F
Protein Localization To Cell Junction (GO:1902414)	13/23	0.00297302	0.253009	0	0	3.46341	20.1507	NLGN1;NLGN2;STAU1;TJP1;ILF3;PCLO;DLG4;KIF3A;MARVELD3;BSN;FERMT2;JAK1;NECTIN1
Modulation Of Excitatory Postsynaptic Potential (GO:0098815)	16/31	0.00350933	0.293673	0	0	2.84236	16.0659	NLGN3;NLGN1;NLGN2;NLGN4X;NRXN1;GRIN2C;GRIN2B;SLC8A2;GRIN1;RIMS2;RIMS1;STX1B;GRIN2A;RELN;DLG4;TMEM108
Positive Regulation Of Cell Projection Organization (GO:0031346)	46/118	0.0038422	0.310372	0	0	1.70516	9.48359	SCARB2;DDR1;ROBO2;CAMK2B;NDRG4;NLGN1;TENM3;AMIGO1;TWF2;PTN;ARHGAP35;CX3CL1;ROBO1;RAP1A;RELN;CUX1;FUT9;DPYSL3;DVL2;EP300;APOE;SLIT2;MARK2;LYN;NTRK2;CARMIL2;CDKL5;PLK5;FBXW8;METRN;NTRK3;MAGI2;ATP1B2;PTPRD;SETX;RIT2;DLG4;LRRC7;RAPGEF1;PLXNB1;PRKD1;SERPINI1;CAMK1;TOX;MAP3K13;EPHA3
Regulation Of Small GTPase Mediated Signal Transduction (GO:0051056)	46/118	0.0038422	0.310372	0	0	1.70516	9.48359	ARHGAP8;DOCK3;ARHGEF25;RASGRF2;RASGRF1;ARHGAP19;ARHGAP18;ARHGAP5;KALRN;ARHGAP6;ARHGAP35;FGD1;ARHGAP12;ARHGAP4;ARHGAP44;PREX2;FGD3;GNA13;PREX1;AKAP13;FLCN;FGD4;RELN;SH3BP1;MCF2L;CHN1;PLCE1;SLIT2;ARHGEF10;PLEKHG1;SWAP70;ARHGEF17;MYO9B;ARHGAP27;ARHGAP26;CYRIB;DYNLL1;ARHGAP25;MYO9A;VAV1;SPATA13;ARHGEF4;ARHGEF1;DOCK2;SQSTM1;NGEF
Substantia Nigra Development (GO:0021762)	20/42	0.00391496	0.310372	0	0	2.42307	13.431	YWHAE;G6PD;CHKB;CNP;MAOB;S100A1;MAPKAP1;NDRG2;DYNLL1;TTBK1;SIRT2;COX6B1;GLUD1;ERCC4;GNB4;PLP1;ZNF148;CALM1;CALM2;INA
Axon Guidance (GO:0007411)	56/149	0.00395615	0.310372	0	0	1.60774	8.89479	CYFIP2;EPHB6;ROBO2;CYFIP1;ARHGAP35;ALCAM;RPS6KA5;DPYSL5;KIF5C;KIF5A;BOC;NRCAM;EPHB1;EPHA5;EPHA4;EPHA6;SEMA6A;DCC;SEMA6D;ENAH;PALLD;FEZ1;EPHA3;SEMA7A;NOTCH1;SEMA3C;ARHGEF25;SEMA3D;NRXN1;SEMA3A;LRTM1;NRXN3;NEXN;EFNA5;KALRN;NTN1;EFNB2;EFNB3;RELN;CHN1;FYN;NCAM1;SLIT2;LGI1;SEMA4A;CNTN5;CNTN6;SEMA4B;L1CAM;EFNA1;NFIB;CNTN1;CNTN2;PLXNB1;CNTN4;CDK5R1
Glial Cell Differentiation (GO:0010001)	17/34	0.00406211	0.313782	0	0	2.66483	14.6727	EIF2B5;METRN;NCAN;STAT3;HAPLN4;SOX10;HAPLN2;BCAN;MMP24;RELN;CDH2;PTPRZ1;NFIB;GPC1;SOX8;SOX9;TPPP
Negative Regulation Of mRNA Splicing, Via Spliceosome (GO:0048025)	2014-09-01	0.00417965	0.31797	0	0	4.79362	26.2572	SFSWAP;PCBP4;SAP18;SRSF6;RBMX;SRSF10;SRSF7;SRSF12;SRSF9
Cell Junction Organization (GO:0034330)	27/62	0.00431947	0.318942	0	0	2.05695	11.1993	NLGN3;C1QA;NLGN2;CTNND2;LRP4;SLC8A2;GRM5;SH3BP1;MARVELD3;PAK3;PPFIA4;PPFIA3;PPFIA2;RAB8B;TGFB2;NLGN4X;SMAD3;RAB39B;L1CAM;MYO9A;TJP1;AJM1;MYOT;PIN1;MAPT;CBLN2;LIMS1
Spliceosomal Complex Assembly (GO:0000245)	27/62	0.00431947	0.318942	0	0	2.05695	11.1993	SF3B4;SF3B5;SF3B2;SF3B6;SRSF1;CELF4;CELF5;CELF6;USP39;NOL3;SNRPD2;SNRPB2;SNRPD3;SF3B1;SRSF10;SRPK3;SETX;GCFC2;PHF5A;DDX39B;SNRPG;RSRP1;SNRPE;SRSF5;SRSF6;LUC7L2;SRSF9
mRNA Splice Site Recognition (GO:0006376)	15/29	0.00454208	0.327036	0	0	2.85472	15.3994	ISY1;SFSWAP;SRSF1;CELF4;CELF5;CELF6;NOL3;SETX;HNRNPC;SRSF5;SRSF6;SRSF10;LUC7L2;SRSF12;SRSF9
Myelination (GO:0042552)	22/48	0.00455935	0.327036	0	0	2.25553	12.1586	EIF2B5;ARHGEF10;EIF2B4;ABCD2;LGI4;AMIGO1;ZNF24;SOX10;SIRT2;KLK6;SKI;GPC1;PARD3;SCN8A;PLP1;PMP22;MAL2;TPPP;B4GALT6;SCN2A;SBF2;GPM6B
Cell Morphogenesis Involved In Neuron Differentiation (GO:0048667)	32/77	0.00481123	0.330911	0	0	1.89656	10.1216	SPTBN4;ATL1;SSNA1;LRP4;CELSR2;SLITRK2;MAP2;BTBD3;SLITRK4;SLITRK5;NRCAM;APBB1;CTNNA2;PAK3;RAB8A;MEF2A;NTNG1;NTNG2;DCC;APLP1;MAPK8IP2;S100B;RAB10;CDHR1;MAP1B;PARD3;ADGRB1;MAP1A;S100A6;TMEM106B;CNTN4;LLGL1
Regulated Exocytosis (GO:0045055)	23/51	0.00483226	0.330911	0	0	2.18972	11.6766	LYN;ABCC4;TMED10;SNAPIN;PLEK;CPLX2;CPLX1;RAB11B;SYT6;RIMS2;RAB10;RIMS1;SYNGR1;PCLO;RAB31;SYNGR2;RAB26;SYT11;DNAJC5;SYT10;MYH9;STEAP2;VAMP2
Negative Regulation Of RNA Splicing (GO:0033119)	2019-11-01	0.00486927	0.330911	0	0	3.66238	19.5015	SFSWAP;PCBP4;SAP18;TMBIM6;SRSF6;RBMX;SRSF10;SRSF7;RPS13;SRSF12;SRSF9
Gliogenesis (GO:0042063)	13/24	0.00487699	0.330911	0	0	3.14834	16.7593	TGFB2;METRN;NCAN;METTL3;HAPLN4;HAPLN2;BCAN;MMP24;RELN;CDH2;NFIB;CD9;NDUFS2
Ionotropic Glutamate Receptor Signaling Pathway (GO:0035235)	2024-12-08	0.00508281	0.334171	0	0	5.32564	28.1294	CLN3;GRIA2;GRIN2A;GRIN3A;GRIN2C;GRIN2B;CDK5R1;GRIN1
Synaptic Membrane Adhesion (GO:0099560)	2024-12-08	0.00508281	0.334171	0	0	5.32564	28.1294	NTNG1;PTPRD;LRFN5;LRFN4;SLITRK2;LRRC4C;PTPRF;LRRC4B
Glycosphingolipid Metabolic Process (GO:0006687)	16/32	0.00525782	0.334171	0	0	2.66453	13.9835	GLTP;ABCA2;CERK;ST8SIA1;ST8SIA3;CLN6;SUMF1;UGCG;FUT9;SMPD1;ST3GAL5;B4GALNT1;B4GALT6;ST6GALNAC3;ST6GALNAC5;ST6GALNAC6
Positive Regulation Of Synapse Assembly (GO:0051965)	16/32	0.00525782	0.334171	0	0	2.66453	13.9835	NLGN3;SEMA4A;NLGN1;NLGN2;CLSTN2;CLSTN3;NRXN1;CLSTN1;PTPRD;SLITRK2;SLITRK4;DLG5;SYNDIG1;SLITRK5;EPHB1;LRRC4B
Regulation Of Calcium Ion Transmembrane Transporter Activity (GO:1901019)	16/32	0.00525782	0.334171	0	0	2.66453	13.9835	YWHAE;CAV3;PDE4D;CACNA1A;ANK2;JPH1;JPH4;FKBP1A;CACNB2;SELENON;CACNB3;JPH3;CACNB4;DMD;CALM1;CALM2
Positive Regulation Of Actin Nucleation (GO:0051127)	2024-10-07	0.00602988	0.372675	0	0	6.21253	31.7524	CYFIP1;NCKAP1;FCHSD2;BRK1;WASF1;WASF2;WASF3
G Protein-Coupled Acetylcholine Receptor Signaling Pathway (GO:0007213)	2017-10-01	0.00622065	0.372675	0	0	3.80464	19.3271	CHRM3;GNA15;GRK2;HRH3;GNAQ;CHRM5;GNB1;RGS10;PLCB1;CDK5R1
Postsynaptic Membrane Organization (GO:0001941)	2017-10-01	0.00622065	0.372675	0	0	3.80464	19.3271	NLGN3;NLGN1;NLGN2;NLGN4X;DLG4;NRXN1;LRP4;NRXN2;GPHN;SHISA7
Ribosomal Small Subunit Assembly (GO:0000028)	2017-10-01	0.00622065	0.372675	0	0	3.80464	19.3271	RPS15;RPS14;RPS28;RPS19;XRCC5;MRPS11;RPS5;RPS27L;RPSA;MRPS7
Positive Regulation Of Synaptic Transmission, Glutamatergic (GO:0051968)	2022-12-01	0.00630899	0.372675	0	0	3.19641	16.1923	NLGN3;CACNG7;NLGN1;CACNG8;GRIN2A;NLGN2;RELN;NRXN1;DRD1;GRIN2C;GRIN2B;GRIN1
tRNA Aminoacylation (GO:0043039)	2022-12-01	0.00630899	0.372675	0	0	3.19641	16.1923	RARS2;GARS1;HARS1;RARS1;EPRS1;NARS1;QARS1;LARS1;MARS1;IARS1;YARS2;VARS1
Regulation Of Neurotransmitter Secretion (GO:0046928)	18/38	0.00650102	0.379554	0	0	2.39829	12.0773	CHRNB4;MCTP1;SNAPIN;CAMK2A;MYOF;CPLX2;CPLX1;SYN1;RIMS2;RIMS1;STX1B;RIMS4;PREPL;SYT11;GPER1;KCNMB4;HCRT;SLC38A2
Neuron Projection Morphogenesis (GO:0048812)	54/146	0.0066877	0.384802	0	0	1.5667	7.84523	NCKAP1;CNTNAP2;CTNND2;CELSR2;ARHGAP35;ALCAM;NRCAM;EPHB1;RAB8A;ZNF365;MEF2A;EPHA4;DBNL;DCC;APLP1;SLC39A12;MAPK8IP2;DNM2;SLC9A6;CTTN;MAP1B;PARD3;ADGRB1;MAP1A;S100A6;TMEM106B;TNIK;LLGL1;GPM6A;SPTBN4;NLGN1;ROCK1;ATL1;SSNA1;LRP4;NOL3;SLITRK2;MAP2;BTBD3;SLITRK4;SLITRK5;NCKAP1L;APBB1;CTNNA2;PAK3;NTNG1;NTNG2;S100B;DCLK1;MYO16;RAB10;DLG4;PLXNB1;CNTN4
Presynaptic Membrane Assembly (GO:0097105)	2024-08-06	0.00683772	0.384802	0	0	7.98663	39.8157	NLGN3;PTPRD;NLGN1;NLGN2;NLGN4X;LRP4
Antigen Processing And Presentation Of Exogenous Peptide Antigen Via MHC Class I (GO:0042590)	2024-06-05	0.00705075	0.384802	0	0	13.3095	65.9437	IKBKB;MFSD6;FCER1G;HLA-A;IFI30
Cellular Response To Interleukin-9 (GO:0071355)	2024-06-05	0.00705075	0.384802	0	0	13.3095	65.9437	STAT5A;STAT1;STAT3;JAK3;JAK1
Interleukin-9-Mediated Signaling Pathway (GO:0038113)	2024-06-05	0.00705075	0.384802	0	0	13.3095	65.9437	STAT5A;STAT1;STAT3;JAK3;JAK1
Protein Catabolic Process In The Vacuole (GO:0007039)	2024-06-05	0.00705075	0.384802	0	0	13.3095	65.9437	TMEM199;CLN3;LAMP2;VPS13A;TCIRG1
Negative Regulation Of Proteolysis Involved In Protein Catabolic Process (GO:1903051)	13/25	0.00764566	0.412783	0	0	2.88578	14.0642	PRKCG;RPL5;EPHA4;GABARAPL2;F8A1;RPS7;HFE;RPL11;EFNA1;MARCHF7;QRICH2;RPL17;PSME3IP1
Anterograde Synaptic Vesicle Transport (GO:0048490)	2015-09-01	0.00792828	0.414665	0	0	3.99441	19.3222	BLOC1S4;AP3M1;BLOC1S5;BLOC1S6;SNAPIN;BLOC1S1;AP3S2;AP3S1;AP3B2
Regulation Of Rac Protein Signal Transduction (GO:0035020)	2015-09-01	0.00792828	0.414665	0	0	3.99441	19.3222	ARHGAP44;CADM4;KBTBD6;SH3BP1;RASGRF1;STMN3;ARHGAP17;KBTBD7;ARF6
Synaptic Vesicle Transport Along Microtubule (GO:0099517)	2015-09-01	0.00792828	0.414665	0	0	3.99441	19.3222	BLOC1S4;AP3M1;BLOC1S5;BLOC1S6;SNAPIN;BLOC1S1;AP3S2;AP3S1;AP3B2
Negative Regulation Of Cell Projection Organization (GO:0031345)	22/50	0.00821946	0.425463	0	0	2.09413	10.0544	RTN4R;EPHA4;MYLIP;PRNP;DCC;SEMA3A;PAQR3;CRMP1;CIB1;GRIN2B;MT3;GAK;EFNB2;STX1B;DPYSL5;DPYSL3;SPOCK1;PTPN9;FYN;APOE;ZNF365;ITM2C
Vesicle Coating (GO:0006901)	14/28	0.00885113	0.453485	0	0	2.66391	12.5929	TRAPPC2;TRAPPC3;TMED10;TRAPPC2L;PEF1;PDCD6;TRAPPC4;TRAPPC8;TRAPPC9;TRAPPC6A;TRAPPC11;AP3S2;AP3S1;TRAPPC13
Regulation Of Monoatomic Cation Transmembrane Transport (GO:1904062)	18/39	0.0090357	0.458265	0	0	2.28393	10.7495	DPP10;CD63;KCNIP2;KCNIP3;KCNIP4;KCNAB1;PDZK1;GRIN2C;GRIN2B;GRIN1;DPP6;GRIN2A;DLG1;GNB2;FGF12;HCN2;SNTA1;HCN1
RNA Splicing, Via Transesterification Reactions With Bulged Adenosine As Nucleophile (GO:0000377)	64/180	0.00927367	0.465631	0	0	1.47293	6.89417	ISY1;CWC25;USP39;RBM4;SYNCRIP;SART3;SNRPD2;SNRPD3;SNRNP35;CTNNBL1;SRRM2;RBM14;USP49;NCBP2;BUD31;METTL3;RBM19;CENATAC;TFIP11;GCFC2;DDX39B;SYF2;FRG1;SNRPG;SRSF3;SNRPE;SRSF5;PABPC1;SRSF6;SRSF7;SRSF8;SRSF9;SF3B4;SF3B5;SF3B2;RBM8A;SF3B6;SRSF1;WBP4;RBM4B;C9ORF78;RNPC3;RNF113A;TRA2A;SNRPB2;HNRNPA1;SF3B1;SRSF10;SRSF12;GPKOW;CWC15;LSM4;LSM3;LSM2;HNRNPM;LSM7;PHF5A;NOVA1;NOVA2;PIN1;RBM42;PRPF31;HNRNPC;RBMX
Central Nervous System Neuron Differentiation (GO:0021953)	15/31	0.00991589	0.488114	0	0	2.49753	11.5227	NTRK2;ZC4H2;CEND1;FAIM2;KNDC1;MAP2;SIN3A;NOVA2;SPOCK1;GET1;MAPT;MDGA2;TOX;BRINP3;MDGA1
Regulation Of Long-Term Synaptic Potentiation (GO:1900271)	15/31	0.00991589	0.488114	0	0	2.49753	11.5227	GSK3B;EPHA4;FAM107A;ADCY1;AKAP5;PTN;ADCY8;CYP46A1;NOL3;ZDHHC2;SHISA7;RELN;TYROBP;APOE;SQSTM1
Endoplasmic Reticulum Mannose Trimming (GO:1904380)	2013-08-01	0.0100636	0.490575	0	0	4.26022	19.592	RNF103;RNF139;EDEM1;SYVN1;TRIM13;RNF5;UGGT1;MARCHF6
Positive Regulation Of Cyclin-Dependent Protein Kinase Activity (GO:1904031)	2018-10-01	0.0105996	0.511737	0	0	3.32883	15.136	PSMD10;PSRC1;RGCC;CCNY;PDGFB;SPDYA;PKD1;EGFR;TTBK1;STOX1
Protein Localization To Plasma Membrane (GO:0072659)	50/137	0.0116487	0.557029	0	0	1.53342	6.82763	DPP10;RAB3C;PLEKHF1;ZDHHC2;ZDHHC3;IKBKB;BSG;RAB8A;RAB8B;TMEM150A;TTC7B;ANK2;PDZK1;ATP1B1;ANK1;GAK;CACNB2;CACNB3;TNIK;GAS6;RAPGEF6;PSMD10;LRPAP1;SPTBN4;ROCK1;ZDHHC22;SLC9A3R1;DPP6;RAP1A;MAP7;PIP5K1A;TSPAN5;SPTBN1;CLASP2;CAV3;SMURF1;KCNB1;KCNB2;KCNIP3;RDX;KCNIP4;EFR3B;RAB11A;RAB10;DLG1;EHD3;TSPAN14;EHD4;ASB3;RAMP1
mRNA Splicing, Via Spliceosome (GO:0000398)	73/211	0.0118307	0.560397	0	0	1.41243	6.26701	ISY1;CELF4;CWC25;USP39;COIL;SYNCRIP;RBM4;SART3;SNRPD2;SNRPD3;SNRNP35;CTNNBL1;SRRM2;RBM14;USP49;NCBP2;BUD31;METTL3;RBM19;CENATAC;TFIP11;GCFC2;SFPQ;SCNM1;DDX39B;SYF2;FRG1;SNRPG;STRAP;SRSF3;SNRPE;PABPC1;SRSF5;SRSF6;SRSF7;SRSF8;SRSF9;SF3B4;SF3B5;SF3B2;RBM8A;DHX9;SF3B6;SRSF1;WBP4;RBM4B;C9ORF78;RNPC3;RNF113A;TGS1;TRA2A;SNRPB2;HNRNPA1;SF3B1;SRSF10;SRSF12;SRPK3;GPKOW;CWC15;LSM4;LSM3;LSM2;HNRNPM;LSM7;PHF5…
L-alpha-amino Acid Transmembrane Transport (GO:1902475)	18/40	0.0123029	0.571437	0	0	2.17997	9.58732	SLC38A1;SLC47A1;PRAF2;SLC1A1;SLC1A2;SLC3A2;SLC7A11;SLC1A6;SLC7A2;CLN3;SLC7A5;SLC25A29;SLC25A18;SLC6A9;SLC17A7;SLC38A9;SLC25A12;SLC38A2
Regulation Of Intracellular Signal Transduction (GO:1902531)	99/297	0.0125488	0.571437	0	0	1.33591	5.8488	RPL5;WWC1;ZFAND6;ULK4;WWC2;FGF1;ARHGAP35;PREX2;ARHGAP44;PYCARD;PREX1;RASSF2;CAPN3;EP300;CMKLR1;USP7;SWAP70;USP2;KAT6A;SPATA13;TNIK;UBE2V1;SQSTM1;NGEF;OPTN;ARHGEF25;ARHGAP19;ARHGAP18;SEZ6L2;KALRN;STK3;PLCG2;PIP5K1A;LYN;NEK8;WWTR1;PDE2A;ARHGAP27;ARHGAP26;NFKBIA;PEX5L;DLG1;GRB2;FBXL2;CALM2;ARHGAP8;DOCK3;RASGRF2;HSPB1;TREM2;ARHGAP5;ARHGAP6;ARHGAP4;AKAP12;AKAP13;FLCN;PIDD1;SPRED1;TMSB4X;MCF2L;ARHGEF10…
Mitochondrial Gene Expression (GO:0140053)	39/103	0.0126129	0.571437	0	0	1.62519	7.107	FASTKD1;MRPS14;MRPS11;MRPS33;MRPL19;MRPS34;MRPL16;MRPL17;MRPL39;MRPS10;MRPL36;MRPL34;MRPL10;MRPL11;MRPL33;MRPL55;MRPL4;MRPL41;MRPL40;MTG1;TEFM;RARS2;MRPS28;GADD45GIP1;PTCD3;HARS1;MRPS26;MRPL27;MRPS21;MRPL47;MRPS7;MRPL24;MRPL43;MRPS5;MRPS18C;MRPL52;MRPL50;MRPS9;MRPL51
Negative Regulation Of Vascular Permeability (GO:0043116)	2024-11-07	0.012683	0.571437	0	0	4.65908	20.3485	DDAH1;PDE2A;PDE3A;PTPRJ;SLIT2;FERMT2;SH3GL2
tRNA Splicing, Via Endonucleolytic Cleavage And Ligation (GO:0006388)	2024-11-07	0.012683	0.571437	0	0	4.65908	20.3485	HEXIM1;TSEN34;TRPT1;ZBTB8OS;FAM98B;FAM98A;TSEN54
Regulation Of Organelle Organization (GO:0033043)	38/100	0.0128385	0.571437	0	0	1.63452	7.11884	SCARB2;USP6NL;INO80C;ARL6IP1;SAR1B;STX18;STMN3;NEXN;PARL;CLN3;RUVBL2;RUVBL1;CAPN2;EP300;VPS35;ARMH3;MARK2;STOX1;ATG5;MAPK3;FIS1;SLC30A9;TMED9;CENPV;MCRS1;PDE2A;RDX;SURF4;PDE4DIP;SIRT7;TJP1;EHD3;GOLPH3;SYT11;AKAP9;PLXNB1;MAPT;SQSTM1
Vacuolar Acidification (GO:0007035)	14/29	0.0128729	0.571437	0	0	2.48615	10.8213	RNASEK;CCDC115;SLC11A1;TCIRG1;CLN6;CLN5;TMEM199;CLN3;DMXL2;PPT1;TMEM9;ATP6V0E2;ATP6V0C;ATP6V1F
Positive Regulation Of Signal Transduction By P53 Class Mediator (GO:1901798)	2021-11-01	0.0129743	0.571437	0	0	2.9295	12.7281	EIF5A;HEXIM1;RPS15;SPRED1;RPS7;GET1;RPS20;EEF1E1;PLA2R1;RPL17;CDK5RAP3
Oligodendrocyte Development (GO:0014003)	2016-09-01	0.0137681	0.595944	0	0	3.42354	14.6713	EIF2B5;PRDM8;EIF2B4;NSUN5;PLP1;TPPP;B4GALT6;SOX10;GPM6B
Protein Alpha-1,2-Demannosylation (GO:0036508)	2016-09-01	0.0137681	0.595944	0	0	3.42354	14.6713	RNF103;RNF139;MAN1A2;EDEM1;SYVN1;TRIM13;RNF5;UGGT1;MARCHF6
Neurotransmitter Transport (GO:0006836)	22/52	0.0139655	0.596816	0	0	1.95425	8.34694	GABRA2;SLC38A1;SNAPIN;SYT1;SLC6A15;NRXN1;SLC1A1;SLC1A2;NRXN2;LIN7A;LIN7C;SLC1A6;SYN2;LIN7B;SYN1;HRH3;SNPH;SLC17A7;SLC29A1;SLC38A2;PPFIA3;SLC18A2
Transition Metal Ion Transport (GO:0000041)	15/32	0.0140259	0.596816	0	0	2.35046	10.029	SLC30A9;SLC30A8;TFRC;SLC31A2;TTYH1;SLC41A2;SLC11A1;SLC11A2;SLC30A10;CP;MT3;HEPH;TFR2;FTH1;CUTC
Peptidyl-Tyrosine Phosphorylation (GO:0018108)	27/67	0.0144685	0.610472	0	0	1.79921	7.62108	ALK;DDR1;FLT3;PDGFB;EGFR;TTBK1;IGF1R;EFEMP1;RELN;ERBB4;ABL1;FYN;JAK3;PIBF1;JAK1;MAPK3;PDGFRB;LYN;EPHA4;DYRK1A;CLK4;HCK;ABI2;BTK;FGFR3;EPHA3;FGFR1
Dendrite Morphogenesis (GO:0048813)	16/35	0.0149917	0.627278	0	0	2.24335	9.42264	MEF2A;CTNND2;LRP4;PTN;NOL3;MAPK8IP2;CELSR2;MAP2;DLG4;BTBD3;TMEM106B;PHACTR1;CTNNA2;PAK3;EPHB1;ZNF365
Amino Sugar Metabolic Process (GO:0006040)	2024-09-06	0.0157749	0.631231	0	0	5.32405	22.0913	FN3K;EXTL2;ST6GAL1;SLC35A3;GFPT2;ST3GAL1
Mitotic Nuclear Membrane Organization (GO:0101024)	2024-09-06	0.0157749	0.631231	0	0	5.32405	22.0913	SPAST;REEP3;VPS4A;RCC1;BANF1;SIRT2
Mitotic Nuclear Membrane Reassembly (GO:0007084)	2024-09-06	0.0157749	0.631231	0	0	5.32405	22.0913	SPAST;REEP3;VPS4A;RCC1;BANF1;SIRT2
Postsynapse Assembly (GO:0099068)	2024-09-06	0.0157749	0.631231	0	0	5.32405	22.0913	NLGN3;NLGN1;NLGN2;NLGN4X;NRXN1;NRXN2
Presynaptic Membrane Organization (GO:0097090)	2024-09-06	0.0157749	0.631231	0	0	5.32405	22.0913	NLGN3;PTPRD;NLGN1;NLGN2;NLGN4X;LRP4
Positive Regulation Of Neuron Projection Development (GO:0010976)	35/92	0.0161478	0.631231	0	0	1.6372	6.75505	ALK;DDR1;SCARB2;CAMK2B;NDRG4;NLGN1;TENM3;TWF2;PTN;ARHGAP35;CX3CL1;RAP1A;RELN;FUT9;DPYSL3;EP300;APOE;MARK2;LYN;NTRK2;PLK5;NTRK3;MAGI2;ATP1B2;ZDHHC15;SETX;TUBB2B;RIT2;LRRC7;RAPGEF1;PRKD1;CAMK1;SERPINI1;TOX;EPHA3
Positive Regulation Of DNA Repair (GO:0045739)	34/89	0.0164244	0.631231	0	0	1.64818	6.77236	INO80C;SMARCD1;PCNA;TMEM161A;DHX9;FMN2;HMGB1;ACTB;EGFR;NPAS2;BABAM1;ZCWPW1;FAM168A;BCL7A;TRIM28;RUVBL2;DPF1;RUVBL1;UIMC1;DPF2;RPS3;ARID2;PRKCG;SMARCE1;SLF1;ACTL6B;EYA1;EYA2;MCRS1;ACTL6A;SIRT6;ARID1A;OOEP;RNF168
Regulation Of Cytoskeleton Organization (GO:0051493)	42/114	0.0164882	0.631231	0	0	1.55573	6.38647	GSK3B;PATJ;ROCK1;FAM107A;TWF2;STMN3;ARHGAP18;NEXN;ARHGAP17;EFNA5;ARHGAP35;ARHGAP44;IQCJ-SCHIP1;CLN3;BAIAP2L1;SH3BP1;CAPN2;MLST8;TPPP;PAK3;MPDZ;GPM6B;MARK2;MAPK3;EPHA5;PDGFRB;DMTN;RHOG;NRG1;DYNLL1;CORO2B;P2RX7;TJP1;HCK;CDK2AP2;CDK10;PLXNB1;PFDN2;MAPT;EPHA3;RAPGEF3;RHOQ
Negative Regulation Of Protein Phosphorylation (GO:0001933)	53/149	0.0165302	0.631231	0	0	1.47294	6.04282	ERRFI1;CDKN1A;HSPB1;PRKAG2;CIB1;LDLRAD4;CRKL;SPRED1;RASSF2;UBASH3B;QARS1;NCK2;RACK1;PMEPA1;CDK5RAP3;SH3GL2;MEN1;PDE4D;PAQR3;TSC2;SIRT2;DNAJC3;SFRP1;PARD3;FKBP8;TERF2IP;PPIA;GSTP1;GSKIP;PPM1E;CAMK2N1;DMD;SLIT2;LYN;NIBAN1;PRNP;WWTR1;CADM4;DMTN;CAV3;NTRK3;SMAD6;PTPN13;TARBP2;WARS1;SMAD7;DBNDD2;GNAQ;TAF7;CALM1;TARDBP;CALM2;CEP43
COPII Vesicle Coating (GO:0048208)	2019-10-01	0.0169667	0.631231	0	0	2.95875	12.0614	TRAPPC2;TRAPPC3;TRAPPC6A;TMED10;TRAPPC2L;PEF1;PDCD6;TRAPPC4;TRAPPC11;TRAPPC8
Oligodendrocyte Differentiation (GO:0048709)	2019-10-01	0.0169667	0.631231	0	0	2.95875	12.0614	EIF2B5;PRDM8;EIF2B4;PTPRZ1;NSUN5;SOX8;SOX9;TPPP;SOX6;SOX10
Vesicle Targeting, Rough ER To cis-Golgi (GO:0048207)	2019-10-01	0.0169667	0.631231	0	0	2.95875	12.0614	TRAPPC2;TRAPPC3;TRAPPC6A;TMED10;TRAPPC2L;PEF1;PDCD6;TRAPPC4;TRAPPC11;TRAPPC8
L-glutamate Transmembrane Transport (GO:0015813)	2014-08-01	0.0179088	0.631231	0	0	3.54994	14.2795	SLC25A18;PRAF2;SLC1A1;SLC1A2;SLC17A7;SLC7A11;SLC1A6;SLC25A12
Synaptic Transmission, GABAergic (GO:0051932)	2014-08-01	0.0179088	0.631231	0	0	3.54994	14.2795	GABRA2;GABBR2;GABRB2;GABRA4;GABRG3;HAPLN4;GABRG2;GABRG1
Regulation Of Arp2/3 Complex-Mediated Actin Nucleation (GO:0034315)	14/30	0.0181728	0.631231	0	0	2.3306	9.34067	CYFIP1;NCKAP1;CARMIL2;GMFB;RNH1;CARMIL3;GMFG;BRK1;FCHSD2;ARFIP1;CTNNA2;WASF1;WASF2;WASF3
Regulation Of Dendritic Spine Morphogenesis (GO:0061001)	14/30	0.0181728	0.631231	0	0	2.3306	9.34067	CAMK2B;EPHA4;NLGN1;NOL3;SRCIN1;ZDHHC15;ARHGAP44;EFNA1;RELN;CFL1;KIF1A;NGEF;PPFIA2;CDK5R1
Neuron Projection Development (GO:0031175)	66/192	0.018544	0.631231	0	0	1.39796	5.57451	NCKAP1;CNTNAP2;GSK3B;BTG2;CTNND2;RASGRF1;STMN3;STMN4;HMGB1;FRY;PPP1R9A;ARHGAP35;ATCAY;GRM7;TMEM108;EPHB1;SH3GL2;SLC25A46;ZNF365;EPHA4;ADGRV1;DBNL;OMG;VPS13B;OLIG1;OLIG2;MAPK8IP3;DNM2;SLC9A6;CTTN;MAP1B;TNIK;MAPT;HDGFL3;GPM6A;NLGN1;ROCK1;NOL3;BLOC1S4;BLOC1S5;NEUROD2;BLOC1S6;BLOC1S1;MAP2;MICALL2;NCKAP1L;APOE;NCDN;PAK3;RAB6B;GPM6B;MARK2;LYN;LGI1;SNAPIN;NMNAT2;L1CAM;DCLK1;MYO16;RAB11A;DLG4;PLP1;PLXNB1…
protein-RNA Complex Assembly (GO:0022618)	53/150	0.0189127	0.631231	0	0	1.45765	5.78385	ISY1;RPL5;MRPS11;RPLP0;CELF4;CELF5;CELF6;USP39;RPL6;CDC73;RPS15;COIL;RPS14;SART3;RPS19;SNRPD2;RPL38;SNRPD3;RPS5;RPSA;MRPS7;GCFC2;DDX39B;SNRPG;STRAP;SNRPE;SRSF5;SRSF6;LUC7L2;SRSF9;RPL10;DHX9;RPL11;SRSF1;RPS27L;NOL3;TGS1;BRIX1;SF3B1;SRSF10;HEXIM1;MCTS1;SRPK3;XRCC5;LSM4;TARBP2;SETX;RPS28;EIF3M;EIF3K;RSRP1;HNRNPC;EIF3F
7-Methylguanosine Cap Hypermethylation (GO:0036261)	2024-07-05	0.0191092	0.631231	0	0	6.6543	26.335	SNRPD2;TGS1;SNRPG;SNRPE;SNRPD3
ER Overload Response (GO:0006983)	2024-07-05	0.0191092	0.631231	0	0	6.6543	26.335	GSK3B;SELENOS;WFS1;TP53;TMCO1
RNA Capping (GO:0036260)	2024-07-05	0.0191092	0.631231	0	0	6.6543	26.335	SNRPD2;TGS1;SNRPG;SNRPE;SNRPD3
Anterograde Axonal Protein Transport (GO:0099641)	2024-07-05	0.0191092	0.631231	0	0	6.6543	26.335	KIF5C;KIF5A;MAP1A;HSPB1;MAPK8IP3
Axo-Dendritic Protein Transport (GO:0099640)	2024-07-05	0.0191092	0.631231	0	0	6.6543	26.335	KIF5C;KIF5A;MAP1A;HSPB1;MAPK8IP3
Cyclic Nucleotide Transport (GO:0070729)	2024-07-05	0.0191092	0.631231	0	0	6.6543	26.335	ABCC4;LRRC8C;LRRC8D;LRRC8A;SLC19A1
Growth Hormone Receptor Signaling Pathway Via JAK-STAT (GO:0060397)	2024-07-05	0.0191092	0.631231	0	0	6.6543	26.335	LYN;STAT5A;PTPN1;STAT3;JAK3
Monosaccharide Biosynthetic Process (GO:0046364)	2024-07-05	0.0191092	0.631231	0	0	6.6543	26.335	G6PD;DSEL;UST;CHST15;RGN
Peptidyl-Lysine Hydroxylation (GO:0017185)	2024-07-05	0.0191092	0.631231	0	0	6.6543	26.335	VPS33B;PLOD3;P3H4;PLOD2;P3H3
Positive Regulation Of Synaptic Transmission, GABAergic (GO:0032230)	2024-07-05	0.0191092	0.631231	0	0	6.6543	26.335	NLGN1;NLGN2;ZDHHC12;NALCN;ZDHHC3
Postsynaptic Density Organization (GO:0097106)	2024-07-05	0.0191092	0.631231	0	0	6.6543	26.335	NLGN1;NLGN2;NRXN1;TMEM108;NRXN2
Protein Localization To Presynapse (GO:1905383)	2024-07-05	0.0191092	0.631231	0	0	6.6543	26.335	KIF5C;KIF5A;MAP1A;HSPB1;MAPK8IP3
Pyrimidine Nucleobase Catabolic Process (GO:0006208)	2024-07-05	0.0191092	0.631231	0	0	6.6543	26.335	DPYSL4;DPYSL5;DPYSL2;DPYSL3;CRMP1
Sulfur Amino Acid Transport (GO:0000101)	2024-07-05	0.0191092	0.631231	0	0	6.6543	26.335	SLC7A5;SLC43A2;SLC1A1;SLC3A2;SLC7A11
Ras Protein Signal Transduction (GO:0007265)	51/144	0.0200434	0.657765	0	0	1.46284	5.71948	CYFIP1;NCKAP1;RIPOR1;CDKN1A;RTKN;GDI1;RASGRF2;RASGRF1;BRK1;ARHGAP5;ARHGAP6;ARHGAP35;RAPGEFL1;CRKL;ARHGAP4;RASGEF1B;RASGEF1C;CFL1;PLCE1;RALGPS2;DBNL;KSR1;RHOG;RRAS2;CNKSR2;DOK5;DOK6;RAPGEF1;ARHGEF1;RAPGEF5;TP53;RAPGEF6;RAPGEF3;RAPGEF4;GARRE1;ROCK1;RASGRP1;AIF1;NTN1;GNA13;RAP1A;GNA12;WASF1;RALGDS;CTNNAL1;PLK2;MYO9B;RIT2;GNB1;GRB2;RGL2
Protein Destabilization (GO:0031648)	16/36	0.0202729	0.658386	0	0	2.13103	8.30777	DAZAP2;PRNP;PYHIN1;HTT;RAD23A;SIRT6;NR1D1;CDC73;RNF139;SUMO1;CAPN3;CTSH;EP300;FBXL3;SERF2;ISOC2
Regulation Of G1/S Transition Of Mitotic Cell Cycle (GO:2000045)	39/106	0.0207434	0.658386	0	0	1.5521	6.01519	SMARCD1;CDKN1A;CCNH;FHL1;FAM107A;JADE1;AMBRA1;PKD1;AIF1;CDC73;EGFR;LSM10;RPTOR;PPP2CA;BCL7A;ADAMTS1;DPF1;DPF2;ARID2;TMEM14B;STOX1;CDKN2D;SMARCE1;PLK5;ACTL6B;RDX;ACTL6A;UBE2E2;ARID1A;MYO16;DLG1;SLFN11;RGCC;PSME1;SASS6;CDK2AP2;ZNF655;PLCB1;CRLF3
Positive Regulation Of Intrinsic Apoptotic Signaling Pathway (GO:2001244)	17/39	0.0210063	0.658386	0	0	2.05848	7.95176	BCAP31;EIF5A;FIS1;PLEKHF1;RPS7;FBH1;BBC3;SLC9A3R1;SFPQ;BCL2L11;NCK2;RACK1;RPS3;NUPR1;TP53;BOK;GSDME
Negative Regulation Of Catabolic Process (GO:0009895)	28/72	0.0216368	0.658386	0	0	1.69607	6.50166	ALK;HDAC4;RPL5;HFE;RPL11;FMN2;HMGCR;ATRAID;EGFR;CST3;FLCN;RPL17;CDK5RAP3;GIT1;PRKCG;NQO1;RPS7;CYP51A1;IRAK3;SIRT6;SIRT2;BSCL2;RGP1;ADGRB1;APOC1;PIN1;NUPR1;QRICH2
Guanine Nucleotide Transmembrane Transport (GO:1903790)	2024-05-04	0.021767	0.658386	0	0	10.6457	40.7448	SLC17A9;LRRC8C;LRRC8D;SLC19A1
Interleukin-4-Mediated Signaling Pathway (GO:0035771)	2024-05-04	0.021767	0.658386	0	0	10.6457	40.7448	STAT5A;IL4R;JAK3;JAK1
Negative Regulation Of Cellular Response To Hypoxia (GO:1900038)	2024-05-04	0.021767	0.658386	0	0	10.6457	40.7448	EPHA4;TMBIM6;ENO1;NOL3
Negative Regulation Of Chemokine-Mediated Signaling Pathway (GO:0070100)	2024-05-04	0.021767	0.658386	0	0	10.6457	40.7448	RNF113A;SLIT2;SH2B3;ROBO1
Regulation Of DNA Damage Response, Signal Transduction By P53 Class Mediator Resulting In Transcription Of P21 Class Mediator (GO:1902162)	2024-05-04	0.021767	0.658386	0	0	10.6457	40.7448	ING4;ZNHIT1;PYHIN1;RPL26
Regulation Of Monoatomic Anion Transport (GO:0044070)	2024-05-04	0.021767	0.658386	0	0	10.6457	40.7448	ATP8B1;CA2;PDZK1;RAB11B
Regulation Of Resting Membrane Potential (GO:0060075)	2024-05-04	0.021767	0.658386	0	0	10.6457	40.7448	TREM2;KCNK1;NALCN;KCNJ2
Response To Heparin (GO:0071503)	2024-05-04	0.021767	0.658386	0	0	10.6457	40.7448	SFRP1;SLIT2;SOX9;GPIHBP1
Tight Junction Organization (GO:0120193)	2024-05-04	0.021767	0.658386	0	0	10.6457	40.7448	CLDN11;PATJ;CLDN12;MPDZ
Positive Regulation Of Reactive Oxygen Species Metabolic Process (GO:2000379)	20/48	0.0222576	0.662444	0	0	1.90306	7.24127	PDGFRB;CBR1;CDKN1A;ITGAM;GSTP1;DCXR;PDGFB;CYBA;MAPK14;AGT;GRIN1;TGFBR2;TYROBP;ADGRB1;PLCG2;ROMO1;GRB2;MAPT;TLR4;TP53
Neuron Maturation (GO:0042551)	2017-09-01	0.0222589	0.662444	0	0	2.99539	11.3975	C1QA;SRRM4;LGI4;ADGRB3;ANKS1A;B4GALT6;CX3CL1;CLN5;RND1
Positive Regulation Of Protein Localization To Cell Periphery (GO:1904377)	21/51	0.0224289	0.662444	0	0	1.86508	7.08247	DPP10;ITGA3;RHOG;STAC3;CIB1;TREM2;AKAP5;SORBS1;EFCAB7;EGFR;GNAI1;CLIP3;DLG1;CNPY4;GPER1;EPB41L2;PTPN9;SQSTM1;EPHA3;SPTBN1;ARF6
Positive Regulation Of Protein Localization To Plasma Membrane (GO:1903078)	21/51	0.0224289	0.662444	0	0	1.86508	7.08247	DPP10;ITGA3;RHOG;STAC3;CIB1;TREM2;AKAP5;SORBS1;ZDHHC2;EGFR;CLIP3;CLN3;DLG1;CNPY4;GPER1;RACK1;PTPN9;SQSTM1;EPHA3;SPTBN1;ARF6
Axonal Fasciculation (GO:0007413)	2024-12-07	0.0233232	0.673021	0	0	3.72701	14.0072	EPHA4;CRTAC1;NRCAM;CNTN4;ARHGAP35;EPHA3;CDK5R1
Mitochondrial Electron Transport, Ubiquinol To Cytochrome C (GO:0006122)	2024-12-07	0.0233232	0.673021	0	0	3.72701	14.0072	UQCC3;UQCRB;UQCRQ;UQCRC1;UQCR10;UQCRH;UQCRHL
Protein Insertion Into Mitochondrial Inner Membrane (GO:0045039)	2024-12-07	0.0233232	0.673021	0	0	3.72701	14.0072	TIMM8B;TOMM70;NDUFA13;TRMT10B;TIMM29;TIMM13;ROMO1
Regulation Of Platelet-Derived Growth Factor Receptor Signaling Pathway (GO:0010640)	2024-12-07	0.0233232	0.673021	0	0	3.72701	14.0072	IFT20;SLC9A3R1;NDRG4;CNTN1;APOD;PTPRJ;CBL
Golgi To Plasma Membrane Protein Transport (GO:0043001)	13/28	0.0235839	0.676657	0	0	2.30814	8.64905	BBS2;BBS1;RAB10;GOLGA4;GOLPH3;PREPL;RAB31;RAB26;GOLGA7;VAMP5;SPTBN1;OPTN;VAMP2
Negative Regulation Of DNA Biosynthetic Process (GO:2000279)	14/31	0.0249726	0.708403	0	0	2.19336	8.09345	TENM1;CDKN1A;PINX1;TINF2;TERF1;TERF2;DACH1;GNL3L;ERCC4;HNRNPC;HNRNPA1;TP53;DCP2;MEN1
Negative Regulation Of Chemotaxis (GO:0050922)	14/31	0.0249726	0.708403	0	0	2.19336	8.09345	ROBO2;SEMA4A;SEMA7A;NOTCH1;ANGPT2;SEMA6A;SEMA3C;SEMA3D;SEMA3A;SEMA4B;SEMA6D;NRG1;ROBO1;SLIT2
Gamma-Aminobutyric Acid Signaling Pathway (GO:0007214)	2020-10-01	0.0257614	0.72255	0	0	2.66269	9.74248	GABRA2;SLC12A2;GABBR2;GABRB2;GABRB1;GABRA4;GABRG3;GABRG2;SHISA7;GABRG1
Pulmonary Valve Development (GO:0003177)	2020-10-01	0.0257614	0.72255	0	0	2.66269	9.74248	ROBO2;SMAD2;TGFB2;NOTCH1;HEY2;NFATC1;SLIT2;SMAD6;TNFRSF1B;ROBO1
Apoptotic Mitochondrial Changes (GO:0008637)	15/34	0.0260469	0.72255	0	0	2.10275	7.67054	FIS1;BAD;BNIP3;CAMK2A;SOD2;CLU;HK2;BBC3;TIMM50;ERBB4;THEM4;BAX;VPS35;BOK;BCL2L1
Cellular Response To Amyloid-Beta (GO:1904646)	15/34	0.0260469	0.72255	0	0	2.10275	7.67054	GSK3B;EPHA4;PRNP;CACNA2D1;ATP1A3;CACNA1A;TREM2;IGF1R;GRIN1;GJA1;GRIN2A;GRM5;FYN;TLR4;SNX6
Melanosome Organization (GO:0032438)	16/37	0.0268553	0.736833	0	0	2.02942	7.34099	SNAPIN;ASIP;HPS4;SHROOM2;AP3B1;BLOC1S4;RAB32;AP3M1;BLOC1S5;BLOC1S6;BLOC1S1;AP1S2;AP1S1;AP3S2;AP3S1;APOE
Synaptic Vesicle Cycle (GO:0099504)	16/37	0.0268553	0.736833	0	0	2.02942	7.34099	NLGN1;SNAPIN;CPLX2;CPLX1;RIMS1;PCLO;CDH2;DNAJC5;SYT10;SYNDIG1;AP3S2;SLC17A7;AP3S1;GIT1;SLC18A2;VAMP2
Regulation Of Secretion By Cell (GO:1903530)	25/64	0.0273192	0.740714	0	0	1.70814	6.1496	RAB3C;MCTP1;CAMK2A;CPLX2;CPLX1;RIMS2;RIMS1;RAB26;KCNMB4;ARFIP1;STXBP5;HCRT;RAB8A;RAB8B;CHRNB4;SYT1;SEPTIN2;LGI3;MYOF;SIRT6;SYN1;STXBP5L;DNAJC1;LLGL1;VAMP2
Regulation Of Anatomical Structure Morphogenesis (GO:0022603)	45/127	0.0273445	0.740714	0	0	1.46338	5.26706	GSK3B;MTCH2;SP100;POGLUT1;RNH1;KNDC1;EFNA5;NOL3;DLL1;ARHGAP35;ARHGAP44;CDH2;CAPZB;ZMYM3;ZMYM4;CFL1;ZMYM6;CHN1;KRIT1;KIF1A;LRRC4C;PAK3;MARK2;PPFIA2;HTATIP2;SH3D19;CLASP2;MARCHF5;EPHA4;CYRIB;LARP4;SRCIN1;WARS1;ZDHHC15;SFRP1;ADGRB3;HECW2;HECW1;NSMF;CCM2;TNIK;MAPT;FERMT2;RAPGEF3;CDK5R1
Establishment Or Maintenance Of Epithelial Cell Apical/Basal Polarity (GO:0045197)	17/40	0.0274393	0.740714	0	0	1.96884	7.07953	CRB1;PATJ;ERBIN;LIN7A;LIN7C;LIN7B;MYO9A;SLC9A3R1;DLG1;DLG2;SH3BP1;DLG3;DLG4;DLG5;PARD3;MARK2;LLGL1
Positive Regulation Of Cell Junction Assembly (GO:1901890)	24/61	0.027624	0.741712	0	0	1.72838	6.20327	NLGN3;CNTNAP2;NLGN1;COL16A1;NLGN2;CLSTN2;ROCK1;CLSTN3;NRXN1;CLSTN1;PTPRJ;NRG1;AGT;PTPRD;SFRP1;SLITRK2;SLITRK4;DLG5;SYNDIG1;SLITRK5;EPHB1;FERMT2;LRRC4B;LIMS1
Ephrin Receptor Signaling Pathway (GO:0048013)	18/43	0.0278343	0.743384	0	0	1.91797	6.86919	EPHB6;EPHA5;LYN;EPHA4;EPHA6;EFNA5;KALRN;EFNB2;EFNA1;EFNB3;CHN1;FYN;PAK3;EPHB1;EPHA3;NGEF;ANKS1B;CDK5R1
Neuron Migration (GO:0001764)	22/55	0.0280575	0.745379	0	0	1.77623	6.34734	GPM6A;NTRK2;CDKL5;DCC;USP9X;SEMA3A;NAV1;POMGNT2;TUBB2B;RELN;MAP1B;DNER;SPOCK1;NRCAM;ASTN2;DISC1;KIAA0319;MDGA1;MARK2;PAFAH1B1;CDK5R1;FGFR1
U2-type Prespliceosome Assembly (GO:1903241)	2023-11-01	0.0285233	0.748042	0	0	2.44091	8.68242	SF3B4;SF3B5;SF3B2;PHF5A;SNRPD2;SF3B6;SNRPG;SNRPB2;SNRPE;SNRPD3;SF3B1
Translesion Synthesis (GO:0019985)	2023-11-01	0.0285233	0.748042	0	0	2.44091	8.68242	POLD3;PCNA;POLDIP2;POLN;USP10;USP43;POLD1;POLE2;REV1;REV3L;TENT4A
L-glutamate Import (GO:0051938)	2015-08-01	0.0293152	0.748042	0	0	3.04259	10.7393	SLC25A18;PRAF2;SLC1A1;SLC1A2;SLC17A7;SLC7A11;SLC1A6;SLC25A12
Ganglioside Biosynthetic Process (GO:0001574)	2015-08-01	0.0293152	0.748042	0	0	3.04259	10.7393	ST8SIA3;ST3GAL5;B4GALNT1;B4GALT6;ST6GALNAC3;ST3GAL1;ST6GALNAC5;ST6GALNAC6
Positive Regulation Of Cyclin-Dependent Protein Serine/Threonine Kinase Activity (GO:0045737)	2015-08-01	0.0293152	0.748042	0	0	3.04259	10.7393	PSMD10;PSRC1;RGCC;CCNY;PDGFB;SPDYA;PKD1;EGFR
Regulation Of Amyloid Fibril Formation (GO:1905906)	2015-08-01	0.0293152	0.748042	0	0	3.04259	10.7393	PFDN1;TREM2;PFDN2;PFDN4;CLU;CRYAB;PFDN5;PFDN6
Calcium Ion Transmembrane Import Into Cytosol (GO:0097553)	31/83	0.0294474	0.748042	0	0	1.5889	5.60112	RYR1;SLC24A2;RYR2;CACNA1B;CACNA1A;ITPR2;CACNA1C;CLU;JPH1;SLC8A2;JPH4;CACNA1I;GRIN2A;JPH3;PLCG2;PLCE1;PLCG1;SCN3A;SCN1A;CACNA2D1;GRIN2C;GRIN2B;CHERP;GRIN1;CACNB3;PLCB4;SCN8A;PLCH2;PLCB1;SCN2A;PLCB2
Negative Regulation Of Protein Metabolic Process (GO:0051248)	51/147	0.0295461	0.748042	0	0	1.41683	4.9898	BTG2;SERPINE2;ITGB3;TREM2;FMN2;CLU;ATRAID;RBM4;SYNCRIP;PAIP2B;RACK1;CDK5RAP3;PRKCG;EPHA4;IGFBP5;DAPK1;IFRD2;RPL13A;IRAK3;PUS7;SIRT2;ILF3;DNAJC1;PFDN1;PFDN2;PFDN4;CRYAB;PFDN5;PFDN6;CSTB;ROCK1;HMGCR;CLN8;TOB1;EGFR;CST3;CLN3;RIDA;FXR2;RNF139;RPS3;APOE;PAIP2;ZNF540;PRNP;NQO1;CYP51A1;RGP1;EPRS1;CNOT1;PIN1
Calcium Ion Transmembrane Transport (GO:0070588)	30/80	0.0301026	0.748042	0	0	1.59908	5.60181	SLC24A2;SLC24A3;MCUB;CACNA1A;CACNA1C;CLU;PKD1;NALCN;RYR3;SLC8A2;TRPM2;GRIN2A;PMPCB;SLC25A23;TRPM3;TRPM4;TRPC5;TRPC4;CACNA2D1;ATP2B3;GRIN2C;GRIN2B;GRIN1;TMCO1;FKBP1A;P2RX7;CACNB3;SMDT1;GAS6;MICU1
TORC1 Signaling (GO:0038202)	2024-10-06	0.0303925	0.748042	0	0	3.99276	13.949	RPTOR;MLST8;LAMTOR2;LAMTOR1;LAMTOR4;LAMTOR5
Cardiac Muscle Cell Membrane Repolarization (GO:0099622)	2024-10-06	0.0303925	0.748042	0	0	3.99276	13.949	YWHAE;KCND3;KCNIP2;ATP1B1;KCNJ2;KCNJ3
Cellular Response To Interleukin-15 (GO:0071350)	2024-10-06	0.0303925	0.748042	0	0	3.99276	13.949	STAT5A;MFAP3;STAT3;PLCB1;JAK3;JAK1
Interleukin-15-Mediated Signaling Pathway (GO:0035723)	2024-10-06	0.0303925	0.748042	0	0	3.99276	13.949	STAT5A;MFAP3;STAT3;PLCB1;JAK3;JAK1
Neuron Projection Fasciculation (GO:0106030)	2024-10-06	0.0303925	0.748042	0	0	3.99276	13.949	EPHA4;CRTAC1;NRCAM;CNTN4;ARHGAP35;CDK5R1
Positive Regulation Of Cellular Senescence (GO:2000774)	2024-10-06	0.0303925	0.748042	0	0	3.99276	13.949	ARG2;CGAS;EEF1E1;B2M;TP53;YPEL3
Establishment Or Maintenance Of Apical/Basal Cell Polarity (GO:0035088)	2026-12-01	0.0306626	0.751011	0	0	2.28252	7.95391	CRB1;PATJ;DLG1;DLG2;DLG3;DLG4;DLG5;PARD3;ERBIN;MARK2;OOEP;LLGL1
TOR Signaling (GO:0031929)	13/29	0.0322866	0.775652	0	0	2.16374	7.42833	PRR5;MAPKAP1;RPS6;RPTOR;FLCN;RPS6KB1;MLST8;LAMTOR2;LAMTOR1;FNIP1;LAMTOR4;RHEBL1;LAMTOR5
Cardiac Muscle Cell Action Potential (GO:0086001)	13/29	0.0322866	0.775652	0	0	2.16374	7.42833	YWHAE;KCND3;KCNIP2;CACNA2D1;ATP1A2;CACNA1C;SLC4A3;ATP1B1;DMD;FGF12;KCNJ2;HCN2;SCN1A
Negative Regulation Of Plasma Membrane Bounded Cell Projection Assembly (GO:0120033)	13/29	0.0322866	0.775652	0	0	2.16374	7.42833	YAP1;LIMK2;GDI2;CCP110;NRG1;RAP1GAP;ARHGAP44;TCHP;CAPZB;CDK10;EVI5L;SLIT2;CEP97
Regulation Of Neuron Migration (GO:2001222)	13/29	0.0322866	0.775652	0	0	2.16374	7.42833	CAMK2B;NTNG1;NTNG2;SEMA6A;SEMA3A;CAMK2A;ULK4;CX3CL1;IGSF10;RELN;PHACTR1;NSMF;CTNNA2
mRNA Processing (GO:0006397)	71/214	0.033632	0.80332	0	0	1.32475	4.49391	ISY1;CWC25;USP39;SYNCRIP;RBM4;SART3;SNRPD2;SNRPD3;SNRNP35;CTNNBL1;SRRM2;SRRM4;RBM14;USP49;NCBP2;BUD31;METTL3;RBM19;CENATAC;TFIP11;GCFC2;SFPQ;DDX39B;SYF2;FRG1;SNRPG;SRSF3;SNRPE;PABPC1;SRSF5;SRSF6;SRSF7;SRSF8;SRSF9;SF3B4;SF3B5;SF3B2;RBM8A;RNMT;SF3B6;SRSF1;WBP4;RBM4B;C9ORF78;RNPC3;RNF113A;TRA2A;SNRPB2;HNRNPA1;PPARGC1A;SF3B1;SRSF10;SRSF12;HEXIM1;RNGTT;GPKOW;CWC15;RPRD2;LSM4;LSM3;LSM2;HNRNPM;LSM7;PHF5…
Pulmonary Valve Morphogenesis (GO:0003184)	2018-09-01	0.0339183	0.80332	0	0	2.66239	9.009	ROBO2;SMAD2;TGFB2;NOTCH1;HEY2;NFATC1;SLIT2;SMAD6;ROBO1
Regulation Of cAMP-mediated Signaling (GO:0043949)	2018-09-01	0.0339183	0.80332	0	0	2.66239	9.009	POMC;RASD2;PEX5L;UBE2B;PDE4D;PDE2A;PDE3A;GPR62;GNAI1
Action Potential (GO:0001508)	15/35	0.0343383	0.809449	0	0	1.99748	6.73448	MYH7B;KCND2;CHRNA4;KCNB1;KCNH7;KCNA2;SRI;SLC4A3;CLN3;GNA15;GPER1;GNAQ;KCNMB4;DMD;KCNJ2
Positive Regulation Of Developmental Growth (GO:0048639)	20/50	0.0351967	0.817929	0	0	1.77594	5.94373	SYT4;SEMA7A;CDKL5;SYT1;SMURF1;CPNE6;TWF2;L1CAM;DLL1;NTN1;GHR;RIMS2;RNF157;RIMS1;GOLGA4;MAPT;PLCB1;PPIB;AGRN;MAP3K13
Regulation Of Mitochondrion Organization (GO:0010821)	20/50	0.0351967	0.817929	0	0	1.77594	5.94373	GSK3B;FIS1;MTCH2;SLC30A9;PDE2A;TREM2;SIRT7;CYRIB;PARL;FLCN;GOLPH3;HAX1;FKBP8;EP300;VPS35;MAPT;SQSTM1;PPARGC1A;STOX1;MARCHF5
Synaptic Vesicle Exocytosis (GO:0016079)	17/41	0.0352345	0.817929	0	0	1.88668	6.31231	SYT4;UNC13C;SNAPIN;SYT1;CPLX2;CPLX1;STX11;RIMS2;RIMS1;STX1B;RIMS4;PCLO;SNPH;SYT11;DNAJC5;SYT10;VAMP2
Positive Regulation Of TOR Signaling (GO:0032008)	19/47	0.0353496	0.817929	0	0	1.80757	6.04175	MIOS;USP9X;TREM2;GPR137C;RPTOR;FLCN;GOLPH3;RRAGA;LARS1;MLST8;GPR137;NCKAP1L;SLC38A9;LAMTOR2;LAMTOR1;FNIP1;GAS6;LAMTOR4;LAMTOR5
Protein Targeting (GO:0006605)	45/129	0.0356322	0.820684	0	0	1.42834	4.76281	NLGN1;ZDHHC20;ZFAND6;ZFAND2B;RPL11;TIMM13;KATNB1;ZDHHC22;SRP14;TRAK1;ZDHHC2;ZDHHC3;TOMM22;GOLGA7B;AP4M1;RABGEF1;ZDHHC19;LAMP2;TIMM17B;TSPO;HOMER3;GOLGA7;SEC63;DNAJC19;TOMM70;BCAP31;TIMM8B;FIS1;EDEM1;VPS13C;HPS4;NACA2;VPS13A;ZDHHC12;VPS37A;VPS37B;ZDHHC11;GDAP1;ZDHHC15;YIF1B;SPCS2;PARD3;PEX6;TOMM7;NACAD
Negative Regulation Of Protein Modification Process (GO:0031400)	29/78	0.0364983	0.832312	0	0	1.57714	5.22111	GSK3B;CDKN1A;CIB1;CRKL;TSPO;DMD;SLIT2;TPPP;CDK5RAP3;SH3GL2;MEN1;SNTA1;LYN;NIBAN1;PRNP;WWTR1;G6PD;CADM4;NTRK3;PAQR3;CDYL;PTPN13;MFHAS1;FXYD1;FKBP8;TERF2IP;MAPT;TARDBP;PPIA
Cellular Response To Nerve Growth Factor Stimulus (GO:1990090)	2021-10-01	0.037386	0.832312	0	0	2.42046	7.95476	NTRK2;RAP1A;NTRK3;MAGI2;RAPGEF1;TMEM108;CIB1;MAPT;WASF1;SH3GL2
Protein Mannosylation (GO:0035268)	2021-10-01	0.037386	0.832312	0	0	2.42046	7.95476	DPM1;DPM2;DPM3;DPY19L2;CRPPA;DPY19L3;TMTC2;RXYLT1;TMTC1;POMGNT2
Cytoplasmic Sequestering Of Transcription Factor (GO:0042994)	2013-07-01	0.0387927	0.832312	0	0	3.10562	10.0918	PSMD10;NFKBIA;SUFU;TMSB4X;KEAP1;PKD1;NFKBIB
Peptidyl-Tyrosine Autophosphorylation (GO:0038083)	2013-07-01	0.0387927	0.832312	0	0	3.10562	10.0918	ALK;DDR1;DYRK1A;ABL1;EGFR;IGF1R;MAPK3
Regulation Of Short-Term Neuronal Synaptic Plasticity (GO:0048172)	2013-07-01	0.0387927	0.832312	0	0	3.10562	10.0918	SYNGR1;SLC4A10;GRIK2;SHISA7;PPFIA3;SHISA6;SLC8A2
Positive Regulation Of Cellular Catabolic Process (GO:0031331)	50/146	0.0388672	0.832312	0	0	1.38879	4.51025	RBM27;GSK3B;ABCD2;SETD2;PLEKHF1;IRS1;ZBTB20;HMGB1;SLC4A4;RPTOR;FLCN;KAT5;MLST8;TRIM22;TRIM23;SH3D19;DAPK1;RFPL2;TNFRSF1B;CCNY;ADAM9;DXO;PRKD1;DAGLB;DEPDC5;ATF6;SQSTM1;OPTN;PLIN5;ROCK1;NPRL2;ZC3HAV1;AMBRA1;ATG101;ZSWIM8;APOE;PTPN1;PNPT1;BAD;PLK2;BNIP3;SVIP;P2RX7;TMEM59;CNOT7;CNOT1;APOC2;TRIM38;GRSF1;TRIM34
DNA Damage Response, Signal Transduction By P53 Class Mediator Resulting In Transcription Of P21 Class Mediator (GO:0006978)	2024-08-05	0.0395616	0.832312	0	0	4.4359	14.3275	RPS6KA6;SP100;KAT5;RPS27L;TP53
Schwann Cell Development (GO:0014044)	2024-08-05	0.0395616	0.832312	0	0	4.4359	14.3275	SKI;ARHGEF10;LGI4;PARD3;SIRT2
Cyclooxygenase Pathway (GO:0019371)	2024-08-05	0.0395616	0.832312	0	0	4.4359	14.3275	CBR1;PTGES2;TBXAS1;PTGDS;PTGS1
Mitochondrial Fragmentation Involved In Apoptotic Process (GO:0043653)	2024-08-05	0.0395616	0.832312	0	0	4.4359	14.3275	FIS1;ERBB4;BNIP3;BAX;VPS35
Negative Regulation Of Long-Term Synaptic Potentiation (GO:1900272)	2024-08-05	0.0395616	0.832312	0	0	4.4359	14.3275	EPHA4;TYROBP;FAM107A;APOE;PTN
Neuronal Ion Channel Clustering (GO:0045161)	2024-08-05	0.0395616	0.832312	0	0	4.4359	14.3275	CNTNAP2;SPTBN4;KCNIP2;CNTN2;NRCAM
Peripheral Nervous System Axon Ensheathment (GO:0032292)	2024-08-05	0.0395616	0.832312	0	0	4.4359	14.3275	SKI;ARHGEF10;LGI4;PARD3;SIRT2
Positive Regulation Of Calcium Ion-Dependent Exocytosis (GO:0045956)	2024-08-05	0.0395616	0.832312	0	0	4.4359	14.3275	SCAMP5;SYT4;SYT1;KCNB1;SYT10
Positive Regulation Of Ligase Activity (GO:0051351)	2024-08-05	0.0395616	0.832312	0	0	4.4359	14.3275	ANTKMT;MID1IP1;TMSB4X;ATPSCKMT;NHEJ1
Proline Transport (GO:0015824)	2024-08-05	0.0395616	0.832312	0	0	4.4359	14.3275	SLC7A5;SLC6A17;SLC6A15;SLC3A2;SLC38A2
Protein Hexamerization (GO:0034214)	2024-08-05	0.0395616	0.832312	0	0	4.4359	14.3275	SPAST;MAT2A;LRRC8C;LRRC8D;LRRC8A
Pyrimidine-Containing Compound Catabolic Process (GO:0072529)	2024-08-05	0.0395616	0.832312	0	0	4.4359	14.3275	DPYSL4;DPYSL5;DPYSL2;DPYSL3;TET2
Synapse Pruning (GO:0098883)	2024-08-05	0.0395616	0.832312	0	0	4.4359	14.3275	C1QB;ITGAM;TREM2;CX3CL1;C1QC
Iron Ion Transport (GO:0006826)	2024-11-01	0.0399496	0.832312	0	0	2.253	7.25496	TFRC;HEPH;TTYH1;TFR2;SLC11A1;SLC41A2;FTH1;SLC11A2;CP;DNM2;RAB11B
Negative Regulation Of Cell Junction Assembly (GO:1901889)	2024-11-01	0.0399496	0.832312	0	0	2.253	7.25496	ROBO2;IKBKB;DMTN;ROCK1;RCC2;FAM107A;APOD;DYNLL1;ARHGAP6;CLASP2;TLR2
Regulation Of AMPA Receptor Activity (GO:2000311)	2024-11-01	0.0399496	0.832312	0	0	2.253	7.25496	NLGN3;PRRT1;CACNG7;NLGN1;CACNG8;NLGN2;RELN;MAPK8IP2;NOL3;SHISA7;SHISA6
Integrin-Mediated Signaling Pathway (GO:0007229)	31/85	0.0407833	0.842688	0	0	1.52984	4.8947	LAMA5;SEMA7A;COL16A1;ITGAM;ITGB5;ITGB4;ITGB3;ITGA2B;PLEK;ITGAE;PTN;ADAMTS1;ITGAX;ITGB8;MADCAM1;ITGA3;RCC2;ITGA1;NME2;ERBIN;FN1;HCK;ZYX;ADAM9;ITGA7;MYH9;CCM2;CD47;PRKD1;BCAR1;FERMT2
Transport Across Blood-Brain Barrier (GO:0150104)	31/85	0.0407833	0.842688	0	0	1.52984	4.8947	SLC27A1;SLC24A3;ATP8A1;SLC44A1;TFRC;SLC1A1;SLC1A2;SLC2A3;ATP1A2;LRP3;SLC4A3;SLC4A4;SLC7A2;SLC8A2;SLC9A3R1;SLCO2B1;SLC16A7;SLC38A2;SLC19A1;SLC12A2;ABCC4;SLC38A1;SLC6A17;ABCC9;ATP1B2;SLC5A6;SLCO1C1;SLC7A5;FABP5;SLC6A9;SLC29A1
Cortical Cytoskeleton Organization (GO:0030865)	2027-12-01	0.0417978	0.856599	0	0	2.1302	6.76321	IKBKB;FMNL3;NCKAP1;NLGN1;DLG1;ROCK1;PPP2R3C;PLEK;RHOG;NCKAP1L;LLGL1;RHOQ
Ventricular Septum Morphogenesis (GO:0060412)	2027-12-01	0.0417978	0.856599	0	0	2.1302	6.76321	ROBO2;TGFBR3;TGFB2;NOTCH1;HEY2;HES1;SLIT2;ZFPM2;TGFBR1;ROBO1;SMAD7;TGFBR2
Negative Regulation Of Protein Catabolic Process (GO:0042177)	21/54	0.0428462	0.863043	0	0	1.69518	5.34004	PRKCG;CTSA;GABARAPL2;NQO1;F8A1;ROCK1;CYP51A1;IRAK3;FMN2;HMGCR;ATRAID;SIRT2;EGFR;CST3;RGP1;TIMP2;TIMP3;MARCHF7;PIN1;CDK5RAP3;PSME3IP1
Negative Regulation Of Axon Extension (GO:0030517)	13/30	0.0430796	0.863043	0	0	2.03632	6.40362	RTN4R;SEMA4A;SEMA7A;SEMA6A;SEMA3C;SEMA3D;SEMA3A;SEMA4B;SEMA6D;MT3;MAP2;DIP2B;KIAA0319
Negative Regulation Of Growth (GO:0045926)	43/124	0.0431156	0.863043	0	0	1.41518	4.44914	NDUFA13;CDKN1A;BTG1;EI24;MT1M;FHL1;JADE1;MT1X;PTPRJ;ENO1;CDKN2AIP;RERG;ING4;TCHP;DNAJB2;PPP2CA;FLCN;GJA1;MT2A;PPP2R1A;CCDC85B;RACK1;SLIT2;IP6K2;TSPYL2;CDKN2D;TGFB2;PNPT1;SMAD3;NRG1;MT3;ESR2;SFRP1;PSRC1;MT1F;PPT1;MT1G;ST20;CRLF3;TP53;FGFR3;HSPA1B;MT1E
Regulation Of Potassium Ion Transmembrane Transport (GO:1901379)	14/33	0.0439116	0.863043	0	0	1.96221	6.13304	DPP10;YWHAE;CD63;CAB39;CAV3;KCNIP2;AMIGO1;KCNIP3;FHL1;KCNIP4;KCNAB1;DPP6;DLG1;GNB2
Regulation Of Axonogenesis (GO:0050770)	17/42	0.0445292	0.863043	0	0	1.81109	5.6354	ROBO2;GSK3B;EPHA4;NTRK2;GDI1;METRN;LRP4;ARHGAP35;ROBO1;EFNB3;CDH2;CHN1;PLXNB1;SLIT2;LRRC4C;PAK3;MARK2
Histone H4 Acetylation (GO:0043967)	16/39	0.044572	0.863043	0	0	1.85269	5.76307	ACTL6B;PHF20;MCRS1;ACTL6A;JADE1;ING4;MORF4L1;KAT5;KANSL1;RUVBL2;KANSL3;RUVBL1;EP400;EPC1;EPC2;BRD8
Negative Regulation Of Proteasomal Protein Catabolic Process (GO:1901799)	16/39	0.044572	0.863043	0	0	1.85269	5.76307	PRKCG;GABARAPL2;USP25;F8A1;USP7;UBXN1;CAMLG;USP9X;HFE;RPL11;RYBP;DDRGK1;MAP1A;TLK2;MARCHF7;PSME3IP1
Alternative mRNA Splicing, Via Spliceosome (GO:0000380)	2016-08-01	0.0448624	0.863043	0	0	2.66209	8.26353	HNRNPM;SFPQ;SCNM1;DHX9;NCBP2;SRSF1;CELF4;SRSF6
Cell Communication By Electrical Coupling Involved In Cardiac Conduction (GO:0086064)	2016-08-01	0.0448624	0.863043	0	0	2.66209	8.26353	GJC1;RYR2;GJA1;ATP1A3;ATP1A2;ATP1B2;CACNA1C;ATP1B1
Endoplasmic Reticulum Tubular Network Organization (GO:0071786)	2016-08-01	0.0448624	0.863043	0	0	2.66209	8.26353	RAB10;RTN3;RTN1;ATL1;REEP3;REEP2;RAB18;TMEM170A
Negative Regulation Of Amyloid-Beta Formation (GO:1902430)	2016-08-01	0.0448624	0.863043	0	0	2.66209	8.26353	NTRK2;PRNP;RTN3;RTN1;ROCK1;PIN1;APOE;CLU
Negative Regulation Of Inflammatory Response To Antigenic Stimulus (GO:0002862)	2016-08-01	0.0448624	0.863043	0	0	2.66209	8.26353	LYN;HCK;SELENOS;PLK2;TREM2;FYN;PLCG1;MAPK14
Protein O-linked Mannosylation (GO:0035269)	2016-08-01	0.0448624	0.863043	0	0	2.66209	8.26353	DPM1;DPM2;DPM3;CRPPA;TMTC2;RXYLT1;TMTC1;POMGNT2
Regulation Of Presynapse Assembly (GO:1905606)	2016-08-01	0.0448624	0.863043	0	0	2.66209	8.26353	LRFN5;LRFN4;LRRTM3;SLITRK2;IL1RAPL2;VPS35;MDGA1;LRRC4B
Regulation Of Presynapse Organization (GO:0099174)	2016-08-01	0.0448624	0.863043	0	0	2.66209	8.26353	LRFN5;LRFN4;LRRTM3;SLITRK2;IL1RAPL2;VPS35;MDGA1;LRRC4B
Regulation Of Synaptic Transmission, GABAergic (GO:0032228)	2016-08-01	0.0448624	0.863043	0	0	2.66209	8.26353	CLN3;NLGN1;SLC38A1;NLGN2;ZDHHC12;NALCN;ZDHHC3;BAIAP3
Metal Ion Transport (GO:0030001)	57/171	0.0480684	0.891053	0	0	1.3333	4.04675	RYR1;SLC23A2;RYR2;MAGT1;CLU;SLC4A4;PKD1;RYR3;AQP1;NIPAL3;SCN1A;KCNH3;TRPC5;KCND3;TRPC4;CACNA2D1;SLC11A1;SLC11A2;NIPA1;KCNAB1;SLC9B2;SLC5A6;CACNB3;SCNN1D;SCN8A;CALCRL;CHRNA4;SLC41A2;CAMK2A;KCNA2;ATP1A2;SLC3A2;SELENOK;CACNG7;CACNG8;KCNMB1;CDH23;KCNMB4;KCNN1;FYN;SLC17A7;SCN3A;KCNJ2;KCNJ3;KCNJ4;NDUFA9;NDFIP2;KCNJ6;NDFIP1;KCNJ10;KCNIP2;KCNB2;ATP2B2;GRIN3A;SCN2A;KCNK1;RAMP1
Vascular Transport (GO:0010232)	30/83	0.0489401	0.891053	0	0	1.50825	4.55064	SLC27A1;SLC24A3;ATP8A1;SLC44A1;TFRC;SLC1A1;SLC1A2;SLC2A3;ATP1A2;LRP3;SLC4A3;SLC4A4;SLC7A2;SLC8A2;SLC9A3R1;SLCO2B1;SLC16A7;SLC38A2;SLC19A1;SLC12A2;ABCC4;SLC38A1;SLC6A17;ABCC9;ATP1B2;SLC5A6;SLCO1C1;SLC7A5;SLC6A9;SLC29A1
Small GTPase Mediated Signal Transduction (GO:0007264)	39/112	0.0490286	0.891053	0	0	1.42394	4.29367	CDKN1A;ARHGAP8;ARL3;RASGRF2;RASGRF1;ARHGAP18;RASGRP1;NTN1;RAPGEFL1;RERG;CRKL;RASGEF1B;RASGEF1C;KRIT1;PLCE1;RALGDS;RALGPS2;KSR1;PLK2;ARHGEF18;RRAS2;RUNDC3A;ARHGAP33;CNKSR2;RIT2;DOK5;DOK6;GNB1;RAPGEF1;RAB18;GRB2;RAPGEF5;RHEBL1;TP53;RGL2;RAPGEF6;RAPGEF3;NUCB2;RAPGEF4
Cellular Response To Lectin (GO:1990858)	2019-09-01	0.0491748	0.891053	0	0	2.39599	7.21761	LYN;IKBKB;TYROBP;PLCG2;EP300;FYN;KLRD1;PAK3;MAP3K7
Cortical Actin Cytoskeleton Organization (GO:0030866)	2019-09-01	0.0491748	0.891053	0	0	2.39599	7.21761	FMNL3;IKBKB;NCKAP1;DLG1;ROCK1;PLEK;NCKAP1L;LLGL1;RHOQ
Glycosphingolipid Biosynthetic Process (GO:0006688)	2019-09-01	0.0491748	0.891053	0	0	2.39599	7.21761	ST8SIA1;FUT9;ST8SIA3;ST3GAL5;B4GALNT1;B4GALT6;ST6GALNAC3;ST6GALNAC5;ST6GALNAC6
Negative Regulation Of Telomere Maintenance Via Telomerase (GO:0032211)	2019-09-01	0.0491748	0.891053	0	0	2.39599	7.21761	TENM1;GNL3L;PINX1;TINF2;HNRNPC;TERF1;HNRNPA1;TERF2;DCP2
Stimulatory C-type Lectin Receptor Signaling Pathway (GO:0002223)	2019-09-01	0.0491748	0.891053	0	0	2.39599	7.21761	LYN;IKBKB;TYROBP;PLCG2;EP300;FYN;KLRD1;PAK3;MAP3K7
Cellular Response To Metal Ion (GO:0071248)	46/135	0.0498322	0.891053	0	0	1.37783	4.13225	RYR1;NLGN1;HFE;CPNE6;MT1M;CACNA1A;MT1X;ADCY1;ADCY8;CLU;ADCY7;CDKN2AIP;RYR3;EGFR;AQP1;NEUROD2;MT2A;GLRA2;SUMO1;SMPD1;PLCG2;CAPN3;CPNE3;B2M;MAPK3;MEF2A;SLC12A2;PRNP;SYT4;ADGRV1;DMTN;SYT1;BNIP3;NEK7;MT3;SYT6;ITPKB;DLG2;TFR2;DLG4;SYT11;SYT10;ITPKA;MT1F;MT1G;MT1E
SMAD Protein Complex Assembly (GO:0007183)	2024-06-04	0.0511996	0.891053	0	0	5.32247	15.8185	FKBP1A;SMAD2;GARS1;SMAD3
Clathrin-Coated Vesicle Cargo Loading (GO:0035652)	2024-06-04	0.0511996	0.891053	0	0	5.32247	15.8185	AP3M1;AP3S2;AP3S1;AP3B2
Clathrin-Coated Vesicle Cargo Loading, AP-3-mediated (GO:0035654)	2024-06-04	0.0511996	0.891053	0	0	5.32247	15.8185	AP3M1;AP3S2;AP3S1;AP3B2
Dendrite Arborization (GO:0140059)	2024-06-04	0.0511996	0.891053	0	0	5.32247	15.8185	SEMA3A;PHACTR1;PTN;ZNF365
Excitatory Chemical Synaptic Transmission (GO:0098976)	2024-06-04	0.0511996	0.891053	0	0	5.32247	15.8185	GRIN2A;GRIN2C;GRIN2B;SHISA6
Ketone Body Metabolic Process (GO:1902224)	2024-06-04	0.0511996	0.891053	0	0	5.32247	15.8185	ACSS3;HMGCLL1;SLC27A5;ACAT1
Long-Term Synaptic Depression (GO:0060292)	2024-06-04	0.0511996	0.891053	0	0	5.32247	15.8185	PRRT1;SLC24A2;PLK2;SHANK2
Negative Regulation Of Stress-Activated Protein Kinase Signaling Cascade (GO:0070303)	2024-06-04	0.0511996	0.891053	0	0	5.32247	15.8185	IGBP1;QARS1;GSTP1;PPIA
Negative Regulation Of Telomere Capping (GO:1904354)	2024-06-04	0.0511996	0.891053	0	0	5.32247	15.8185	RAD50;ERCC4;TERF2;SMG6
Nucleobase Catabolic Process (GO:0046113)	2024-06-04	0.0511996	0.891053	0	0	5.32247	15.8185	DPYSL4;DPYSL5;DPYSL2;DPYSL3
Positive Regulation Of Amyloid-Beta Clearance (GO:1900223)	2024-06-04	0.0511996	0.891053	0	0	5.32247	15.8185	LRPAP1;ROCK1;TREM2;APOE
Protein Localization To Basolateral Plasma Membrane (GO:1903361)	2024-06-04	0.0511996	0.891053	0	0	5.32247	15.8185	RAB10;LIN7A;LIN7C;LIN7B
Regulation Of Microtubule Binding (GO:1904526)	2024-06-04	0.0511996	0.891053	0	0	5.32247	15.8185	PPP2CA;PPP2CB;MAP2;MARK2
Regulation Of Respiratory System Process (GO:0044065)	2024-06-04	0.0511996	0.891053	0	0	5.32247	15.8185	NLGN3;NLGN2;MTG1;MTG2
Release Of Sequestered Calcium Ion Into Cytosol By Sarcoplasmic Reticulum (GO:0014808)	2024-06-04	0.0511996	0.891053	0	0	5.32247	15.8185	RYR1;RYR2;NOL3;RYR3
Ribosomal Small Subunit Export From Nucleus (GO:0000056)	2024-06-04	0.0511996	0.891053	0	0	5.32247	15.8185	LTV1;RPS15;NUP88;RAN
Smooth Muscle Cell Migration (GO:0014909)	2024-06-04	0.0511996	0.891053	0	0	5.32247	15.8185	DDR1;PDGFRB;ITGB3;PARVA
RNA Splicing, Via Endonucleolytic Cleavage And Ligation (GO:0000394)	2024-11-06	0.0516439	0.891053	0	0	3.19399	9.46502	HEXIM1;TRPT1;ZBTB8OS;FAM98B;FAM98A;TSEN54
Exit From Mitosis (GO:0010458)	2024-11-06	0.0516439	0.891053	0	0	3.19399	9.46502	CTDP1;SPAST;PPP2R2D;CHMP4A;SIRT7;CLASP2
Negative Regulation Of Nuclear-Transcribed mRNA Catabolic Process, Deadenylation-Dependent Decay (GO:1900152)	2024-11-06	0.0516439	0.891053	0	0	3.19399	9.46502	SYNCRIP;DHX9;PABPC1;TENT4A;TOB1;PAIP1
Skeletal Muscle Fiber Development (GO:0048741)	2024-11-06	0.0516439	0.891053	0	0	3.19399	9.46502	RYR1;SKI;PPP3CA;SELENON;LMOD3;MYORG
peptidyl-L-cysteine S-palmitoylation (GO:0018230)	2022-10-01	0.0521748	0.891053	0	0	2.21861	6.55189	GOLGA7B;ZDHHC19;ZDHHC20;ZDHHC12;ZDHHC11;ZDHHC22;ZDHHC2;GOLGA7;ZDHHC3;ZDHHC15
peptidyl-S-diacylglycerol-L-cysteine Biosynthetic Process From Peptidyl-Cysteine (GO:0018231)	2022-10-01	0.0521748	0.891053	0	0	2.21861	6.55189	GOLGA7B;ZDHHC19;ZDHHC20;ZDHHC12;ZDHHC11;ZDHHC22;ZDHHC2;GOLGA7;ZDHHC3;ZDHHC15
Vesicle Transport Along Microtubule (GO:0047496)	2022-10-01	0.0521748	0.891053	0	0	2.21861	6.55189	RAB1A;CLN3;KIF3A;KIF5A;HTT;CDR2L;KIF1A;TRAK1;DYNC1I1;PAFAH1B1
Negative Regulation Of Response To Endoplasmic Reticulum Stress (GO:1903573)	2025-11-01	0.0541896	0.91304	0	0	2.09192	6.09852	PTPN1;USP25;CREB3;UBXN1;SELENOS;WFS1;RACK1;SYVN1;TMBIM6;CLU;BCL2L1
Regulation Of Cell Size (GO:0008361)	2025-11-01	0.0541896	0.91304	0	0	2.09192	6.09852	RPTOR;SLC9A3R1;CAV3;LARS1;PLEK;RDX;ARHGAP5;LAMTOR4;ARHGAP35;VAV1;LAMTOR5
Regulation Of Myelination (GO:0031641)	2025-11-01	0.0541896	0.91304	0	0	2.09192	6.09852	NKX6-2;PTPRZ1;TMEM98;LGI4;NSUN5;PARD3;ITGAX;PTN;TPPP;TNFRSF1B;SIRT2
Regulation Of Postsynapse Organization (GO:0099175)	2025-11-01	0.0541896	0.91304	0	0	2.09192	6.09852	ARHGAP44;EPHA4;CDKL5;CFL1;VPS35;KIF1A;NOL3;SRCIN1;PPFIA2;ZDHHC15;CDK5R1
Energy Derivation By Oxidation Of Organic Compounds (GO:0015980)	17/43	0.055445	0.913771	0	0	1.74131	5.0365	UQCRB;COX4I1;GFPT2;COX7A2;UQCR10;COX5B;COX6A1;COX7C;MT3;UQCRH;COX6B1;UQCRQ;LYRM7;UQCRC1;SDHAF4;CYC1;PPARGC1A
Learning (GO:0007612)	17/43	0.055445	0.913771	0	0	1.74131	5.0365	NLGN3;CNTNAP2;NTRK2;NLGN4X;NRXN1;NRXN3;PTN;MAPK8IP2;SLC8A2;CLN3;DLG4;SYT11;MAP1A;FYN;CIC;SHANK2;TLR2
Positive Regulation Of Cellular Component Organization (GO:0051130)	39/113	0.0556895	0.913771	0	0	1.4046	4.05642	CAMK2B;GSK3B;CD151;TFRC;FRMPD4;NRXN1;BRK1;LRP4;TREM2;CLU;DLL1;IGF1R;NEUROD2;BCL2L11;RELN;SUMO1;SMPD1;RACK1;RPS3;APOE;TPPP;FNIP1;TGFB2;TMED9;SLF1;BNIP3;SURF4;NRG1;TGFBR1;WARS1;RUNX1;CLIP3;GNL3L;TFR2;APOC2;ADGRL1;BAX;CAMK1;RAPGEF3
Negative Chemotaxis (GO:0050919)	13/31	0.0561569	0.913771	0	0	1.92306	5.53764	SEMA4A;SEMA7A;SEMA6A;SEMA3C;SEMA3D;ITGB3;SEMA3A;SEMA4B;SEMA6D;LRTM1;NTN1;ROBO1;SLIT2
Negative Regulation Of Microtubule Polymerization Or Depolymerization (GO:0031111)	13/31	0.0561569	0.913771	0	0	1.92306	5.53764	APC2;MID1IP1;DYRK1A;KATNB1;CIB1;TUBB4A;EML2;CLIP3;ATXN7;MAP2;BMERB1;HDGFL3;CLASP2
Regulation Of Cell Morphogenesis (GO:0022604)	13/31	0.0561569	0.913771	0	0	1.92306	5.53764	NTNG1;NTNG2;EFNA5;NOL3;LARP4;MYO9A;CAPZB;ZMYM3;ZMYM4;CFL1;ZMYM6;FERMT2;SH3D19
Negative Regulation Of Transferase Activity (GO:0051348)	15/37	0.0563372	0.913771	0	0	1.81564	5.2225	CDKN1C;EIF4A2;GSK3B;NPRL2;PINX1;TINF2;TERF1;SMAD7;ERCC4;BANF1;BUB3;MAPT;PHPT1;TP53;MEN1
Regulation Of Phosphoprotein Phosphatase Activity (GO:0043666)	15/37	0.0563372	0.913771	0	0	1.81564	5.2225	PDGFRB;GSK3B;PPP1R11;ITGA1;MAGI2;HTT;FKBP1A;PPP4R4;PPP6R2;GNA12;PPP6R3;CSNK2B;PPP1R1B;CALM1;CALM2
Spliceosomal snRNP Assembly (GO:0000387)	15/37	0.0563372	0.913771	0	0	1.81564	5.2225	USP4;LSM4;LSM2;COIL;SART3;SNRPD2;TGS1;SNRPG;STRAP;PRPF31;SNRPE;SNRPD3;HNRNPC;SRSF10;SRSF12
Inner Mitochondrial Membrane Organization (GO:0007007)	14/34	0.0564168	0.913771	0	0	1.86397	5.35889	HSPA9;TIMM8B;TOMM70;NDUFA13;TRMT10B;TIMM29;UQCC3;TIMM13;MICOS13;MICOS10;APOO;TMEM11;ROMO1;SLC25A46
Positive Regulation Of Neuron Death (GO:1901216)	14/34	0.0564168	0.913771	0	0	1.86397	5.35889	C1QA;PRNP;TGFB2;ITGAM;CLU;GRIN2B;EFNB2;BACE1;TYROBP;BAX;FYN;MAPT;NUPR1;CDK5R1
Transcription Initiation-Coupled Chromatin Remodeling (GO:0045815)	14/34	0.0564168	0.913771	0	0	1.86397	5.35889	SMARCD1;RBM14;KMT2A;WBP2;PHF1;DPY30;SIRT7;NOC2L;MACROH2A1;TRMT112;EP300;TP53;MEN1;GLYR1
Regulation Of Protein Localization (GO:0032880)	34/97	0.0576093	0.930084	0	0	1.43809	4.10442	SETD2;KDM1A;HFE;ITGB3;VPS4A;STX10;ATCAY;SUMO1;MAP2;SUMO3;GPC1;DZIP1L;RACK1;TRIM25;GPC5;CEP290;CTSD;TRIM22;ABCA2;EGF;RFPL2;MMD2;OOEP;RAB11B;FKBP1A;DLG1;MAP1A;PIN1;RAB9A;MAPT;CAMK1;CCDC66;TRIM38;TRIM34
Calcium Ion-Regulated Exocytosis Of Neurotransmitter (GO:0048791)	2014-07-01	0.0596766	0.939298	0	0	2.66178	7.50307	RIMS2;SYT4;UNC13C;RIMS1;RIMS4;SYT1;SYT11
Dolichol Metabolic Process (GO:0019348)	2014-07-01	0.0596766	0.939298	0	0	2.66178	7.50307	DPM1;DPM2;DPM3;ALG9;PDCD6;ALG3;MPDU1
Negative Regulation Of Cilium Assembly (GO:1902018)	2014-07-01	0.0596766	0.939298	0	0	2.66178	7.50307	YAP1;TCHP;LIMK2;GDI2;CDK10;EVI5L;CEP97
Negative Regulation Of Peptidyl-Threonine Phosphorylation (GO:0010801)	2014-07-01	0.0596766	0.939298	0	0	2.66178	7.50307	SPRED1;DMTN;PARD3;CALM1;CALM2;SIRT2;SMAD7
Negative Regulation Of Transcription Elongation By RNA Polymerase II (GO:0034244)	2014-07-01	0.0596766	0.939298	0	0	2.66178	7.50307	HEXIM1;RNF168;LARP7;SIRT6;NELFA;NELFCD;NELFE
Regulation Of ATP Biosynthetic Process (GO:2001169)	2014-07-01	0.0596766	0.939298	0	0	2.66178	7.50307	FLCN;DNAJC30;TMSB4X;ATPSCKMT;TREM2;ENO1;PPARGC1A
Regulation Of Nuclear-Transcribed mRNA poly(A) Tail Shortening (GO:0060211)	2014-07-01	0.0596766	0.939298	0	0	2.66178	7.50307	BTG2;CNOT7;CNOT1;PABPC1;TENT4A;TOB1;TNRC6A
Telomere Capping (GO:0016233)	2014-07-01	0.0596766	0.939298	0	0	2.66178	7.50307	TENM1;RAD50;TINF2;TERF2IP;TFIP11;TERF1;TERF2
Regulation Of Cation Channel Activity (GO:2001257)	21/56	0.0624164	0.969305	0	0	1.59809	4.43298	PDE4D;CACNA1A;ANK2;KCNAB1;JPH1;JPH4;FKBP1A;CACNB2;SELENON;CACNB3;DLG1;JPH3;CACNB4;FGF14;DMD;CALM1;CALM2;FGF12;VAMP2;HCN2;HCN1
Protein Glycosylation (GO:0006486)	49/147	0.0628844	0.969305	0	0	1.33281	3.68716	POGLUT1;B4GALT1;GALNT16;GALNT18;PDCD6;PLOD3;PLOD2;MAGT1;GALNT10;B3GNTL1;SERP2;SERP1;PSMD2;B3GALT2;GALNT9;ALG9;TET2;ALG3;ALG1;POMGNT2;POMGNT1;DPM1;DPM3;TMEM258;DAD1;TET3;TRAK1;FUT9;MGAT5;GCNT2;MGAT3;ST3GAL5;ST3GAL1;ST3GAL3;OST4;ST8SIA1;GALNT2;GFPT2;GALNT1;PMM2;ST8SIA3;OGA;B3GALT6;B3GALT5;MGAT4C;TMEM59;DOLPP1;MGAT4A;GALNTL6
Protein Targeting To Membrane (GO:0006612)	26/72	0.0641514	0.969305	0	0	1.50569	4.13539	ARL6IP1;ZDHHC20;ZDHHC22;SRP14;ZDHHC2;ZDHHC3;GOLGA7B;RABGEF1;ZDHHC19;SSR1;SEC62;GOLGA7;RAB8B;SEC63;SSR2;ZDHHC12;NACA2;VPS37A;VPS37B;ZDHHC11;ZDHHC15;YIF1B;PEX3;PARD3;CHMP4A;NACAD
Rac Protein Signal Transduction (GO:0016601)	2017-08-01	0.0649544	0.969305	0	0	2.36614	6.46918	CYFIP1;NCKAP1;DBNL;GARRE1;RHOG;BRK1;WASF1;AIF1
Amyloid Precursor Protein Metabolic Process (GO:0042982)	2017-08-01	0.0649544	0.969305	0	0	2.36614	6.46918	BACE1;ACHE;CLN3;NCSTN;TMCC2;APOE;LDLRAP1;KLK6
Carbohydrate Derivative Catabolic Process (GO:1901136)	2017-08-01	0.0649544	0.969305	0	0	2.36614	6.46918	MANBA;FBXO2;FBXO27;OGA;BPGM;SAMHD1;FBXO44;DERA
Myeloid Cell Activation Involved In Immune Response (GO:0002275)	2017-08-01	0.0649544	0.969305	0	0	2.36614	6.46918	PYCARD;SBNO2;FCER1G;TYROBP;KARS1;PLCG2;IFI35;DOCK2
Peptidyl-Threonine Dephosphorylation (GO:0035970)	2017-08-01	0.0649544	0.969305	0	0	2.36614	6.46918	PDP1;PPP2CA;PPP2CB;PPM1N;PGAM5;DUSP18;PPM1E;PPP1CA
Regulation Of Inflammatory Response To Antigenic Stimulus (GO:0002861)	2017-08-01	0.0649544	0.969305	0	0	2.36614	6.46918	LYN;HCK;KARS1;PLK2;TREM2;FYN;PLCG1;MAPK14
Ribosome Assembly (GO:0042255)	19/50	0.0653719	0.969305	0	0	1.63231	4.45239	RPL5;RPL10;MRPS11;RPS5;RPLP0;RPL11;MPV17L2;RPS27L;RPSA;MRPS7;RPL6;RPS15;EFNA1;NGRN;RPS14;RPS28;RPS19;C1QBP;BRIX1
Regulation Of Monoatomic Ion Transmembrane Transporter Activity (GO:0032412)	25/69	0.0660951	0.969305	0	0	1.51352	4.11171	YWHAE;CHRM3;NLGN1;NLGN2;FHL1;CACNG7;CACNG8;RELN;PRRT1;CAV3;DAPK1;ANK2;PDZK1;MAPK8IP2;SHISA7;SHISA6;DLG4;FXYD1;FXYD7;FXYD6;FXYD5;UTRN;FGF12;HCN2;HCN1
Cognition (GO:0050890)	18/47	0.0667703	0.969305	0	0	1.65297	4.47376	CYFIP1;SETD5;CHRNA4;NSUN5;CHD7;FAM107A;MAGT1;SOBP;SLC8A2;C12ORF57;METTL23;GRM5;HRH3;PTCHD1;DOP1B;MGAT3;HLA-DRA;LINS1
Positive Regulation Of DNA Metabolic Process (GO:0051054)	37/108	0.0674079	0.969305	0	0	1.38865	3.74517	INO80C;BCAR3;PRIM2;TMEM161A;PCNA;DHX9;PDGFB;HMGB1;NPAS2;EGFR;BABAM1;ZCWPW1;TRIM28;RUVBL2;RUVBL1;UIMC1;RPS3;PDGFRB;USP7;ACD;EYA1;EGF;EYA2;USP9X;MCRS1;TINF2;ACTL6A;SIRT6;BAZ1A;TERF1;TERF2;GNL3;RNF168;RAD50;RGCC;TERF2IP;TOX
Regulation Of Endocytosis (GO:0030100)	24/66	0.0680781	0.969305	0	0	1.52209	4.09002	SCARB1;RUBCN;LRPAP1;PTPN1;HIP1;MCTP1;CD151;RAB4B;ROCK1;TSC2;DLL1;SCAMP5;CLIP3;HCK;RIT2;TFR2;SYT11;SMPD1;ABL1;AP2S1;PACSIN2;PRKD1;APOE;EPHA3
Calcium-Mediated Signaling Using Intracellular Calcium Source (GO:0035584)	2020-09-01	0.0683312	0.969305	0	0	2.17802	5.84447	BCAP31;FIS1;PRNP;RYR2;GRM5;DMTN;STIMATE;PTPRJ;CLU
Cellular Response To Copper Ion (GO:0071280)	2020-09-01	0.0683312	0.969305	0	0	2.17802	5.84447	PRNP;MT2A;MT1M;MT1F;MT1G;MT1X;MT3;AQP1;MT1E
Cellular Response To Estradiol Stimulus (GO:0071392)	2020-09-01	0.0683312	0.969305	0	0	2.17802	5.84447	FAM210B;SFRP1;KAT5;GPER1;RUVBL2;NRIP1;LCOR;SSTR2;EGFR
Cilium-Dependent Cell Motility (GO:0060285)	2020-09-01	0.0683312	0.969305	0	0	2.17802	5.84447	DNAH3;DNAH1;DNAH2;DNAH17;DNAH7;DNAAF2;EFHC1;CCDC65;CFAP54
Long-Term Synaptic Potentiation (GO:0060291)	2020-09-01	0.0683312	0.969305	0	0	2.17802	5.84447	SLC24A2;GRIN2A;PLK2;GRIN2C;NOL3;GRIN2B;SHANK2;VAMP2;SLC8A2
Negative Regulation Of Phosphoprotein Phosphatase Activity (GO:0032515)	2020-09-01	0.0683312	0.969305	0	0	2.17802	5.84447	FKBP1A;IKBKB;GSK3B;PPP1R11;ROCK1;MGAT5;PPP4R4;PPP1R1B;NCKAP1L
Ribonucleoprotein Complex Biogenesis (GO:0022613)	40/118	0.0685486	0.969305	0	0	1.36661	3.6628	LTV1;RPL5;RPS19BP1;RPL11;FCF1;NOL7;C1ORF131;MRPL36;NOC2L;RPL7;RPS15;FBL;RPS14;EMG1;RPS16;RPS15A;RPS19;PES1;TGS1;RPL14;RPL38;RPS13;RPS9;NOP14;UTP6;RPS7;RPS8;RPS5;RPS6;GTF3A;LTO1;RPL35A;WDR12;UTP18;RPS25;RPS28;CINP;RPL26;RBIS;RPS23
DNA Damage Response, Signal Transduction Resulting In Transcription (GO:0042772)	2024-09-05	0.0692951	0.969305	0	0	3.32669	8.88022	RPS6KA6;SP100;KAT5;RPS27L;TP53
Aspartate Transmembrane Transport (GO:0015810)	2024-09-05	0.0692951	0.969305	0	0	3.32669	8.88022	SLC25A18;SLC1A1;SLC1A2;SLC1A6;SLC25A12
Error-Prone Translesion Synthesis (GO:0042276)	2024-09-05	0.0692951	0.969305	0	0	3.32669	8.88022	POLD3;POLE2;REV1;REV3L;TENT4A
Glycerolipid Metabolic Process (GO:0046486)	2024-09-05	0.0692951	0.969305	0	0	3.32669	8.88022	DGKG;DGKB;PIP5K1A;PGPEP1;DGKZ
Leucine Transport (GO:0015820)	2024-09-05	0.0692951	0.969305	0	0	3.32669	8.88022	SLC7A5;SLC43A2;SLC6A17;SLC6A15;SLC3A2
Negative Regulation Of Extracellular Matrix Organization (GO:1903054)	2024-09-05	0.0692951	0.969305	0	0	3.32669	8.88022	CST3;NOTCH1;CHADL;CEL;TNFRSF1B
Negative Regulation Of Tyrosine Phosphorylation Of STAT Protein (GO:0042532)	2024-09-05	0.0692951	0.969305	0	0	3.32669	8.88022	PPP2CA;PPP2R1A;PARP14;PIBF1;SH2B3
Neuron Projection Regeneration (GO:0031102)	2024-09-05	0.0692951	0.969305	0	0	3.32669	8.88022	OMG;MTR;NREP;PTN;MAPK8IP3
Nucleoside Metabolic Process (GO:0009116)	2024-09-05	0.0692951	0.969305	0	0	3.32669	8.88022	NT5C3A;OARD1;NME4;UPP2;MACROD2
Positive Regulation Of Sodium Ion Transmembrane Transport (GO:1902307)	2024-09-05	0.0692951	0.969305	0	0	3.32669	8.88022	WNK2;FXYD1;DMD;ATP1B2;ATP1B1
Protein Insertion Into ER Membrane By Stop-Transfer Membrane-Anchor Sequence (GO:0045050)	2024-09-05	0.0692951	0.969305	0	0	3.32669	8.88022	EMC3;EMC4;EMC10;EMC6;EMC7
Quinone Metabolic Process (GO:1901661)	2024-09-05	0.0692951	0.969305	0	0	3.32669	8.88022	CBR1;NQO1;VKORC1L1;NQO2;CRYZL1
Regulation Of RNA Polymerase II Regulatory Region Sequence-Specific DNA Binding (GO:1903025)	2024-09-05	0.0692951	0.969305	0	0	3.32669	8.88022	ZNF593;DDRGK1;TMSB4X;EP300;LAMTOR5
Regulation Of Phospholipid Metabolic Process (GO:1903725)	2024-09-05	0.0692951	0.969305	0	0	3.32669	8.88022	DNAJC19;MTMR1;MTMR3;GNB3;MTMR9
Regulation Of Postsynaptic Neurotransmitter Receptor Activity (GO:0098962)	2024-09-05	0.0692951	0.969305	0	0	3.32669	8.88022	DLGAP1;NPTX2;NPTXR;DLGAP2;DLGAP4
Response To Type I Interferon (GO:0034340)	2024-09-05	0.0692951	0.969305	0	0	3.32669	8.88022	SETD2;SP100;SMPD1;MX1;SHFL
Cellular Response To Organonitrogen Compound (GO:0071417)	36/105	0.069745	0.969305	0	0	1.39022	3.70202	GABRB2;GABRB1;CLU;ACTB;RYR3;AQP1;RPTOR;GLRA2;RAP1A;CAPN2;SLC38A9;SOX9;SLIT2;DMTN;IGFBP5;PDE2A;GABRG2;TSHR;SSH1;P2RX7;RRAGA;SFRP1;GOLPH3;LARS1;AKAP9;PDE3A;RAPGEF1;NSMF;LAMTOR2;LAMTOR1;LAMTOR4;SLC26A3;RAPGEF3;HCN2;HCN1;LAMTOR5
Negative Regulation Of MAPK Cascade (GO:0043409)	36/105	0.069745	0.969305	0	0	1.39022	3.70202	PSMD10;GSTP1;PEBP1;PIK3R2;PTPRJ;IGF1R;SLC9A3R1;FLCN;RPS6KA6;SPRED1;QARS1;PPP2R1A;GPER1;SMPD1;TIMP3;APOE;SH2B3;CDK5RAP3;LYN;IGBP1;EPHA4;PTPN1;SEMA6A;CAV3;LMO3;PAQR3;IRAK3;DUSP26;DUSP8;AGT;P2RX7;DLG1;WNK2;PIN1;PPIA;TLR4
Positive Regulation Of Protein Localization To Membrane (GO:1905477)	28/79	0.0699305	0.969305	0	0	1.46257	3.89081	DPP10;ITGAM;CIB1;TREM2;AKAP5;EFCAB7;EGFR;BBC3;CNPY4;GPER1;FYN;SPTBN1;FIS1;PRNP;TCAF1;ITGA3;KCNB1;RHOG;STAC3;PDZK1;SORBS1;CLIP3;DLG1;NMT1;PTPN9;SQSTM1;EPHA3;ARF6
Establishment Of Protein Localization To Plasma Membrane (GO:0061951)	15/38	0.0703154	0.969305	0	0	1.73658	4.61021	BBS2;BBS1;RDX;RAB10;GOLGA4;GOLPH3;PREPL;RAB31;RILPL2;RAB26;GOLGA7;VAMP5;SPTBN1;OPTN;VAMP2
Positive Regulation Of Protein Tyrosine Kinase Activity (GO:0061098)	15/38	0.0703154	0.969305	0	0	1.73658	4.61021	EPHA4;PRNP;PTPN1;DOCK3;EGF;PDGFB;SRCIN1;AGT;EFNA1;GRM5;GPRC5B;RELN;DLG3;DLG4;GAS6
Tumor Necrosis Factor-Mediated Signaling Pathway (GO:0033209)	15/38	0.0703154	0.969305	0	0	1.73658	4.61021	EIF5A;STAT1;TNFRSF1B;COMMD7;TXNDC17;IKBKB;PYCARD;NFKBIA;RRAGA;TRAF4;TRAF3;TMSB4X;TP53;BIRC2;LIMS1
Diacylglycerol Metabolic Process (GO:0046339)	2023-10-01	0.0703682	0.969305	0	0	2.0478	5.4349	DGKG;PGS1;LIPE;DGAT1;DGKB;DGKA;PLCE1;DAGLB;DGKZ;DGKI
Regulation Of Postsynaptic Membrane Potential (GO:0060078)	14/35	0.0711359	0.969305	0	0	1.77509	4.69185	NLGN3;GABRA2;GSK3B;CHRNA4;GABRA4;GRIN2C;MAPK8IP2;GABRG3;GRIN2B;GABRG2;INSYN2B;GABRG1;GRIN1;GRIN2A
Dendritic Spine Organization (GO:0097061)	2026-11-01	0.0714427	0.969305	0	0	1.95233	5.15192	PRNP;ITGA3;DLG4;CTNND2;TREM2;FYN;NOL3;PAK3;EPHB1;IGF1R;ZNF365
Negative Regulation Of Protein Polymerization (GO:0032272)	2026-11-01	0.0714427	0.969305	0	0	1.95233	5.15192	CLIP3;MAP2;TWF2;DYRK1A;SLIT2;CYRIB;PFN1;TUBB4A;EML2;SSH1;KANK3
Regulation Of Potassium Ion Transmembrane Transporter Activity (GO:1901016)	2026-11-01	0.0714427	0.969305	0	0	1.95233	5.15192	YWHAE;DLG1;CAB39;CAV3;FHL1;AKAP9;ANK2;KCNAB1;ATP1B2;ATP1B1;VAMP2
Respiratory Chain Complex IV Assembly (GO:0008535)	2026-11-01	0.0714427	0.969305	0	0	1.95233	5.15192	COX19;COA3;TMEM223;COA1;COX16;STMP1;SCO2;COX18;COX10;SLC25A46;COX20
'De Novo' Post-Translational Protein Folding (GO:0051084)	13/32	0.0716682	0.969305	0	0	1.82172	4.80151	HSPA9;CCT2;SDF2L1;ST13;DNAJB14;HSPA2;HSPA14;HSPE1;HSPA13;GAK;SDF2;UGGT1;HSPA1B
Negative Regulation Of Osteoblast Differentiation (GO:0045668)	13/32	0.0716682	0.969305	0	0	1.82172	4.80151	NOTCH1;CHRD;RORB;TMEM53;TMEM64;SMAD6;SKI;RANBP3L;NOCT;SUFU;SOX9;MEN1;TRPM4
Regulation Of Developmental Growth (GO:0048638)	2029-12-01	0.0718147	0.969305	0	0	1.87933	4.94953	GHR;STAT5A;GSK3B;OLFM1;CTTN;SIN3A;NRCAM;APOE;PLCB1;DLL1;FGFR3;DNM2
Regulation Of Striated Muscle Contraction (GO:0006942)	2029-12-01	0.0718147	0.969305	0	0	1.87933	4.94953	C12ORF57;RYR2;GRK2;CAV3;ATP1A2;DMD;SRI;TNNI3K;CALM1;ASB3;CALM2;SMAD7
Homophilic Cell Adhesion Via Plasma Membrane Adhesion Molecules (GO:0007156)	22/60	0.072146	0.971166	0	0	1.54198	4.05397	PTPRT;ROBO2;CADM3;TENM3;CADM4;CADM1;CADM2;CNTN6;NEXN;L1CAM;CELSR2;PKD1;ROBO1;IGSF21;SDK1;CDH4;CDH2;MYOT;PALLD;CNTN2;CNTN4;NECTIN1
Regulation Of Vesicle-Mediated Transport (GO:0060627)	31/89	0.0727178	0.976246	0	0	1.42394	3.7324	RAB3C;HIP1;CPLX2;CPLX1;RIMS2;RNF139;RAB26;DENND10;AP2S1;PACSIN2;STXBP5;RAB8A;ATP9A;RAB8B;MAPK3;PTPN1;USP7;SLC30A8;RAB4B;SYT1;SEPTIN2;LGI3;YIPF5;TSC2;DNAJC13;RAB11A;RAB11B;STXBP5L;RIT2;DNAJC5;VAMP2
Potassium Ion Transport (GO:0006813)	41/122	0.0742342	0.99349	0	0	1.34886	3.50775	SLC24A2;SLC24A3;KCNC2;KCNA2;ATP1A2;NALCN;AQP1;KCNV2;KCNMB1;KCNMB4;KCNN1;SLC17A7;KCNN3;SLC12A7;KCNJ2;KCNJ3;KCNJ4;KCNH3;KCNJ6;KCNH5;KCNJ10;KCND2;KCNH7;ABCC8;KCND3;KCNB1;KCNIP2;KCNK12;KCNB2;KCNK13;ABCC9;KCNAB1;SLC9A6;SLC9A7;SLC9A8;KCNQ2;KCNQ3;KCNQ5;KCNK1;HCN2;HCN1
Ubiquitin-Dependent ERAD Pathway (GO:0030433)	26/73	0.0745812	0.99349	0	0	1.47355	3.82514	FBXO27;SEL1L;AUP1;FBXO44;RNF5;DNAJB2;ERLEC1;FOXRED2;TMEM67;TRIM25;SEC61B;RNF175;ANKZF1;MARCHF6;UBQLN2;RHBDD2;WFS1;FBXO2;EDEM1;SYVN1;UBE4A;TMUB2;RNF103;SELENOS;TRIM13;FAM8A1
Plasma Membrane Bounded Cell Projection Organization (GO:0120036)	44/132	0.0746526	0.99349	0	0	1.3325	3.45773	CFAP61;CYFIP1;GPM6A;CNTNAP2;GSK3B;BTG2;NLGN1;ROCK1;PLEK;RASGRF1;STMN3;STMN4;HMGB1;FRY;PPP1R9A;BLOC1S4;BLOC1S5;SLC9A3R1;BLOC1S6;ATCAY;BLOC1S1;MAP2;TMEM108;MICALL2;APOE;NCDN;RAB6B;SH3GL2;LYN;LGI1;SNAPIN;PLEKHA1;VPS13B;ATP1B2;L1CAM;RAB11A;CTTN;MAP1B;CNTN4;MAPT;PHPT1;HDGFL3;FRYL;CDK5R1
Monoatomic Anion Transmembrane Transport (GO:0098656)	20/54	0.0763066	0.99349	0	0	1.56657	4.03079	GABRA2;SLC12A2;GABRB2;GABRB1;SLC12A5;GABRA4;SLC1A1;SLC12A1;CLCN3;ANO5;GABRG3;GABRG2;GABRG1;SLC5A6;GLRA2;GLRB;LRRC8C;LRRC8D;LRRC8A;SLC12A7
Peptidyl-Tyrosine Modification (GO:0018212)	20/54	0.0763066	0.99349	0	0	1.56657	4.03079	PDGFRB;LYN;EPHA4;FLT3;DYRK1A;PDGFB;CLK4;EGFR;TTBK1;HCK;EFEMP1;RELN;ERBB4;BTK;ABL1;FYN;JAK3;FGFR3;EPHA3;FGFR1
Regulation Of Focal Adhesion Assembly (GO:0051893)	20/54	0.0763066	0.99349	0	0	1.56657	4.03079	COL16A1;DMTN;ROCK1;LIMCH1;RCC2;FAM107A;PTPRJ;NRG1;DYNLL1;EFNA5;ARHGAP6;SFRP1;APOD;FYN;TLN1;EPHA3;GPM6B;FERMT2;CLASP2;LIMS1
Regulation Of Actin Filament-Based Process (GO:0032970)	25/70	0.0770128	0.99349	0	0	1.47978	3.79383	ROCK1;FAM107A;TWF2;ARHGAP18;ARHGAP17;EFNA5;ARHGAP35;ARHGAP44;BAIAP2L1;SH3BP1;MLST8;PAK3;GPM6B;EPHA5;PDGFRB;DMTN;RHOG;NRG1;DYNLL1;CORO2B;HCK;CDK10;EPHA3;RAPGEF3;RHOQ
Regulation Of DNA Repair (GO:0006282)	43/129	0.0772892	0.99349	0	0	1.33244	3.41132	INO80C;SF3B5;SMARCD1;ENY2;TMEM161A;PCNA;DHX9;ACTB;NPAS2;EGFR;BABAM1;KAT5;TRIM28;BCL7A;ATXN7;RUVBL2;DPF1;RUVBL1;UBR5;UIMC1;DPF2;EP400;RPS3;EPC1;EPC2;BRD8;ARID2;SMARCE1;ACTL6B;EYA1;EYA2;MCRS1;ACTL6A;PPP4R3B;SIRT7;DEK;ARID1A;RNF168;MORF4L1;KAT2A;TMEM98;TAF7;UBE2V1
Positive Regulation Of Hydrolase Activity (GO:0051345)	57/176	0.0782573	0.99349	0	0	1.27684	3.25307	USP6NL;BCAR3;GSK3B;NDUFA13;RASGRF2;RASGRF1;SNX13;RAPGEFL1;CX3CL1;PREX2;DOCK11;PREX1;FLCN;RASGEF1B;RASGEF1C;RACK1;CTSH;MMUT;EVI5L;RGS6;RGS7;RALGPS2;CDKL5;SFRP1;LARS1;RAPGEF1;PKP4;RAPGEF5;RAPGEF6;RAPGEF3;PLIN5;RAPGEF4;RTN4R;ROCK1;ASAP3;MTMR9;RASGRP1;RAP1GAP;RAP1A;SH3BP1;PSAP;RPS3;EVI5;RALGDS;ZC3H15;ARHGAP27;RGP1;SNX18;RGS10;PIN1;PLXNB1;CALM1;AGRN;CALM2;CD200;FERMT2;LIMS1
Response To Calcium Ion (GO:0051592)	36/106	0.0787208	0.99349	0	0	1.37026	3.48299	RYR1;RYR2;NLGN1;PEF1;PDCD6;CPNE6;CACNA1A;ADCY1;ADCY8;CLU;CDKN2AIP;RYR3;NEUROD2;PPP3CA;KCNMB1;SMPD1;PLCG2;CAPN3;KCNMB4;CPNE3;MEF2A;SYT4;ADGRV1;DMTN;SYT1;KCNIP2;ANXA11;SYT6;ITPKB;SYT11;SYT10;ITPKA;ADAM9;CALM1;SLC25A12;CALM2
Cellular Component Maintenance (GO:0043954)	2024-12-06	0.0799646	0.99349	0	0	2.66148	6.72334	PRNP;ITGA3;FYN;TREM2;IGF1R;TPRN
Detection Of Calcium Ion (GO:0005513)	2024-12-06	0.0799646	0.99349	0	0	2.66148	6.72334	RYR2;SYT1;KCNIP2;KCNMB1;KCNMB4;CALM2
Myelination In Peripheral Nervous System (GO:0022011)	2024-12-06	0.0799646	0.99349	0	0	2.66148	6.72334	SKI;ARHGEF10;LGI4;PARD3;PRDX6;SIRT2
Negative Regulation Of Hippo Signaling (GO:0035331)	2024-12-06	0.0799646	0.99349	0	0	2.66148	6.72334	MAP2K3;DLG5;WWC1;WWC2;MAPK14;SHANK2
Positive Regulation Of Nuclear-Transcribed mRNA poly(A) Tail Shortening (GO:0060213)	2024-12-06	0.0799646	0.99349	0	0	2.66148	6.72334	BTG2;CNOT7;CNOT1;PABPC1;TOB1;TNRC6A
Positive Regulation Of Protein Export From Nucleus (GO:0046827)	2024-12-06	0.0799646	0.99349	0	0	2.66148	6.72334	YWHAE;GSK3B;SIRT6;CAMK1;GAS6;RAPGEF3
Positive Regulation Of Regulated Secretory Pathway (GO:1903307)	2024-12-06	0.0799646	0.99349	0	0	2.66148	6.72334	SCAMP5;SYT4;NLGN1;KCNB1;RAB15;SYT10
Positive Regulation Of Voltage-Gated Calcium Channel Activity (GO:1901387)	2024-12-06	0.0799646	0.99349	0	0	2.66148	6.72334	CACNB2;PPP3CA;CACNB3;PPP3R1;CACNA2D1;STAC3
Primary miRNA Processing (GO:0031053)	2024-12-06	0.0799646	0.99349	0	0	2.66148	6.72334	SMAD2;GARS1;SMAD3;NCBP2;METTL3;SRSF3
Regulation Of Protein Localization To Plasma Membrane (GO:1903076)	28/80	0.0804662	0.99349	0	0	1.43435	3.61443	DPP10;LRPAP1;VPS4A;CIB1;TREM2;AKAP5;ZDHHC2;ACTB;EGFR;CLN3;CNPY4;GPER1;LDLRAP1;SPTBN1;ITGA3;RHOG;STAC3;SIRT6;SORBS1;CLIP3;TMEM59;DLG1;PTPN9;SQSTM1;EPHA3;RHOQ;ARF6;BCL2L1
Cytoplasmic Microtubule Organization (GO:0031122)	18/48	0.0804762	0.99349	0	0	1.59776	4.02603	CEP126;LIMK2;KATNB1;STMN3;CIB1;SLAIN2;TBCB;RAB11A;CCDC88B;CLIP3;DLG1;HOOK2;KATNA1;FYN;TUBGCP3;FSD1;TPPP;MAPT
Protein Transport (GO:0015031)	97/313	0.0815776	0.99349	0	0	1.19789	3.00216	RAB3C;TFRC;PDCD6;CLU;SCAMP5;RAB43;GOLGA4;LAMP2;ARL6IP5;ARFIP1;VPS35;GOLGA7;TRIM23;MEN1;ARRDC5;VPS33A;VPS33B;SCAMP3;RAB32;STX1B;OLFM2;PREPL;RAB31;TFR2;ERP29;OPTN;NECAB3;CALCRL;RAB5C;TMED10;SAR1B;MTTP;SEL1L;TIMM50;SCFD2;KIF3A;SYNDIG1;APOE;RAB6B;SPTBN1;GPIHBP1;SNX6;BBS2;CTSA;DNAJC19;HSPA9;BBS1;ACD;SLC10A7;SURF4;RABL2B;DNAJC15;TVP23C;LRP1B;PPT1;ARF3;ARF4;SNX13;AP4M1;DENND10;TIMM17B;TMED1;TMED7;CEP290…
Chloride Transport (GO:0006821)	27/77	0.0832395	0.99349	0	0	1.43838	3.57586	GABRB2;GABRB1;PACC1;TTYH1;SLC1A1;CLCN3;GLRA2;LRRC8A;SLC17A7;CLIC1;SLC12A7;GABRA2;SLC12A2;SLC12A5;GABRA4;SLC12A1;SLC4A10;ANO5;GABRG3;GABRG2;GABRG1;CLCN6;CLCN5;CLCN4;GLRB;OSTM1;FXYD1
Regulation Of Neurotransmitter Receptor Activity (GO:0099601)	16/42	0.0845107	0.99349	0	0	1.63858	4.04873	PRRT1;NLGN1;NLGN2;DAPK1;MAPK8IP2;SHISA7;SHISA6;CACNG7;CACNG8;RELN;DLG4;DLGAP1;NPTX2;NPTXR;DLGAP2;DLGAP4
N-acetylglucosamine Metabolic Process (GO:0006044)	2015-07-01	0.0862428	0.99349	0	0	2.3289	5.70717	EXTL2;GNPDA1;GNPDA2;OGA;MGAT3;CHST1;CHST3
Cellular Response To Zinc Ion (GO:0071294)	2015-07-01	0.0862428	0.99349	0	0	2.3289	5.70717	GLRA2;MT2A;MT1M;MT1F;MT1G;MT1X;MT1E
Negative Regulation Of Cell-Substrate Junction Organization (GO:0150118)	2015-07-01	0.0862428	0.99349	0	0	2.3289	5.70717	DMTN;RCC2;FAM107A;APOD;DYNLL1;ARHGAP6;CLASP2
Negative Regulation Of Focal Adhesion Assembly (GO:0051895)	2015-07-01	0.0862428	0.99349	0	0	2.3289	5.70717	DMTN;RCC2;FAM107A;APOD;DYNLL1;ARHGAP6;CLASP2
Negative Regulation Of Telomere Maintenance (GO:0032205)	2015-07-01	0.0862428	0.99349	0	0	2.3289	5.70717	RAD50;ERCC4;PINX1;TERF2IP;TERF1;TERF2;SMG6
Positive Regulation Of DNA Damage Response, Signal Transduction By P53 Class Mediator (GO:0043517)	2015-07-01	0.0862428	0.99349	0	0	2.3289	5.70717	ING4;SPRED1;ZNHIT1;PYHIN1;RPL26;EEF1E1;PLA2R1
Positive Regulation Of Muscle Cell Differentiation (GO:0051149)	2015-07-01	0.0862428	0.99349	0	0	2.3289	5.70717	MESP1;RBM4;OLFM2;LAMA1;NRG1;LAMC1;MAPK14
Positive Regulation Of Sprouting Angiogenesis (GO:1903672)	2015-07-01	0.0862428	0.99349	0	0	2.3289	5.70717	TJP1;GARS1;PKM;S100A1;FGF1;DLL1;JAK1
Presynapse Assembly (GO:0099054)	2015-07-01	0.0862428	0.99349	0	0	2.3289	5.70717	NLGN3;PTPRD;NLGN1;NLGN2;NLGN4X;PCLO;LRP4
Regulation Of Activin Receptor Signaling Pathway (GO:0032925)	2015-07-01	0.0862428	0.99349	0	0	2.3289	5.70717	FKBP1A;SKI;MAGI2;CSNK2B;LEMD3;FSTL3;SMAD7
Regulation Of Amyloid-Beta Clearance (GO:1900221)	2015-07-01	0.0862428	0.99349	0	0	2.3289	5.70717	LRPAP1;ROCK1;CYP51A1;TREM2;HMGCR;APOE;CLU
Regulation Of Protein Tyrosine Kinase Activity (GO:0061097)	15/39	0.086405	0.99349	0	0	1.66411	4.07491	EPHA4;PRNP;PTPN1;PDGFB;SRCIN1;AGT;EFNA1;GRM5;GPRC5B;RELN;SH3BP5L;DLG3;DLG4;NCK2;GAS6
Vesicle Cytoskeletal Trafficking (GO:0099518)	15/39	0.086405	0.99349	0	0	1.66411	4.07491	RAB1A;SYT4;F8A1;HTT;MYO7A;TRAK1;MYO1D;CLN3;MYO5C;KIF1A;CDR2L;DYNC1I1;PPFIA2;MYO1G;PAFAH1B1
Negative Regulation Of Organelle Assembly (GO:1902116)	14/36	0.0881591	0.99349	0	0	1.69428	4.11476	YAP1;RBM14;CAV3;USP10;LIMK2;GDI2;CCP110;TCHP;KAT2A;FEZ1;CDK10;EVI5L;NUPR1;CEP97
Negative Regulation Of Protein Kinase B Signaling (GO:0051898)	14/36	0.0881591	0.99349	0	0	1.69428	4.11476	PLEKHA1;PDCD6;MAGI2;TSC2;CIB1;PTPRJ;PPP2CA;FLCN;SLC9A3R1;PPP2R1A;GPER1;RACK1;SH2B3;PHLDA3
Regulation Of Peptidyl-Threonine Phosphorylation (GO:0010799)	14/36	0.0881591	0.99349	0	0	1.69428	4.11476	CADM4;DMTN;CAB39;EGF;PRKAG2;SIRT2;SMAD7;RPTOR;SPRED1;PARD3;CALM1;CALM2;UBE2K;STOX1
Positive Regulation Of Autophagy (GO:0010508)	36/107	0.0884643	0.99349	0	0	1.35087	3.27606	GPSM1;GSK3B;SCOC;SETD2;PLEKHF1;ROCK1;NPRL2;GNAI3;HTT;HMGB1;FLCN;KAT5;ATG101;SESN1;MAP3K7;TRIM22;TRIM23;DAPK1;BAD;PLK2;RFPL2;BNIP3;TSC2;SVIP;TMEM59;CCNY;STING1;TRIM13;PRKD1;TRIM38;DEPDC5;ATF6;SQSTM1;OPTN;PAFAH1B2;TRIM34
Ribosomal Small Subunit Biogenesis (GO:0042274)	29/84	0.0888505	0.99349	0	0	1.40451	3.40004	LTV1;RPS19BP1;MRPS11;TSR3;FCF1;NOL7;C1ORF131;RPS27L;RPS15;FBL;RPS14;EMG1;RPS16;RPS15A;RPS19;RPS13;RPS9;NOP14;UTP6;RPS7;RPS8;RPS5;RPS6;RPSA;MRPS7;UTP18;RPS25;RPS28;RPS23
Negative Regulation Of Protein Binding (GO:0032091)	25/71	0.0890919	0.99349	0	0	1.44751	3.50021	GSK3B;LRPAP1;CDKN1A;KDM1A;ROCK1;HFE;PDGFB;PTPRF;TTBK1;DNAJB2;MAP2;RACK1;DISC1;B2M;CTNNBIP1;TFIP11;TLE5;PPP1CA;GNL3L;BAX;PIN1;TMBIM6;MITD1;CAMK1;PSME3IP1
Regulation Of Double-Strand Break Repair Via Homologous Recombination (GO:0010569)	25/71	0.0890919	0.99349	0	0	1.44751	3.50021	SETD2;WDR48;KDM1A;FBH1;CGAS;ACTB;KAT5;RUVBL2;RUVBL1;EP400;EPC1;EPC2;TRAPPC13;BRD8;ARID2;UBQLN4;ZNF365;RMI2;ACTL6A;SIRT6;SENP3;OOEP;MORF4L1;SHLD1;TERF2IP
Positive Regulation Of Notch Signaling Pathway (GO:0045747)	13/33	0.08971	0.99349	0	0	1.73051	4.17256	ROBO2;YAP1;MESP1;TGFB2;POGLUT1;STAT3;TM2D3;DLL1;ROBO1;ENHO;TSPAN14;BMP2K;TSPAN5
Positive Regulation Of Protein Dephosphorylation (GO:0035307)	13/33	0.08971	0.99349	0	0	1.73051	4.17256	PDGFRB;ANKLE2;ITGA1;MAGI2;AMBRA1;DYNLL1;SMPD1;GNA12;PIN1;NSMF;CALM1;CALM2;PPIA
Regulation Of Amyloid-Beta Formation (GO:1902003)	13/33	0.08971	0.99349	0	0	1.73051	4.17256	RTN3;EPHA4;NTRK2;PRNP;RTN1;TMED10;ROCK1;CLU;EFNA1;LRRTM3;PIN1;GSAP;APOE
Regulation Of Lamellipodium Assembly (GO:0010591)	13/33	0.08971	0.99349	0	0	1.73051	4.17256	ACTR3;CYFIP1;NCKAP1;CARMIL2;DMTN;TWF2;BRK1;NRG1;CAPZB;ARPC2;PLCE1;SLIT2;WASF2
Antigen Processing And Presentation Of Peptide Antigen Via MHC Class I (GO:0002474)	2018-08-01	0.0897833	0.99349	0	0	2.12938	5.13255	MFSD6;FCER1G;SAR1B;HFE;TAP2;HLA-A;IFI30;B2M
Establishment Of Vesicle Localization (GO:0051650)	2018-08-01	0.0897833	0.99349	0	0	2.12938	5.13255	F8A1;SNAPIN;KIF5C;SYT11;LIMK2;KIF5A;RAB11A;DNM2
Melanosome Assembly (GO:1903232)	2018-08-01	0.0897833	0.99349	0	0	2.12938	5.13255	RAB32;AP3M1;HPS4;AP1S2;AP1S1;AP3B1;AP3S2;AP3S1
Melanosome Localization (GO:0032400)	2018-08-01	0.0897833	0.99349	0	0	2.12938	5.13255	BBS2;BLOC1S5;BLOC1S6;VPS33A;VPS33B;SHROOM2;RAB11A;RAB11B
Negative Regulation Of DNA-templated Transcription, Elongation (GO:0032785)	2018-08-01	0.0897833	0.99349	0	0	2.12938	5.13255	HEXIM1;RNF168;SUPT4H1;LARP7;SIRT6;NELFA;NELFCD;NELFE
Negative Regulation Of Amyloid Precursor Protein Catabolic Process (GO:1902992)	2018-08-01	0.0897833	0.99349	0	0	2.12938	5.13255	NTRK2;PRNP;RTN3;RTN1;ROCK1;PIN1;APOE;CLU
Negative Regulation Of Signal Transduction By P53 Class Mediator (GO:1901797)	2018-08-01	0.0897833	0.99349	0	0	2.12938	5.13255	PSMD10;CD74;RNF34;KDM1A;DYRK1A;MARCHF7;PTTG1IP;RFFL
Positive Regulation Of Nervous System Process (GO:0031646)	2018-08-01	0.0897833	0.99349	0	0	2.12938	5.13255	RIMS2;RIMS1;NLGN2;PARD3;ITGAX;TPPP;TNFRSF1B;HCRT
Positive Regulation Of Neuroblast Proliferation (GO:0002052)	2018-08-01	0.0897833	0.99349	0	0	2.12938	5.13255	BCAN;FZD3;KDM1A;NCAN;DISC1;HAPLN4;CX3CL1;HAPLN2
Regulation Of Synaptic Vesicle Exocytosis (GO:2000300)	2018-08-01	0.0897833	0.99349	0	0	2.12938	5.13255	RIMS2;RIMS1;NLGN1;PREPL;RIMS4;SNAPIN;RAP1A;SYN1
Vesicle-Mediated Transport In Synapse (GO:0099003)	2018-08-01	0.0897833	0.99349	0	0	2.12938	5.13255	RIMS1;SNAPIN;PCLO;DNAJC5;SYT10;CPLX2;CPLX1;VAMP2
Positive Regulation Of Cell Communication (GO:0010647)	1930-12-01	0.0909714	0.99349	0	0	1.7748	4.25457	RIMS2;LGI1;RIMS1;RIMS4;CLSTN2;SYT1;CLSTN3;DLG4;CLSTN1;GRIK2;HCRT;CDKN2AIP
Regulation Of Calcium-Mediated Signaling (GO:0050848)	1930-12-01	0.0909714	0.99349	0	0	1.7748	4.25457	NEUROD2;RIT2;TMBIM4;PLEK;PLCG2;RGN;HTT;TREM2;MAPT;CALM2;SLC8A2;CMKLR1
Regulation Of Potassium Ion Transport (GO:0043266)	1930-12-01	0.0909714	0.99349	0	0	1.7748	4.25457	DPP10;CD63;DPP6;DLG1;KCNIP2;KCNIP3;GNB2;FHL1;KCNIP4;ANK2;KCNAB1;DRD1
Response To Amino Acid (GO:0043200)	1930-12-01	0.0909714	0.99349	0	0	1.7748	4.25457	RPTOR;GLRA2;RRAGA;LARS1;SLC38A9;LAMTOR2;NSMF;TMBIM6;LAMTOR1;LAMTOR4;GRIN1;LAMTOR5
Histone H2A Acetylation (GO:0043968)	2021-09-01	0.0915401	0.99349	0	0	1.99638	4.7733	MORF4L1;KAT5;RUVBL2;ACTL6A;RUVBL1;EP400;EPC1;EPC2;BRD8
Regulation Of Neurotransmitter Transport (GO:0051588)	2021-09-01	0.0915401	0.99349	0	0	1.99638	4.7733	RIMS1;CHRNB4;MCTP1;MYOF;KCNMB4;CPLX2;HCRT;CPLX1;SYN1
Chaperone Cofactor-Dependent Protein Refolding (GO:0051085)	2027-11-01	0.0918235	0.99349	0	0	1.83018	4.37027	HSPA9;GAK;SDF2L1;ST13;DNAJB14;SDF2;HSPA2;HSPA14;HSPE1;HSPA13;HSPA1B
Neuromuscular Junction Development (GO:0007528)	2024-10-01	0.0920958	0.99349	0	0	1.9014	4.5347	UNC13C;CACNB2;CACNB3;PPFIBP1;CACNB4;ZC4H2;TNC;LRP4;PDZRN3;GPHN
Photoperiodism (GO:0009648)	2024-10-01	0.0920958	0.99349	0	0	1.9014	4.5347	PPP1CB;PPP1CC;RBM4;USP2;RBM4B;FBXL3;PDE6B;CLOCK;TP53;PPP1CA
Regulation Of Microtubule Depolymerization (GO:0031114)	2024-10-01	0.0920958	0.99349	0	0	1.9014	4.5347	APC2;ATXN7;MID1IP1;MAP1B;MAP1A;KATNB1;CIB1;BMERB1;HDGFL3;CLASP2
Regulation Of Ryanodine-Sensitive Calcium-Release Channel Activity (GO:0060314)	2024-10-01	0.0920958	0.99349	0	0	1.9014	4.5347	FKBP1A;JPH4;SELENON;JPH3;PDE4D;DMD;SRI;CALM1;JPH1;CALM2
Secondary Alcohol Biosynthetic Process (GO:1902653)	2024-10-01	0.0920958	0.99349	0	0	1.9014	4.5347	G6PD;CYP51A1;PMVK;DHCR24;MSMO1;HMGCR;DHCR7;HSD17B7;LSS;TM7SF2
rRNA Metabolic Process (GO:0016072)	31/91	0.0939134	0.99349	0	0	1.37629	3.25545	TRIR;RPL5;RPL11;RPL7;RPS15;FBL;EXOSC6;EMG1;EXOSC5;RPS16;RPS19;PES1;RPL14;EXOSC3;NOP14;RPS7;CAVIN1;WDR18;MARS1;RPS6;GTF3A;RPL35A;SIRT7;RPS25;RPS28;XRN2;ESF1;RPL27;PIN4;MAPT;RPL26
Axon Ensheathment In Central Nervous System (GO:0032291)	2024-07-04	0.0939868	0.99349	0	0	3.54807	8.38977	PLP1;B4GALT6;SOX10;GPM6B
Cellular Response To Interleukin-2 (GO:0071352)	2024-07-04	0.0939868	0.99349	0	0	3.54807	8.38977	STAT5A;STAT3;JAK3;JAK1
Cellular Response To Potassium Ion (GO:0035865)	2024-07-04	0.0939868	0.99349	0	0	3.54807	8.38977	SLC12A2;DLG2;DLG4;NEK7
Cobalamin Metabolic Process (GO:0009235)	2024-07-04	0.0939868	0.99349	0	0	3.54807	8.38977	ABCD4;CUBN;MMAB;MTR
Coronary Vasculature Morphogenesis (GO:0060977)	2024-07-04	0.0939868	0.99349	0	0	3.54807	8.38977	TGFBR3;SPRED1;NOTCH1;TGFBR1
Cytochrome Complex Assembly (GO:0017004)	2024-07-04	0.0939868	0.99349	0	0	3.54807	8.38977	COX18;CYBA;COX10;SLC25A46
Cytoplasmic Sequestering Of NF-kappaB (GO:0007253)	2024-07-04	0.0939868	0.99349	0	0	3.54807	8.38977	NFKBIA;PSMD10;TMSB4X;NFKBIB
Dendritic Spine Maintenance (GO:0097062)	2024-07-04	0.0939868	0.99349	0	0	3.54807	8.38977	PRNP;ITGA3;TREM2;IGF1R
Interleukin-2-Mediated Signaling Pathway (GO:0038110)	2024-07-04	0.0939868	0.99349	0	0	3.54807	8.38977	STAT5A;STAT3;JAK3;JAK1
Negative Regulation Of Cell Cycle G2/M Phase Transition (GO:1902750)	2024-07-04	0.0939868	0.99349	0	0	3.54807	8.38977	USP47;FHL1;PINX1;MACROH2A1
Negative Regulation Of Glial Cell Apoptotic Process (GO:0034351)	2024-07-04	0.0939868	0.99349	0	0	3.54807	8.38977	PRKCA;TREM2;GAS6;DLL1
Negative Regulation Of Peptidyl-Lysine Acetylation (GO:2000757)	2024-07-04	0.0939868	0.99349	0	0	3.54807	8.38977	SET;THAP7;NOC2L;KLF15
Negative Regulation Of Vascular Associated Smooth Muscle Cell Differentiation (GO:1905064)	2024-07-04	0.0939868	0.99349	0	0	3.54807	8.38977	HEY2;PDGFB;NFATC2;NFATC1
Neurotransmitter Receptor Diffusion Trapping (GO:0099628)	2024-07-04	0.0939868	0.99349	0	0	3.54807	8.38977	CACNG7;CACNG8;DLG4;GPHN
Positive Regulation Of Astrocyte Differentiation (GO:0048711)	2024-07-04	0.0939868	0.99349	0	0	3.54807	8.38977	NOTCH1;SERPINE2;HES1;TTBK1
Positive Regulation Of Cardiac Epithelial To Mesenchymal Transition (GO:0062043)	2024-07-04	0.0939868	0.99349	0	0	3.54807	8.38977	TGFB2;NOTCH1;TGFBR1;TGFBR2
Positive Regulation Of Execution Phase Of Apoptosis (GO:1900119)	2024-07-04	0.0939868	0.99349	0	0	3.54807	8.38977	CEL;DYNLL1;TP53;SIRT2
Positive Regulation Of Glial Cell Migration (GO:1903977)	2024-07-04	0.0939868	0.99349	0	0	3.54807	8.38977	CSF1;TREM2;CX3CL1;CRKL
Positive Regulation Of Oligodendrocyte Differentiation (GO:0048714)	2024-07-04	0.0939868	0.99349	0	0	3.54807	8.38977	PTPRZ1;PTN;TNFRSF1B;ZNF365
Postsynaptic Neurotransmitter Receptor Diffusion Trapping (GO:0098970)	2024-07-04	0.0939868	0.99349	0	0	3.54807	8.38977	CACNG7;CACNG8;DLG4;GPHN
Protein Desumoylation (GO:0016926)	2024-07-04	0.0939868	0.99349	0	0	3.54807	8.38977	SENP7;USPL1;SUMO1;SENP3
Regulation Of Chemokine-Mediated Signaling Pathway (GO:0070099)	2024-07-04	0.0939868	0.99349	0	0	3.54807	8.38977	RNF113A;SLIT2;SH2B3;ROBO1
Regulation Of Extracellular Matrix Constituent Secretion (GO:0003330)	2024-07-04	0.0939868	0.99349	0	0	3.54807	8.38977	NOTCH1;RGCC;IER3IP1;TNFRSF1B
Regulation Of Lymphocyte Apoptotic Process (GO:0070228)	2024-07-04	0.0939868	0.99349	0	0	3.54807	8.38977	LYN;CD274;BTK;JAK3
Release Of Sequestered Calcium Ion Into Cytosol By Endoplasmic Reticulum (GO:1903514)	2024-07-04	0.0939868	0.99349	0	0	3.54807	8.38977	RYR1;RYR2;NOL3;RYR3
Response To Potassium Ion (GO:0035864)	2024-07-04	0.0939868	0.99349	0	0	3.54807	8.38977	SLC12A2;DLG2;DLG4;NEK7
Stress-Induced Premature Senescence (GO:0090400)	2024-07-04	0.0939868	0.99349	0	0	3.54807	8.38977	CDKN1A;MAPK14;PLA2R1;TP53
Termination Of RNA Polymerase II Transcription (GO:0006369)	2024-07-04	0.0939868	0.99349	0	0	3.54807	8.38977	SETX;SCAF8;XRN2;SSU72
Ventricular Trabecula Myocardium Morphogenesis (GO:0003222)	2024-07-04	0.0939868	0.99349	0	0	3.54807	8.38977	TGFB2;NOTCH1;NRG1;TGFBR1
Negative Regulation Of Kinase Activity (GO:0033673)	22/62	0.098682	0.999996	0	0	1.46468	3.39198	CDKN1C;WWTR1;CAV3;GSTP1;NPRL2;HSPB1;PRKAG2;TSC2;GSKIP;PPM1E;TARBP2;WARS1;SPRED1;DBNDD2;QARS1;UBASH3B;CAMK2N1;GNAQ;TAF7;MAPT;PPIA;CEP43
Endocytosis (GO:0006897)	60/189	0.100048	0.999996	0	0	1.23968	2.85387	SCARB2;HIP1;ITGAM;ZFYVE9;DENND1A;STAB2;LDLRAD3;CLINT1;DPYSL2;DNER;TMEM108;AP1S1;LDLRAP1;CUBN;TICAM2;SLC11A1;ANXA11;TSC2;TBC1D2B;C1ORF43;DNM2;GAK;CTTN;TFR2;RHOJ;TYRO3;AMPH;RIN3;GAS6;STEAP2;TLR4;CSNK1G2;RHOQ;CSNK1G1;NLGN3;RAB1A;RNASEK;LRP3;RHOBTB1;AP3M1;CLN3;PACSIN2;PIP5K1A;APOE;CD14;WASF1;ATP9B;ATP9A;MAPK3;CAV3;DNAJC13;ARHGAP27;MERTK;IGF2R;LRP1B;EHD3;SNX18;EHD4;HOOK2;PPT1
Regulation Of Osteoblast Differentiation (GO:0045667)	29/85	0.100912	0.999996	0	0	1.37933	3.1635	YAP1;NOTCH1;CHRD;LRP3;RORB;TMEM53;ATRAID;PPP3CA;SCUBE3;RANBP3L;SUFU;NOCT;SOX9;IL6R;MEN1;TRPM4;WWTR1;ZHX3;CTNNBIP1;TMEM64;NPNT;SMAD6;RUNX2;SKI;BAMBI;SMOC1;PRKD1;BMPR1B;FERMT2
Regulation Of Cellular Component Size (GO:0032535)	16/43	0.101735	0.999996	0	0	1.57778	3.60584	SNAPIN;HP1BP3;RDX;ARHGAP5;ARHGAP35;VAV1;PPP1CA;RPTOR;SLC9A3R1;BLOC1S1;LARS1;KXD1;RIN3;LAMTOR4;BORCS7;LAMTOR5
Response To Amyloid-Beta (GO:1904645)	16/43	0.101735	0.999996	0	0	1.57778	3.60584	GSK3B;EPHA4;PRNP;CACNA2D1;CACNA1B;ATP1A3;CACNA1A;TREM2;IGF1R;GRIN1;GJA1;GRIN2A;GRM5;FYN;TLR4;SNX6
Cell Junction Assembly (GO:0034329)	32/95	0.102119	0.999996	0	0	1.353	3.08703	NLGN3;GPM6A;NLGN1;NLGN2;CTNND2;NRXN1;CTNND1;NRXN2;ZDHHC2;CDH8;GJC1;FLCN;CDH4;CDH2;SH3BP1;SPOCK2;DNER;NRCAM;DRD1;DBNL;FN1;MYO9A;TJP1;SDK1;CDH10;CDH12;PKP4;TLN2;TLN1;CDH18;SHANK2;ADGRL3
Cellular Response To Hypoxia (GO:0071456)	25/72	0.102358	0.999996	0	0	1.41661	3.22886	NOTCH1;HILPDA;HP1BP3;RORA;AK4;FMN2;ADO;NDRG1;AQP1;RPTOR;FAM162A;LMNA;MLST8;STOX1;EGLN3;EGLN2;KCND2;BAD;BNIP3;MT3;SIRT2;SFRP1;RGCC;SCN2A;TP53
Cyclic-Nucleotide-Mediated Signaling (GO:0019935)	15/40	0.104652	0.999996	0	0	1.59743	3.60559	EPHA5;GUCY1A2;GUCY1B1;KSR1;PDE4D;PDE2A;CGAS;ADCY2;AQP1;NUDT4;PDE3A;APOE;SOX9;PDE7B;RAPGEF3
Negative Regulation Of Protein Localization (GO:1903828)	15/40	0.104652	0.999996	0	0	1.59743	3.60559	ILRUN;BTF3;GSK3B;CAV3;GDI2;SIRT6;RNF4;MACROH2A1;CORO2B;FLCN;MFHAS1;SIN3A;MAP1A;ANKRD13A;GPM6B
Regulation Of Cytosolic Calcium Ion Concentration (GO:0051480)	15/40	0.104652	0.999996	0	0	1.59743	3.60559	RYR1;YWHAE;RYR2;TRPC5;CAV3;TRPC4;ATP2B3;ATP2B2;TMEM64;SLC8A2;CLN3;TRPM2;GPER1;WBP2NL;CDH23
Regulation Of Microtubule Cytoskeleton Organization (GO:0070507)	15/40	0.104652	0.999996	0	0	1.59743	3.60559	GSK3B;PATJ;ROCK1;FAM107A;STMN3;STMN4;EFNA5;CDK2AP2;TPPP;MAPT;GAS2L1;MPDZ;MARK2;EPHA3;CLASP2
Cellular Response To Peptide (GO:1901653)	20/56	0.105647	0.999996	0	0	1.47934	3.32504	GSK3B;EPHA4;PRNP;CACNA2D1;ATP1A3;CACNA1A;TREM2;LDOC1;IGF1R;GRIN1;GJA1;GRM5;GRIN2A;GPER1;FYN;VIM;TLR4;TP53;RPL17;SNX6
Positive Regulation Of Cellular Metabolic Process (GO:0031325)	20/56	0.105647	0.999996	0	0	1.47934	3.32504	PDGFRB;CBR1;CDKN1A;ARG2;IL10RB;DCXR;PDGFB;CGAS;MAPK14;MT3;AGT;TGFBR2;SLCO1C1;CHCHD2;ROMO1;GRB2;EEF1E1;B2M;TP53;YPEL3
Cellular Response To Calcium Ion (GO:0071277)	24/69	0.106088	0.999996	0	0	1.42033	3.18648	RYR1;MEF2A;SYT4;NLGN1;ADGRV1;DMTN;SYT1;CPNE6;CACNA1A;ADCY1;ADCY8;CLU;RYR3;CDKN2AIP;SYT6;ITPKB;NEUROD2;SYT11;SMPD1;SYT10;ITPKA;PLCG2;CAPN3;CPNE3
Calcium Ion Transport (GO:0006816)	37/112	0.106387	0.999996	0	0	1.31422	2.94474	RYR1;SLC24A2;RYR2;CALCRL;SLC24A3;CHRNA4;CAMK2A;CACNA1A;SLC3A2;CACNA1C;SELENOK;CLU;NALCN;PKD1;RYR3;SLC8A2;TRPM2;CACNG7;CRACR2A;CACNG8;CDH23;FYN;TRPM3;TRPM4;TRPC5;TRPC4;CACNA2D1;ATP2B2;TMCO1;FKBP1A;P2RX7;CACNB2;CACNB3;GRIN3A;GAS6;MICU1;RAMP1
UDP-N-acetylglucosamine Metabolic Process (GO:0006047)	2024-10-05	0.108198	0.999996	0	0	2.66117	5.9179	GNPDA1;SLC35A3;GNPDA2;GFPT2;GNPNAT1
Branched-Chain Amino Acid Transport (GO:0015803)	2024-10-05	0.108198	0.999996	0	0	2.66117	5.9179	SLC7A5;SLC43A2;SLC6A17;SLC6A15;SLC3A2
Insulin-Like Growth Factor Receptor Signaling Pathway (GO:0048009)	2024-10-05	0.108198	0.999996	0	0	2.66117	5.9179	GHR;IRS1;TSC2;PLCB1;IGF1R
Negative Regulation Of Glycolytic Process (GO:0045820)	2024-10-05	0.108198	0.999996	0	0	2.66117	5.9179	HDAC4;FLCN;SIRT6;NUPR1;GIT1
Negative Regulation Of Homotypic Cell-Cell Adhesion (GO:0034111)	2024-10-05	0.108198	0.999996	0	0	2.66117	5.9179	SERPINE2;RDX;CD9;SH2B3;PRKG1
Positive Regulation Of Mitochondrial Outer Membrane Permeabilization Involved In Apoptotic Signaling Pathway (GO:1901030)	2024-10-05	0.108198	0.999996	0	0	2.66117	5.9179	GSK3B;NMT1;CHCHD10;BBC3;BOK
Regulation Of Amyloid Precursor Protein Biosynthetic Process (GO:0042984)	2024-10-05	0.108198	0.999996	0	0	2.66117	5.9179	NECAB1;NECAB3;ITM2A;ITM2B;ITM2C
Response To Sterol (GO:0036314)	2024-10-05	0.108198	0.999996	0	0	2.66117	5.9179	SMAD2;PMVK;RORA;TGFBR1;TGFBR2
Positive Regulation Of Endocytosis (GO:0045807)	27/79	0.108526	0.999996	0	0	1.38286	3.07102	NLGN1;HIP1;CD151;HFE;TREM2;CBL;CLU;DLL1;PYCARD;CLN3;SMPD1;LMAN2;APOE;LDLRAP1;B2M;FCER1G;SGIP1;SLC11A1;CYBA;MERTK;CLIP3;TFR2;PPT1;CD47;DOCK2;GAS6;VPS28
Mitochondrial Transport (GO:0006839)	19/53	0.109305	0.999996	0	0	1.48797	3.2938	TOMM70;BCAP31;DNAJC19;TIMM8B;FIS1;BAD;COX18;BNIP3;AIP;TIMM13;BCS1L;GDAP1;TOMM22;TOMM7;TIMM17B;TSPO;VPS35;SLC25A5;BCL2L1
Negative Regulation Of Metabolic Process (GO:0009892)	19/53	0.109305	0.999996	0	0	1.48797	3.2938	TLE3;NOTCH1;GSTP1;LAMA4;PLCL1;ACOT11;PLCL2;NR1D1;FLCN;NOVA1;APOC2;NOVA2;ALDH1A1;APOC1;ID1;PGAM5;CCDC3;TLR4;LGR4
Regulation Of Alternative mRNA Splicing, Via Spliceosome (GO:0000381)	19/53	0.109305	0.999996	0	0	1.48797	3.2938	RBFOX1;SRRM4;KHDRBS2;RBM47;RBFOX2;RBFOX3;RBM8A;CELF4;CELF5;CELF6;RBM4;FXR2;NOVA1;NOVA2;SAP18;SRSF6;HNRNPA1;RBMX;SRSF12
ERAD Pathway (GO:0036503)	30/89	0.10986	0.999996	0	0	1.35431	2.99106	CCDC47;FBXO27;SEL1L;AUP1;FBXO44;RNF5;DNAJB2;ERLEC1;FOXRED2;RNF139;TMEM67;TRIM25;SEC61B;RNF175;UGGT1;ANKZF1;MARCHF6;UBQLN2;RHBDD2;WFS1;FBXO2;EDEM1;SYVN1;UBE4A;TMUB2;RNF103;SELENOS;TRIM13;ATF6;FAM8A1
Positive Regulation Of Intracellular Protein Transport (GO:0090316)	41/126	0.112898	0.999996	0	0	1.28503	2.80299	YWHAE;RNF31;GSK3B;TENM1;RIPOR1;ITGAM;SAR1B;CIB1;PIK3R2;ZFAND1;AKAP5;EFCAB7;ZDHHC2;OAZ1;OAZ2;RNF2;BBC3;TRIM28;UBR5;MICALL2;EP300;FYN;CEP290;FIS1;PRNP;TCAF1;SMAD3;B3GAT3;KCNB1;HPS4;HUWE1;SIRT6;PDZK1;NMT1;TOMM7;PIN1;CAMK1;GAS6;RAPGEF3;VAMP2;RAN
Positive Regulation Of G1/S Transition Of Mitotic Cell Cycle (GO:1900087)	1931-12-01	0.11296	0.999996	0	0	1.68128	3.6664	LSM10;RPTOR;RGCC;ADAMTS1;RDX;SASS6;UBE2E2;CDK10;PLCB1;AIF1;EGFR;STOX1
tRNA Processing (GO:0008033)	18/50	0.113079	0.999996	0	0	1.49769	3.26447	HEXIM1;POP7;SSB;KARS1;NSUN2;ZBTB8OS;TRPT1;NSUN6;TRMT1;THUMPD1;ELP5;TSEN54;QTRT1;TRMT9B;DTWD1;SARS1;FAM98B;FAM98A
Cellular Response To Interleukin-4 (GO:0071353)	2013-06-01	0.115255	0.999996	0	0	2.28111	4.92859	STAT5A;IL4R;SHPK;TCF7;JAK3;JAK1
Intracellular Potassium Ion Homeostasis (GO:0030007)	2013-06-01	0.115255	0.999996	0	0	2.28111	4.92859	SLC12A2;ATP1A3;ATP1A2;ATP1B2;ATP1B1;KCNJ2
Negative Regulation Of DNA Damage Response, Signal Transduction By P53 Class Mediator (GO:0043518)	2013-06-01	0.115255	0.999996	0	0	2.28111	4.92859	PSMD10;CD74;KDM1A;DYRK1A;MARCHF7;PTTG1IP
Negative Regulation Of Endoplasmic Reticulum Unfolded Protein Response (GO:1900102)	2013-06-01	0.115255	0.999996	0	0	2.28111	4.92859	PTPN1;ATF6B;WFS1;DDRGK1;NCK2;RACK1
Negative Regulation Of Lyase Activity (GO:0051350)	2013-06-01	0.115255	0.999996	0	0	2.28111	4.92859	GRM3;GABBR2;MTRR;GNAI3;AKAP5;PHPT1
Negative Regulation Of Myoblast Differentiation (GO:0045662)	2013-06-01	0.115255	0.999996	0	0	2.28111	4.92859	NOTCH1;SOX8;PRICKLE1;SOX9;DLL1;EID2B
Neuromuscular Process Controlling Balance (GO:0050885)	2013-06-01	0.115255	0.999996	0	0	2.28111	4.92859	CLN3;NRXN1;PCDH15;TPP1;MYO7A;PAFAH1B1
Protein Hydroxylation (GO:0018126)	2013-06-01	0.115255	0.999996	0	0	2.28111	4.92859	EGLN3;VPS33B;PLOD3;P3H4;PLOD2;P3H3
Response To Nerve Growth Factor (GO:1990089)	2013-06-01	0.115255	0.999996	0	0	2.28111	4.92859	RAP1A;NTRK3;MAGI2;RAPGEF1;CIB1;MAPT
Spliceosomal tri-snRNP Complex Assembly (GO:0000244)	2013-06-01	0.115255	0.999996	0	0	2.28111	4.92859	SART3;USP4;PRPF31;SRSF10;LSM2;SRSF12
Synaptic Vesicle Localization (GO:0097479)	2013-06-01	0.115255	0.999996	0	0	2.28111	4.92859	NLGN1;SNAPIN;KIF5C;KIF5A;SYNDIG1;DNM2
Antigen Processing And Presentation Of Peptide Antigen Via MHC Class II (GO:0002495)	2028-11-01	0.115354	0.999996	0	0	1.72241	3.71997	GNAO1;HLA-DMA;MARCHF1;FCER1G;MARCHF8;HLA-DRA;CTSF;IFI30;CTSD;HLA-DPA1;DNM2
Negative Regulation Of G2/M Transition Of Mitotic Cell Cycle (GO:0010972)	2028-11-01	0.115354	0.999996	0	0	1.72241	3.71997	BABAM1;USP47;RAD50;INTS3;FHL1;PINX1;VPS4A;UIMC1;CDK5RAP3;CHFR;INIP
Protein Insertion Into Mitochondrial Membrane (GO:0051204)	2028-11-01	0.115354	0.999996	0	0	1.72241	3.71997	TIMM8B;TOMM70;MTCH2;NDUFA13;TRMT10B;TIMM29;COX18;TIMM13;TOMM7;ROMO1;TOMM22
Protein Localization To Golgi Apparatus (GO:0034067)	2028-11-01	0.115354	0.999996	0	0	1.72241	3.71997	GAK;IFT20;RIPOR1;GOLPH3;TMED10;VPS13C;PAQR3;VPS13A;RAB6B;OPTN;ZDHHC15
Sterol Biosynthetic Process (GO:0016126)	2028-11-01	0.115354	0.999996	0	0	1.72241	3.71997	G6PD;PMVK;CYP51A1;PRKAG2;MSMO1;DHCR24;HMGCR;DHCR7;HSD17B7;LSS;TM7SF2
Protein Stabilization (GO:0050821)	65/208	0.116186	0.999996	0	0	1.21145	2.60772	RPL5;SWSAP1;HIP1;CCNH;CTNND1;CLU;RASSF2;LAMP1;SUMO1;RUVBL2;LAMP2;RUVBL1;ZNF207;EP300;GET1;GOLGA7;EPHA4;CCT2;USP7;CAMLG;RPS7;DNAAF2;USP2;ANK2;ATP1B2;ATP1B1;MAPK8IP3;PYURF;TYROBP;PEX6;PFDN1;PFDN2;PFN1;PPIB;PFDN4;CRYAB;PFDN5;PFDN6;RPL11;SEL1L;MTMR9;STK3;TBRG1;CDC37L1;POLR2E;MARCHF7;ZSWIM7;PPARGC1A;RPL17;TRIM44;GPIHBP1;UBE2B;USP9X;WFS1;PYHIN1;SYVN1;HPS4;PARVA;MT3;SMAD7;EFNA1;PRKRA;GNAQ;PIN1;HSPA1B
Cholesterol Biosynthetic Process (GO:0006695)	2025-10-01	0.117367	0.999996	0	0	1.77452	3.80182	G6PD;PMVK;CYP51A1;MSMO1;DHCR24;HMGCR;DHCR7;HSD17B7;LSS;TM7SF2
Negative Regulation Of Telomere Maintenance Via Telomere Lengthening (GO:1904357)	2025-10-01	0.117367	0.999996	0	0	1.77452	3.80182	TENM1;GNL3L;ERCC4;PINX1;TINF2;HNRNPC;HNRNPA1;TERF1;TERF2;DCP2
Regulation Of Hippo Signaling (GO:0035330)	2025-10-01	0.117367	0.999996	0	0	1.77452	3.80182	IQCJ-SCHIP1;MAP2K3;NEK8;FRMD6;WWC1;DLG5;WWC2;CORO7;MAPK14;SHANK2
Positive Regulation Of Ubiquitin-Dependent Protein Catabolic Process (GO:2000060)	28/83	0.118306	0.999996	0	0	1.35583	2.89399	PSMD10;GSK3B;KEAP1;PRICKLE1;CLU;DDA1;DNAJB2;COP1;SUMO1;RNF139;DDRGK1;RNF19A;RACK1;ELOB;ARIH1;CDK5RAP3;ZER1;USP5;CAV3;SMURF1;PYHIN1;RAD23A;SIRT2;SMAD7;RNF144A;SH3RF3;RNF144B;HSPA1B
Regulation Of Cell Division (GO:0051302)	28/83	0.118306	0.999996	0	0	1.35583	2.89399	SETD2;CETN2;CCP110;CIB1;FGF1;MLLT3;DLL1;FLCN;CSPP1;RACK1;MBIP;FSD1;RAB11FIP3;GIT1;RAB11FIP4;KLHL21;OOEP;SIRT2;RAB11A;KLHL9;KAT2A;ZZZ3;EFHC1;CDK2AP2;PIN1;CALM1;CALM2;BCL2L1
DNA Repair-Dependent Chromatin Remodeling (GO:0140861)	2016-07-01	0.118428	0.999996	0	0	2.06999	4.41623	BABAM1;RNF168;KDM1A;KAT5;PHF1;UBR5;SIRT7
Cellular Response To Gamma Radiation (GO:0071480)	2016-07-01	0.118428	0.999996	0	0	2.06999	4.41623	YAP1;KDM1A;XRCC5;TLK2;RPL26;CRYAB;TP53
Membrane Depolarization During Cardiac Muscle Cell Action Potential (GO:0086012)	2016-07-01	0.118428	0.999996	0	0	2.06999	4.41623	CACNB2;CACNA2D1;ATP1A2;CACNA1C;HCN2;KCNJ2;TRPM4
Tail-Anchored Membrane Protein Insertion Into ER Membrane (GO:0071816)	2016-07-01	0.118428	0.999996	0	0	2.06999	4.41623	CAMLG;EMC3;EMC4;EMC10;GET1;EMC6;EMC7
Fc-epsilon Receptor Signaling Pathway (GO:0038095)	2022-09-01	0.118793	0.999996	0	0	1.84269	3.92561	LYN;IKBKB;MAPK10;FCER1G;MAP3K1;PLCG2;PLCG1;MAP3K7;VAV1
Cellular Response To Interferon-Beta (GO:0035458)	2022-09-01	0.118793	0.999996	0	0	1.84269	3.92561	IFNAR2;NDUFA13;IFITM2;PNPT1;STAT1;PYHIN1;CAMK2A;CALM1;UBE2K
Cytoskeleton-Dependent Intracellular Transport (GO:0030705)	2022-09-01	0.118793	0.999996	0	0	1.84269	3.92561	CCDC88B;DYNC1I2;TUBA1C;F8A1;TUBA1A;HOOK2;KIF1B;KIF1A;DYNC1I1
Mitochondrial Cytochrome C Oxidase Assembly (GO:0033617)	2022-09-01	0.118793	0.999996	0	0	1.84269	3.92561	COA3;COX19;TMEM223;COA1;COX16;SCO2;STMP1;COX18;COX20
Negative Regulation Of Axonogenesis (GO:0050771)	2022-09-01	0.118793	0.999996	0	0	1.84269	3.92561	RTN4R;EFNB3;GDI1;DCC;MAP2;LRP4;DIP2B;MT3;KIAA0319
Positive Regulation Of Phosphatase Activity (GO:0010922)	2022-09-01	0.118793	0.999996	0	0	1.84269	3.92561	PDGFRB;ROCK1;ITGA1;MAGI2;PLEK;GNA12;MTMR9;CALM1;CALM2
Protein Neddylation (GO:0045116)	2022-09-01	0.118793	0.999996	0	0	1.84269	3.92561	UBE2F;COPS6;GPS1;DCUN1D4;UBA3;NEDD8;NAE1;COPS8;UBE2M
Regulation Of Release Of Sequestered Calcium Ion Into Cytosol By Sarcoplasmic Reticulum (GO:0010880)	2022-09-01	0.118793	0.999996	0	0	1.84269	3.92561	RYR2;PDE4D;ANK2;ATP1A2;DMD;CACNA1C;SRI;CALM1;CALM2
Negative Regulation Of Amide Metabolic Process (GO:0034249)	31/93	0.118845	0.999996	0	0	1.33171	2.83645	RTN3;BTG2;RTN1;ROCK1;CLU;TOB1;RBM4;SYNCRIP;PAIP2B;RIDA;ATCAY;FXR2;RNF139;ORMDL2;RACK1;RPS3;APOE;PAIP2;ZNF540;EPHA4;NTRK2;PRNP;IGFBP5;DAPK1;IFRD2;RPL13A;PUS7;ILF3;EPRS1;CNOT1;PIN1
Protein O-linked Glycosylation (GO:0006493)	31/93	0.118845	0.999996	0	0	1.33171	2.83645	POGLUT1;GALNT16;GALNT18;PLOD3;TMTC2;PLOD2;TMTC1;TRAK1;B3GNTL1;GALNT10;FUT9;B3GALT2;RXYLT1;ST3GAL1;GALNT9;ST3GAL3;ST6GAL1;CRPPA;GALNT2;GALNT1;TET2;OGA;B3GALT6;B3GALT5;POMGNT2;POMGNT1;DPM1;DPM2;DPM3;TET3;GALNTL6
Chondroitin Sulfate Proteoglycan Biosynthetic Process (GO:0050650)	2019-08-01	0.119317	0.999996	0	0	1.93566	4.11517	CHST9;CHPF;CHST11;CHSY1;B3GAT3;B3GAT2;CHST15;CHST3
Ganglioside Metabolic Process (GO:0001573)	2019-08-01	0.119317	0.999996	0	0	1.93566	4.11517	HEXA;ST8SIA3;ST3GAL5;B4GALNT1;ST6GALNAC3;CLN6;ST6GALNAC5;ST6GALNAC6
Heme Biosynthetic Process (GO:0006783)	2019-08-01	0.119317	0.999996	0	0	1.93566	4.11517	PGRMC1;HMBS;CPOX;TSPO;HCRT;FXN;COX10;NFE2L1
Negative Regulation Of Peptidyl-Serine Phosphorylation (GO:0033137)	2019-08-01	0.119317	0.999996	0	0	1.93566	4.11517	DMTN;RASSF2;PDE4D;PAQR3;NCK2;RACK1;DMD;SMAD7
Release Of Cytochrome C From Mitochondria (GO:0001836)	2019-08-01	0.119317	0.999996	0	0	1.93566	4.11517	FIS1;BAX;SOD2;CLU;BBC3;TIMM50;BCL2L1;BOK
Establishment Of Protein Localization To Mitochondrion (GO:0072655)	16/44	0.120964	0.999996	0	0	1.52133	3.21345	BCAP31;DNAJC19;TIMM8B;TOMM70;FIS1;TIMM13;AIP;DNAJC15;GDAP1;HK2;TIMM50;TOMM22;TOMM7;TIMM17B;TSPO;ROMO1
Protein K48-linked Ubiquitination (GO:0070936)	24/70	0.121258	0.999996	0	0	1.38935	2.93131	RNF34;UBE3C;UBE2B;UBE2E1;CUL1;SYVN1;UBE2E2;KLHL3;NT5C2;RNF4;RNF5;TOPORS;RNF126;ZNRF2;KBTBD6;RNF216;UBR5;TTC3;TRIM25;SKP2;RFFL;KBTBD7;UBE2K;MARCHF6
Regulation Of Microtubule-Based Process (GO:0032886)	15/41	0.125059	0.999996	0	0	1.53589	3.19306	IGBP1;GSK3B;PATJ;ROCK1;FAM107A;MEMO1;EFNA5;KLHL42;CDK2AP2;TPPP;MAPT;MPDZ;MARK2;EPHA3;CLASP2
Activation Of Cysteine-Type Endopeptidase Activity Involved In Apoptotic Process (GO:0006919)	23/67	0.125894	0.999996	0	0	1.39192	2.8845	EGLN3;HIP1;SMAD3;APAF1;BAD;RPS27L;DYNLL1;HSPE1;BBC3;ROBO1;PYCARD;PIDD1;DAP;CASP10;FAM162A;COL4A3;KHDC1;RACK1;CNTN1;BAX;ST20;MAPT;BOK
Regulation Of Blood Vessel Endothelial Cell Migration (GO:0043535)	19/54	0.127218	0.999996	0	0	1.44536	2.98012	MAP2K3;STAT5A;ANGPT2;ANGPT1;PDGFB;HSPB1;NRG1;PRKCA;PRCP;HMGB1;MAPK14;RGCC;SH3BP1;TMSB4X;CSNK2B;PRKD1;APOE;PLCG1;FGFR1
Regulation Of Exocytosis (GO:0017157)	19/54	0.127218	0.999996	0	0	1.44536	2.98012	RAB3C;CADPS2;SYT1;SEPTIN2;LGI3;CADPS;CPLX2;SYTL4;CPLX1;STXBP5L;RIMS2;RAB26;RAB9A;STXBP5;STXBP6;RAB8A;VAMP2;RAB8B;CLASP2
Regulation Of Lipid Metabolic Process (GO:0019216)	19/54	0.127218	0.999996	0	0	1.44536	2.98012	PANK2;MID1IP1;PRKAG2;RORA;TREM2;EDF1;SIRT6;NR1D1;MACROH2A1;RNF213;NPC2;APOC2;PSAP;APOC1;RUBCNL;PLCG2;GNB3;CCDC3;PPARD
Regulation Of Myoblast Differentiation (GO:0045661)	19/54	0.127218	0.999996	0	0	1.44536	2.98012	SMARCE1;SMARCD1;BTG1;NOTCH1;ACTL6B;ACTL6A;ARID1A;MAPK14;DLL1;XKR8;RANBP3L;KAT5;BOC;SOX8;LRRC8A;SOX9;ARID2;PLCB1;EID2B
Plasma Membrane Bounded Cell Projection Assembly (GO:0120031)	84/275	0.127978	0.999996	0	0	1.17234	2.41021	SPAG16;CYFIP1;DYNC2I1;ARF4;CEP126;TTC26;IFT172;CEP19;MYLK;TCTN2;IQUB;DZIP1L;CFAP47;NEK1;CFAP43;CEP290;RAB8A;RAB8B;OFD1;ACTR3;FBXW8;IFT140;ARMC9;IFT80;DUSP23;RILPL2;MAK;SPATA13;ARHGEF4;TNIK;ALPK1;CFAP54;RAPGEF6;SSX2IP;ARF6;ARHGEF6;RAB1A;NOTCH1;ARL3;AIF1;NTN1;FGD1;FGD3;FGD4;SLC9A3R1;CFAP298;ABLIM1;RAP1A;KIF3A;TMEM67;PIP5K1A;NPHP3;TOGARAM1;DISC1;PIBF1;BBS2;BBS1;DMTN;SEPTIN2;CFAP70;WDR19;SCLT1;SEPTIN…
Membrane Assembly (GO:0071709)	14/38	0.129237	0.999996	0	0	1.55288	3.17736	NLGN3;NLGN1;NLGN2;NLGN4X;UBXN2A;NRXN1;VPS4A;LRP4;NRXN2;PTPRD;UGCG;SPAST;CHMP4A;SPTBN1
Positive Regulation Of Axonogenesis (GO:0050772)	14/38	0.129237	0.999996	0	0	1.55288	3.17736	ROBO2;NTRK2;SEMA7A;CDKL5;METRN;TWF2;L1CAM;NTN1;ROBO1;GOLGA4;PLXNB1;SLIT2;MAPT;MAP3K13
Positive Regulation Of Myoblast Differentiation (GO:0045663)	14/38	0.129237	0.999996	0	0	1.55288	3.17736	SMARCE1;SMARCD1;BTG1;ACTL6B;ACTL6A;ARID1A;MAPK14;XKR8;RANBP3L;KAT5;BOC;LRRC8A;ARID2;PLCB1
B Cell Chemotaxis (GO:0035754)	2024-05-03	0.129512	0.999996	0	0	3.99112	8.15777	PIK3CD;CYP7B1;GAS6
L-ascorbic Acid Metabolic Process (GO:0019852)	2024-05-03	0.129512	0.999996	0	0	3.99112	8.15777	SLC23A2;RGN;SLC2A3
Adiponectin-Activated Signaling Pathway (GO:0033211)	2024-05-03	0.129512	0.999996	0	0	3.99112	8.15777	SLC27A1;CSNK2B;ADIPOR2
Aminophospholipid Transport (GO:0015917)	2024-05-03	0.129512	0.999996	0	0	3.99112	8.15777	SCARB2;ATP8A2;ATP8A1
Astrocyte Differentiation (GO:0048708)	2024-05-03	0.129512	0.999996	0	0	3.99112	8.15777	EIF2B5;STAT3;DLL1
Bradykinin Catabolic Process (GO:0010815)	2024-05-03	0.129512	0.999996	0	0	3.99112	8.15777	MME;CTSH;ECE1
Cell Junction Disassembly (GO:0150146)	2024-05-03	0.129512	0.999996	0	0	3.99112	8.15777	C1QB;CX3CL1;C1QC
Cerebral Cortex Neuron Differentiation (GO:0021895)	2024-05-03	0.129512	0.999996	0	0	3.99112	8.15777	SIN3A;GET1;TOX
Contact Inhibition (GO:0060242)	2024-05-03	0.129512	0.999996	0	0	3.99112	8.15777	YAP1;PTPRJ;CEL
Dendrite Extension (GO:0097484)	2024-05-03	0.129512	0.999996	0	0	3.99112	8.15777	SLC9A6;TMEM108;SH3GL2
Gamma-Aminobutyric Acid Metabolic Process (GO:0009448)	2024-05-03	0.129512	0.999996	0	0	3.99112	8.15777	SLC38A1;ALDH1A1;GAD2
Heme Transport (GO:0015886)	2024-05-03	0.129512	0.999996	0	0	3.99112	8.15777	SLC48A1;FLVCR2;NRG1
Hydrogen Peroxide Biosynthetic Process (GO:0050665)	2024-05-03	0.129512	0.999996	0	0	3.99112	8.15777	DUOX1;MAOB;CYBA
Imitative Learning (GO:0098596)	2024-05-03	0.129512	0.999996	0	0	3.99112	8.15777	NRXN1;HTT;NRXN2
Insulin Processing (GO:0030070)	2024-05-03	0.129512	0.999996	0	0	3.99112	8.15777	PCSK2;SLC30A8;YIPF5
interleukin-17A-mediated Signaling Pathway (GO:0038173)	2024-05-03	0.129512	0.999996	0	0	3.99112	8.15777	TRAF3IP2;MAP3K7;IL17RA
Intracellular Water Homeostasis (GO:0009992)	2024-05-03	0.129512	0.999996	0	0	3.99112	8.15777	CLN3;AQP4;FLNB
Iron Coordination Entity Transport (GO:1901678)	2024-05-03	0.129512	0.999996	0	0	3.99112	8.15777	SLC48A1;SLC22A17;NRG1
Ketone Body Biosynthetic Process (GO:0046951)	2024-05-03	0.129512	0.999996	0	0	3.99112	8.15777	ACSS3;HMGCLL1;SLC27A5
Lipoprotein Metabolic Process (GO:0042157)	2024-05-03	0.129512	0.999996	0	0	3.99112	8.15777	MTTP;APOE;CTSD
mRNA 5'-Splice Site Recognition (GO:0000395)	2024-05-03	0.129512	0.999996	0	0	3.99112	8.15777	SFSWAP;SRSF1;SRSF12
Negative Regulation Of Arp2/3 Complex-Mediated Actin Nucleation (GO:0034316)	2024-05-03	0.129512	0.999996	0	0	3.99112	8.15777	GMFB;GMFG;CTNNA2
Negative Regulation Of ERAD Pathway (GO:1904293)	2024-05-03	0.129512	0.999996	0	0	3.99112	8.15777	USP25;UBXN1;SVIP
Negative Regulation Of Amino Acid Transport (GO:0051956)	2024-05-03	0.129512	0.999996	0	0	3.99112	8.15777	GRM7;HRH3;SLC43A2
Negative Regulation Of Amyloid Precursor Protein Biosynthetic Process (GO:0042985)	2024-05-03	0.129512	0.999996	0	0	3.99112	8.15777	ITM2A;ITM2B;ITM2C
Negative Regulation Of Glial Cell Proliferation (GO:0060253)	2024-05-03	0.129512	0.999996	0	0	3.99112	8.15777	SKI;NOTCH1;HES1
Negative Regulation Of Histone Acetylation (GO:0035067)	2024-05-03	0.129512	0.999996	0	0	3.99112	8.15777	SET;THAP7;NOC2L
Negative Regulation Of Lamellipodium Organization (GO:1902744)	2024-05-03	0.129512	0.999996	0	0	3.99112	8.15777	NRG1;SLIT2;ARPIN
Negative Regulation Of Toll-Like Receptor 2 Signaling Pathway (GO:0034136)	2024-05-03	0.129512	0.999996	0	0	3.99112	8.15777	LYN;MFHAS1;TREM2
Neurotransmitter-Gated Ion Channel Clustering (GO:0072578)	2024-05-03	0.129512	0.999996	0	0	3.99112	8.15777	NLGN1;GPHN;SHISA7
Nucleobase Transport (GO:0015851)	2024-05-03	0.129512	0.999996	0	0	3.99112	8.15777	SLC23A2;SLC29A1;SLC29A3
Nucleoside Triphosphate Biosynthetic Process (GO:0009142)	2024-05-03	0.129512	0.999996	0	0	3.99112	8.15777	NME2;AK4;AK5
Nucleotide-Excision Repair, DNA Gap Filling (GO:0006297)	2024-05-03	0.129512	0.999996	0	0	3.99112	8.15777	POLD3;POLD1;TENT4A
Pentose-Phosphate Shunt, Non-Oxidative Branch (GO:0009052)	2024-05-03	0.129512	0.999996	0	0	3.99112	8.15777	RPE;SHPK;PHACTR1
Positive Regulation Of I-kappaB Phosphorylation (GO:1903721)	2024-05-03	0.129512	0.999996	0	0	3.99112	8.15777	DDRGK1;PLCG2;CX3CL1
Positive Regulation Of Autophagy Of Mitochondrion In Response To Mitochondrial Depolarization (GO:1904925)	2024-05-03	0.129512	0.999996	0	0	3.99112	8.15777	HUWE1;TOMM7;HK2
Positive Regulation Of Lipoprotein Particle Clearance (GO:0010986)	2024-05-03	0.129512	0.999996	0	0	3.99112	8.15777	TREM2;LDLRAP1;GPIHBP1
Positive Regulation Of Microglial Cell Migration (GO:1904141)	2024-05-03	0.129512	0.999996	0	0	3.99112	8.15777	CSF1;TREM2;CX3CL1
Positive Regulation Of Transcription Of Notch Receptor Target (GO:0007221)	2024-05-03	0.129512	0.999996	0	0	3.99112	8.15777	NOTCH1;MAML1;MAML3
Postsynaptic Density Assembly (GO:0097107)	2024-05-03	0.129512	0.999996	0	0	3.99112	8.15777	NRXN1;ZDHHC12;NRXN2
Protein Import (GO:0017038)	2024-05-03	0.129512	0.999996	0	0	3.99112	8.15777	LAMP2;CLU;GPIHBP1
Protein Targeting To Vacuole Involved In Autophagy (GO:0071211)	2024-05-03	0.129512	0.999996	0	0	3.99112	8.15777	SMURF1;LAMP2;SQSTM1
Radial Glial Cell Differentiation (GO:0060019)	2024-05-03	0.129512	0.999996	0	0	3.99112	8.15777	METTL3;STAT3;HES1
Regulation Of Excitatory Synapse Assembly (GO:1904889)	2024-05-03	0.129512	0.999996	0	0	3.99112	8.15777	SEMA4A;LRFN4;LRRC4B
Regulation Of Pentose-Phosphate Shunt (GO:0043456)	2024-05-03	0.129512	0.999996	0	0	3.99112	8.15777	RPTOR;PGAM1;TP53
Regulation Of pro-B Cell Differentiation (GO:2000973)	2024-05-03	0.129512	0.999996	0	0	3.99112	8.15777	NOTCH1;HES1;FNIP1
Regulation Of Thymocyte Apoptotic Process (GO:0070243)	2024-05-03	0.129512	0.999996	0	0	3.99112	8.15777	ZC3H8;JAK3;TP53
Retinal Ganglion Cell Axon Guidance (GO:0031290)	2024-05-03	0.129512	0.999996	0	0	3.99112	8.15777	ROBO2;SLIT2;EPHB1
Transmembrane Receptor Protein Tyrosine Phosphatase Signaling Pathway (GO:0007185)	2024-05-03	0.129512	0.999996	0	0	3.99112	8.15777	PTPRD;PTN;PTPRF
Vocal Learning (GO:0042297)	2024-05-03	0.129512	0.999996	0	0	3.99112	8.15777	NRXN1;HTT;NRXN2
Protein N-linked Glycosylation (GO:0006487)	22/64	0.130747	0.999996	0	0	1.39474	2.83759	OST4;ST6GAL1;B4GALT1;ALG9;PDCD6;GFPT2;PMM2;ALG3;MAGT1;DPM1;MGAT4C;TMEM258;DAD1;FUT9;PSMD2;MGAT5;DOLPP1;MGAT4A;MGAT3;ST3GAL1;UGGT1;MPDU1
Macroautophagy (GO:0016236)	34/104	0.131828	0.999996	0	0	1.29366	2.62128	ILRUN;MTMR3;CALCOCO2;MTMR14;EI24;VPS4A;TCIRG1;STK3;CLN3;MAP1LC3B;MAP1LC3A;LAMP2;VTI1A;EPG5;ATG5;GABARAPL2;GABARAPL1;VPS33A;VPS33B;VPS37A;KLHL3;SNF8;VPS37B;SNX18;ATG16L2;LIX1;RUBCNL;ATG4B;CHMP4A;PGAM5;SQSTM1;VPS25;VPS28;ARL8B
Positive Regulation Of DNA Recombination (GO:0045911)	18/51	0.131996	0.999996	0	0	1.45221	2.94069	WDR48;TFRC;KMT5C;ACTL6A;OOEP;ZCWPW1;MORF4L1;KAT5;HMCES;RUVBL2;RUVBL1;SHLD1;EP400;EPC1;EPC2;TRAPPC13;BRD8;ARID2
Regulation Of Stress-Activated MAPK Cascade (GO:0032872)	18/51	0.131996	0.999996	0	0	1.45221	2.94069	IGBP1;TGFB2;GSTP1;ULK4;MAPK8IP2;MAPK8IP3;RASGRP1;EGFR;IGF1R;MAPK8IP1;TGFBR3;QARS1;STK25;ARL6IP5;EPHB1;PPIA;KLHDC10;MAPK3
Cell-Cell Adhesion Via Plasma-Membrane Adhesion Molecules (GO:0098742)	54/172	0.13253	0.999996	0	0	1.2193	2.46413	PTPRT;ROBO2;TENM1;TENM2;ITGAM;TENM3;CELSR2;PKD1;CDH8;FGFRL1;PTPRF;ROBO1;CDH4;ALCAM;MMP24;CDH2;UNC5D;TGFBR2;CLDN11;CLDN10;CLDN15;MYOT;PALLD;CDH10;CLDN12;CDH12;CDH18;CRB1;NLGN1;AMIGO1;NEXN;IGSF21;SLITRK2;CDH23;LRRC4C;LRRC4B;NTNG1;CD164;CADM3;TGFB2;CADM4;CADM1;CADM2;CNTN6;L1CAM;PTPRD;SDK1;LRFN5;LRFN4;CNTN2;ADGRL1;CNTN4;ADGRL3;NECTIN1
Cellular Response To Amino Acid Stimulus (GO:0071230)	13/35	0.133474	0.999996	0	0	1.57298	3.16773	UBR2;RPTOR;GLRA2;RRAGA;SESN1;LARS1;FYN;SLC38A9;LAMTOR2;NSMF;LAMTOR1;LAMTOR4;LAMTOR5
Macrophage Activation (GO:0042116)	13/35	0.133474	0.999996	0	0	1.57298	3.16773	C1QA;CRTC3;ITGAM;SLC11A1;TREM2;IFI35;AIF1;CLU;CX3CL1;SBNO2;PLCG2;MAPT;TLR4
Platelet Aggregation (GO:0070527)	13/35	0.133474	0.999996	0	0	1.57298	3.16773	ITGB3;ACTN1;PLEK;HBB;HSPB1;MYL12A;CSRP1;UBASH3B;TYRO3;MYH9;TLN1;CLIC1;PPIA
Regulation Of Regulated Secretory Pathway (GO:1903305)	13/35	0.133474	0.999996	0	0	1.57298	3.16773	SYT4;SNAPIN;SYT1;SYN1;SYT6;RIMS2;RPH3A;RIMS1;RIMS4;PREPL;RAB15;SYT11;SYT10
Protein-Containing Complex Assembly (GO:0065003)	99/328	0.134184	0.999996	0	0	1.15257	2.31499	COL16A1;HFE;PDCD6;CLU;RIMS1;PPP2R1A;CAPN3;TRAPPC11;RPL38;SOX9;SLC25A46;MAGI1;TRAPPC2L;DNAAF2;CYBA;DNAJB14;MAPK8IP2;PARD3;CSNK2B;CHMP4A;TP53;LLGL1;TBCEL;TMED10;KMT2A;DHX9;PEF1;COX7A2;LIN7A;SLC9A3R1;HIGD1C;STMP1;NCKAP1L;STXBP6;PPARGC1A;SMAD2;TRAPPC2;TRAPPC3;SMAD3;TRAPPC4;FN1;CHCHD10;TBCC;TRAPPC8;TBCA;ANLN;EPRS1;DLG4;TBCE;PSMG3;NDUFAF1;PSMG2;FERMT2;HIP1;LAMC1;CX3CL1;NCK2;ELOB;TEAD1;BOK;CCT2;DBNL;GPX…
Positive Regulation Of Protein Kinase Activity (GO:0045860)	46/145	0.136283	0.999996	0	0	1.2378	2.46696	SLC27A1;CDKN1A;CSF1;CAB39;CAB39L;ITGB3;PDGFB;PRKAG2;CIB1;CLU;TTBK1;SLC8A2;RPTOR;PPP2CA;GRM5;RASSF2;RAP1A;RELN;IL6R;MARK2;STOX1;MAP2K3;EPHA4;PRNP;PTPN1;TGFB2;XRCC5;STRADA;SLC11A1;MMD2;SRCIN1;AGT;TGFBR2;TOM1L1;EFNA1;GPRC5B;DLG3;TRAF4;DLG4;SPDYA;JTB;LCP2;CAMK1;CALM1;GAS6;CALM2
Chloride Transmembrane Transport (GO:1902476)	17/48	0.136979	0.999996	0	0	1.45995	2.90228	GABRA2;SLC12A2;GABRB2;GABRB1;SLC12A5;GABRA4;SLC1A1;SLC12A1;CLCN3;ANO5;GABRG3;GABRG2;GABRG1;GLRA2;GLRB;LRRC8A;SLC12A7
Negative Regulation Of ERK1 And ERK2 Cascade (GO:0070373)	17/48	0.136979	0.999996	0	0	1.45995	2.90228	LYN;EPHA4;PTPN1;SEMA6A;GSTP1;LMO3;DUSP26;FLCN;SLC9A3R1;RPS6KA6;SPRED1;DLG1;GPER1;WNK2;TIMP3;PIN1;TLR4
Cell-Cell Junction Assembly (GO:0007043)	24/71	0.137683	0.999996	0	0	1.3597	2.69602	PATJ;CTNND2;CTNND1;PRKCA;CDH8;SMAD7;CLDN11;GJC1;TJP1;FLCN;CDH4;GJA1;GJB1;CDH2;CDH10;GJB6;CLDN12;CDH12;CD9;PKP4;TLN2;TLN1;MPDZ;CDH18
Regulation Of Hydrolase Activity (GO:0051336)	24/71	0.137683	0.999996	0	0	1.3597	2.69602	SCARB2;EPHA5;EPHA4;NTRK2;CAMK2A;RDX;STMN3;ARHGAP27;EFNA5;VAV1;FGD1;RAP1GAP;ARHGAP12;ARHGAP44;FGD3;FGD4;TDG;CHN1;PLXNB1;RAPGEF6;CDK5RAP3;PRKG1;EPHA3;NGEF
Intracellular pH Reduction (GO:0051452)	1932-12-01	0.137734	0.999996	0	0	1.5971	3.16614	SLC4A7;GPR89A;RNASEK;SLC11A1;DMXL2;RAB39A;TCIRG1;TMEM9;CLCN3;ATP6V0E2;ATP6V0C;ATP6V1F
Negative Regulation Of Fat Cell Differentiation (GO:0045599)	1932-12-01	0.137734	0.999996	0	0	1.5971	3.16614	YAP1;FLCN;WWTR1;ANKRD26;SMAD3;CCDC85B;GPER1;LRP3;RORA;SIRT2;FERMT2;RUNX1T1
Regulation Of Actin Cytoskeleton Organization (GO:0032956)	30/91	0.137845	0.999996	0	0	1.30973	2.59539	RNH1;ROCK1;FAM107A;TWF2;ARHGAP18;ARHGAP17;EFNA5;CLU;ARHGAP35;ARHGAP44;BAIAP2L1;SH3BP1;MLST8;PAK3;GPM6B;EPHA5;PDGFRB;CARMIL2;CARMIL3;DMTN;RHOG;NRG1;DYNLL1;CORO2B;HCK;HAX1;CDK10;EPHA3;RAPGEF3;RHOQ
Regulation Of Protein Binding (GO:0043393)	38/118	0.13855	0.999996	0	0	1.26518	2.50066	HDAC4;LRPAP1;GSK3B;CDKN1A;KDM1A;ROCK1;HFE;RPL11;PDGFB;PKD1;TTBK1;STK3;ADD2;DNAJB2;PPP2CA;BTBD1;RACK1;LDLRAP1;DISC1;B2M;MARK2;SNAPIN;USP9X;CTNNBIP1;TFIP11;TLE5;PPP1CA;FKBP1A;GNL3L;STING1;BAMBI;PIN1;BAX;TMBIM6;MITD1;CAMK1;RAN;PSME3IP1
Regulation Of Canonical Wnt Signaling Pathway (GO:0060828)	64/207	0.138764	0.999996	0	0	1.19259	2.35534	GSK3B;CTNND2;CHD8;CTNND1;JADE1;GLI3;RUVBL2;RUVBL1;FAM53B;SOX9;LZTS2;APC2;TLE4;TLE3;USP47;TLE2;TLE1;DKK3;SHISA6;TLE5;SFRP1;GPRC5B;CCNY;SDHAF2;TBL1XR1;HECW1;TMEM9;PFDN5;CSNK1G2;CSNK1G1;AMER2;PPM1N;GSKIP;XIAP;LRP4;PRICKLE1;MLLT3;LYPD6;EGFR;STK3;SLC9A3R1;ZNRF3;UBR5;NPHP3;GPC5;APOE;TRPM4;WWTR1;SMURF2;UBE2B;EGF;FZD6;TMEM64;BICC1;UBAC2;PPP1CA;BAMBI;WNK2;GNAQ;OTULIN;PIN1;CDK14;LGR5;LGR4
Memory (GO:0007613)	20/58	0.141159	0.999996	0	0	1.40129	2.74353	PRNP;PLK2;RASGRF1;TREM2;PTN;ADCY8;NOL3;SHISA7;SLC8A2;KAT2A;TAFA2;CAMK2N1;SYT11;CAMK4;MAP1A;MAPT;APOE;CIC;PLCB1;SCN2A
Positive Regulation Of Mitochondrion Organization (GO:0010822)	20/58	0.141159	0.999996	0	0	1.40129	2.74353	GSK3B;FIS1;BAD;BNIP3;HTT;CHCHD10;TREM2;PLD6;BBC3;PYCARD;BCL2L11;FAM162A;GPER1;BAX;VPS35;PGAM5;TP53;PPARGC1A;BOK;MARCHF5
Positive Regulation Of Endopeptidase Activity (GO:0010950)	2029-11-01	0.141961	0.999996	0	0	1.6266	3.17546	PYCARD;LYN;EFNA1;EPHA4;NCSTN;STAT3;PSME1;FYN;GRIN2B;TTBK1;GRIN1
Response To Interferon-Beta (GO:0035456)	2029-11-01	0.141961	0.999996	0	0	1.6266	3.17546	IFITM3;IFNAR2;NDUFA13;IFITM2;PNPT1;STAT1;PYHIN1;CAMK2A;CALM1;SHFL;UBE2K
Golgi Vesicle Transport (GO:0048193)	61/197	0.142257	0.999996	0	0	1.19511	2.33061	ARF3;ARF4;KDELR1;PDCD6;IER3IP1;USE1;RAB43;AP4M1;GOLGA4;TRAPPC11;TMED1;TRAPPC13;TMED7;RAB8A;RAB8B;GABARAPL2;TMED9;TRAPPC2L;COG1;SCAMP3;COPZ1;DNM2;TRAPPC6A;PRKD1;ERGIC2;NAPA;RAB1A;TMED10;SAR1B;PEF1;ARL3;GOSR2;RAB1B;STX18;GOSR1;HTT;TEX261;STX10;SPAST;LMAN2;VTI1A;TBC1D14;RAB6B;ATP9B;ATP9A;BCAP31;TRAPPC2;TRAPPC3;SLC10A7;TRAPPC4;SURF4;YIPF5;TRAPPC8;TRAPPC9;YIF1B;EHD3;GOLPH3;TMEM115;YIPF7;SEC24D;BET1
Positive Regulation Of Plasma Membrane Bounded Cell Projection Assembly (GO:0120034)	29/88	0.1432	0.999996	0	0	1.30893	2.54391	CYFIP1;GSK3B;NCKAP1;TENM1;GPM6A;TENM2;NLGN1;TWF2;BRK1;CCP110;HTT;ARHGAP35;DOCK11;MIEN1;DPYSL3;PLCE1;WASF2;ACTR3;CARMIL2;DEF8;IFT20;P2RX7;ANLN;ARPC2;CDC42EP1;FAM98A;PFN1;AGRN;RHOQ
Regulation Of Double-Strand Break Repair (GO:2000779)	29/88	0.1432	0.999996	0	0	1.30893	2.54391	SMARCD1;SETD2;KDM1A;FMN2;ZCWPW1;BCL7A;KAT5;RUVBL2;DPF1;RUVBL1;UBR5;DPF2;EP400;EPC1;EPC2;BRD8;ARID2;ZNF365;SMARCE1;SLF1;ACTL6B;ACTL6A;SIRT6;PPP4R3B;DEK;ARID1A;OOEP;MORF4L1;TERF2IP
Wnt Signaling Pathway, Planar Cell Polarity Pathway (GO:0060071)	2026-10-01	0.146069	0.999996	0	0	1.6635	3.20003	FZD3;SMURF2;SMURF1;FZD6;MAGI2;PRICKLE2;DVL2;PRICKLE1;CELSR2;CELSR3
cAMP-mediated Signaling (GO:0019933)	2026-10-01	0.146069	0.999996	0	0	1.6635	3.20003	EPHA5;KSR1;PDE4D;PDE2A;PDE3A;CGAS;ADCY2;SOX9;PDE7B;RAPGEF3
Regulation Of Transcription By RNA Polymerase III (GO:0006359)	2026-10-01	0.146069	0.999996	0	0	1.6635	3.20003	RPTOR;TENM1;PRDX5;ELL;CHD8;ZC3H8;DEK;MAF1;SF3B1;ZNF345
Receptor-Mediated Endocytosis (GO:0006898)	39/122	0.1466	0.999996	0	0	1.25151	2.40296	SCARB2;NLGN3;CALCRL;ITGAM;RNASEK;TFRC;STAB2;LDLRAD3;LRP3;DLL1;CLN3;GRK3;GRK2;GRK4;TMEM108;AP2S1;AP1S1;APOE;LDLRAP1;WASF1;CUBN;FCER1G;MAGI2;DNAJC13;ARHGAP27;IGF2R;LRP1B;SNAP91;DNM2;GAK;RAB31;FCHSD2;CTTN;TFR2;PPT1;CD9;GPR107;GRB2;RAMP1
Lysosome Localization (GO:0032418)	15/42	0.147586	0.999996	0	0	1.4789	2.82965	SNAPIN;VPS33A;VPS33B;PIK3CD;DEF8;SYTL4;FLCN;KLC2;BLOC1S1;KXD1;MYH9;TMEM106B;FAM98A;LAMTOR1;BORCS7
Potassium Ion Import Across Plasma Membrane (GO:1990573)	15/42	0.147586	0.999996	0	0	1.4789	2.82965	KCNJ4;SLC12A2;KCNJ6;KCNJ10;SLC12A5;SLC12A1;ATP1A3;ATP1A2;ABCC9;ATP1B2;ATP1B1;SLC12A7;KCNJ2;HCN2;KCNJ3
Regulation Of Ubiquitin-Dependent Protein Catabolic Process (GO:2000058)	15/42	0.147586	0.999996	0	0	1.4789	2.82965	RPL5;CAV3;RPS7;SMURF1;HFE;PYHIN1;RPL11;RAD23A;CLU;RNF139;GNA12;QRICH2;RPL17;UBQLN4;CDK5RAP3
UDP-N-acetylglucosamine Biosynthetic Process (GO:0006048)	2024-08-04	0.148412	0.999996	0	0	2.66087	5.07631	GNPDA1;GNPDA2;GFPT2;GNPNAT1
Astral Microtubule Organization (GO:0030953)	2024-08-04	0.148412	0.999996	0	0	2.66087	5.07631	DLG1;LIMK2;TPPP;RAB11A
Endosome To Melanosome Transport (GO:0035646)	2024-08-04	0.148412	0.999996	0	0	2.66087	5.07631	RAB32;BLOC1S5;CD63;BLOC1S6
Endosome To Pigment Granule Transport (GO:0043485)	2024-08-04	0.148412	0.999996	0	0	2.66087	5.07631	RAB32;BLOC1S5;CD63;BLOC1S6
Integrin Activation (GO:0033622)	2024-08-04	0.148412	0.999996	0	0	2.66087	5.07631	FN1;KRIT1;CX3CL1;FERMT2
Internal Protein Amino Acid Acetylation (GO:0006475)	2024-08-04	0.148412	0.999996	0	0	2.66087	5.07631	KAT2A;KAT5;EP300;MAPT
Maintenance Of Apical/Basal Cell Polarity (GO:0035090)	2024-08-04	0.148412	0.999996	0	0	2.66087	5.07631	SLC9A3R1;LIN7A;LIN7C;LIN7B
Maintenance Of Epithelial Cell Apical/Basal Polarity (GO:0045199)	2024-08-04	0.148412	0.999996	0	0	2.66087	5.07631	SLC9A3R1;LIN7A;LIN7C;LIN7B
Manganese Ion Transport (GO:0006828)	2024-08-04	0.148412	0.999996	0	0	2.66087	5.07631	SLC11A1;SLC41A2;SLC11A2;SLC30A10
Negative Regulation Of cAMP-mediated Signaling (GO:0043951)	2024-08-04	0.148412	0.999996	0	0	2.66087	5.07631	UBE2B;PDE4D;PDE2A;PDE3A
Negative Regulation Of Glycoprotein Biosynthetic Process (GO:0010561)	2024-08-04	0.148412	0.999996	0	0	2.66087	5.07631	ITM2A;JAK3;ITM2B;ITM2C
Negative Regulation Of Platelet Aggregation (GO:0090331)	2024-08-04	0.148412	0.999996	0	0	2.66087	5.07631	SERPINE2;CD9;SH2B3;PRKG1
Negative Regulation Of Ubiquitin Protein Ligase Activity (GO:1904667)	2024-08-04	0.148412	0.999996	0	0	2.66087	5.07631	RPL5;RPS7;RPL11;RPL17
Neuronal Action Potential (GO:0019228)	2024-08-04	0.148412	0.999996	0	0	2.66087	5.07631	MYH7B;GPER1;KCNA2;KCNMB4
Nuclear Membrane Disassembly (GO:0051081)	2024-08-04	0.148412	0.999996	0	0	2.66087	5.07631	CTDNEP1;NEK6;PRKCA;LPIN1
Positive Regulation Of Membrane Invagination (GO:1905155)	2024-08-04	0.148412	0.999996	0	0	2.66087	5.07631	RAB31;PLCG2;NCKAP1L;TREM2
Positive Regulation Of Mitochondrial Calcium Ion Concentration (GO:0051561)	2024-08-04	0.148412	0.999996	0	0	2.66087	5.07631	BCAP31;FIS1;MICU1;SLC25A23
Positive Regulation Of Synapse Maturation (GO:0090129)	2024-08-04	0.148412	0.999996	0	0	2.66087	5.07631	CAMK2B;NEUROD2;RELN;NRXN1
Proteasome Assembly (GO:0043248)	2024-08-04	0.148412	0.999996	0	0	2.66087	5.07631	NT5C3A;PSMD10;PSMD9;PSMG2
Regulation Of Dendritic Spine Maintenance (GO:1902950)	2024-08-04	0.148412	0.999996	0	0	2.66087	5.07631	PRNP;FYN;VPS35;GRIN2B
Regulation Of Fertilization (GO:0080154)	2024-08-04	0.148412	0.999996	0	0	2.66087	5.07631	RNASE10;CFAP69;LHFPL2;PLCB1
Regulation Of Fibroblast Apoptotic Process (GO:2000269)	2024-08-04	0.148412	0.999996	0	0	2.66087	5.07631	SFRP1;BTG1;GAS6;IER3IP1
Regulation Of Generation Of Precursor Metabolites And Energy (GO:0043467)	2024-08-04	0.148412	0.999996	0	0	2.66087	5.07631	PNPT1;PGAM1;PRDM16;RUBCNL
Negative Regulation Of Phosphorylation (GO:0042326)	25/75	0.149354	0.999996	0	0	1.33134	2.53146	CDKN1C;CDKN1A;ROCK1;NPRL2;CIB1;CRKL;SLIT2;CDK5RAP3;SH3GL2;MEN1;CDKN2D;LYN;NIBAN1;PRNP;WWTR1;CADM4;NTRK3;PAQR3;DYNLL1;PTPN13;FKBP8;TERF2IP;MAPT;TARDBP;PPIA
Regulation Of Fat Cell Differentiation (GO:0045598)	25/75	0.149354	0.999996	0	0	1.33134	2.53146	YAP1;ADIRF;RORA;LRP3;CCDC85B;GPER1;ALOX5;NOCT;CMKLR1;RUNX1T1;TRPM4;WWTR1;ANKRD26;SMAD3;LMO3;SIRT6;NR1D1;TMEM64;SIRT2;SFRP1;CARM1;ASXL2;GNB3;FERMT2;PPARD
Entrainment Of Circadian Clock By Photoperiod (GO:0043153)	2023-09-01	0.149923	0.999996	0	0	1.71095	3.24675	PPP1CB;PPP1CC;RBM4;USP2;RBM4B;FBXL3;PDE6B;TP53;PPP1CA
Negative Regulation Of Epidermal Growth Factor Receptor Signaling Pathway (GO:0042059)	2023-09-01	0.149923	0.999996	0	0	1.71095	3.24675	ZFYVE28;ERRFI1;RNF126;ZGPAT;ITGA1;PTPRJ;VPS25;EGFR;SNX6
Positive Regulation Of Lamellipodium Assembly (GO:0010592)	2023-09-01	0.149923	0.999996	0	0	1.71095	3.24675	ACTR3;CYFIP1;NCKAP1;CARMIL2;ARPC2;TWF2;BRK1;PLCE1;WASF2
Potassium Ion Homeostasis (GO:0055075)	2023-09-01	0.149923	0.999996	0	0	1.71095	3.24675	SLC12A2;SLC12A5;SLC12A1;ATP1A3;ATP1A2;ATP1B2;ATP1B1;SLC12A7;KCNJ2
Adenylate Cyclase-Inhibiting G Protein-Coupled Receptor Signaling Pathway (GO:0007193)	18/52	0.152624	0.999996	0	0	1.4094	2.64936	CHRM3;GABBR2;GABBR1;GPR37;HTR1E;CHRM5;PDE2A;NPY1R;GNAI3;GPR37L1;AKAP5;ADCY7;GNAI1;AKAP12;GRM7;HRH3;GRM8;PSAP
Negative Regulation Of Ubiquitin-Dependent Protein Catabolic Process (GO:2000059)	14/39	0.153223	0.999996	0	0	1.49066	2.79628	RPL5;USP7;UBXN1;CAMLG;RPS7;USP9X;HFE;RPL11;RYBP;DDRGK1;MAP1A;TLK2;QRICH2;RPL17
Positive Regulation Of Lipid Biosynthetic Process (GO:0046889)	14/39	0.153223	0.999996	0	0	1.49066	2.79628	SCARB1;SLC27A1;MID1IP1;ZBTB20;SORBS1;SIRT2;RPTOR;CTDNEP1;FABP3;KAT5;APOC2;MLST8;APOE;PLIN5
Regulation Of Receptor-Mediated Endocytosis (GO:0048259)	14/39	0.153223	0.999996	0	0	1.49066	2.79628	LRPAP1;HIP1;SGIP1;HFE;CBL;CLU;SNAP91;APOC2;APOC1;BMP2K;PPT1;LDLRAP1;B2M;ARF6
Microglial Cell Activation (GO:0001774)	2020-08-01	0.153307	0.999996	0	0	1.77423	3.32724	C1QA;ITGAM;TYROBP;TREM2;MAPT;AIF1;CLU;CX3CL1
Negative Regulation Of Microtubule Depolymerization (GO:0007026)	2020-08-01	0.153307	0.999996	0	0	1.77423	3.32724	APC2;ATXN7;MID1IP1;KATNB1;CIB1;BMERB1;HDGFL3;CLASP2
Phosphatidylinositol-Mediated Signaling (GO:0048015)	21/62	0.154857	0.999996	0	0	1.36366	2.54357	PDGFRB;PLEKHA1;IRS1;STAT3;PIK3CD;PIK3R2;GAB2;MYO16;IGF1R;PIK3R5;PLCB4;RPS6KB1;C1QBP;TYRO3;PLCG2;PLCE1;PLCG1;PLCH2;PLCB1;PLCB2;FGFR1
Golgi To Lysosome Transport (GO:0090160)	2024-11-05	0.155326	0.999996	0	0	2.21749	4.12948	AP4M1;GAK;CLN3;EHD3;LAMP1
Cell Part Morphogenesis (GO:0032990)	2024-11-05	0.155326	0.999996	0	0	2.21749	4.12948	FIS1;MYH7B;PNPT1;PACSIN2;WASF1
Cellular Response To Thyroid Hormone Stimulus (GO:0097067)	2024-11-05	0.155326	0.999996	0	0	2.21749	4.12948	THRB;LMO2;RDX;CTSH;GAS2L1
Central Nervous System Myelination (GO:0022010)	2024-11-05	0.155326	0.999996	0	0	2.21749	4.12948	PLP1;B4GALT6;CLU;SOX10;GPM6B
Central Nervous System Projection Neuron Axonogenesis (GO:0021952)	2024-11-05	0.155326	0.999996	0	0	2.21749	4.12948	EPHA4;SPTBN4;NFIB;EPHB1;PAFAH1B1
Endosomal Lumen Acidification (GO:0048388)	2024-11-05	0.155326	0.999996	0	0	2.21749	4.12948	RNASEK;TMEM9;CLCN3;ATP6V0C;ATP6V1F
Macrophage Activation Involved In Immune Response (GO:0002281)	2024-11-05	0.155326	0.999996	0	0	2.21749	4.12948	SBNO2;TYROBP;PLCG2;TREM2;IFI35
Mitochondrial Respiratory Chain Complex III Assembly (GO:0034551)	2024-11-05	0.155326	0.999996	0	0	2.21749	4.12948	UQCC3;STMP1;UQCC1;LYRM7;TTC19
Negative Regulation Of Bone Remodeling (GO:0046851)	2024-11-05	0.155326	0.999996	0	0	2.21749	4.12948	P2RX7;SFRP1;UBASH3B;INPP5D;GPR137
Negative Regulation Of Heart Contraction (GO:0045822)	2024-11-05	0.155326	0.999996	0	0	2.21749	4.12948	SPTBN4;GRK2;PDE4D;ATP1A2;SRI
Negative Regulation Of Microtubule Polymerization (GO:0031115)	2024-11-05	0.155326	0.999996	0	0	2.21749	4.12948	CLIP3;MAP2;DYRK1A;TUBB4A;EML2
Negative Regulation Of Platelet-Derived Growth Factor Receptor Signaling Pathway (GO:0010642)	2024-11-05	0.155326	0.999996	0	0	2.21749	4.12948	SLC9A3R1;NDRG4;PHF14;APOD;PTPRJ
Nucleoside Phosphate Biosynthetic Process (GO:1901293)	2024-11-05	0.155326	0.999996	0	0	2.21749	4.12948	ME1;NME2;AK4;AK5;NMNAT2
Pentose-Phosphate Shunt (GO:0006098)	2024-11-05	0.155326	0.999996	0	0	2.21749	4.12948	G6PD;RPE;SHPK;PHACTR1;DERA
Positive Regulation Of Endoplasmic Reticulum Unfolded Protein Response (GO:1900103)	2024-11-05	0.155326	0.999996	0	0	2.21749	4.12948	PTPN1;BCL2L11;BAX;ATF6;BOK
Positive Regulation Of Triglyceride Biosynthetic Process (GO:0010867)	2024-11-05	0.155326	0.999996	0	0	2.21749	4.12948	CTDNEP1;SCARB1;SLC27A1;KAT5;PLIN5
Presynapse Organization (GO:0099172)	2024-11-05	0.155326	0.999996	0	0	2.21749	4.12948	NLGN3;PTPRD;NLGN1;NLGN2;NLGN4X
Pyrimidine Nucleobase Metabolic Process (GO:0006206)	2024-11-05	0.155326	0.999996	0	0	2.21749	4.12948	DPYSL4;DPYSL5;DPYSL2;DPYSL3;CRMP1
Regulation Of Amyloid Precursor Protein Catabolic Process (GO:1902991)	2024-11-05	0.155326	0.999996	0	0	2.21749	4.12948	FKBP1A;PRNP;TMED10;ROCK1;APOE
Regulation Of Endosome Size (GO:0051036)	2024-11-05	0.155326	0.999996	0	0	2.21749	4.12948	SNAPIN;BLOC1S1;KXD1;BORCS7;RAB11A
Regulation Of Mesenchymal Cell Proliferation (GO:0010464)	2024-11-05	0.155326	0.999996	0	0	2.21749	4.12948	STAT1;CTNNBIP1;PHF14;SOX9;TGFBR2
Regulation Of Microtubule-Based Movement (GO:0060632)	2024-11-05	0.155326	0.999996	0	0	2.21749	4.12948	IGBP1;CFAP298;LAMP1;MAP2;CCDC65
Regulation Of Mitochondrial Fusion (GO:0010635)	2024-11-05	0.155326	0.999996	0	0	2.21749	4.12948	MTCH2;TFRC;BNIP3;HUWE1;PLD6
Regulation Of Response To Oxidative Stress (GO:1902882)	2024-11-05	0.155326	0.999996	0	0	2.21749	4.12948	SELENON;MCTP1;ALOX5;MACROH2A1;STOX1
Respiratory Chain Complex III Assembly (GO:0017062)	2024-11-05	0.155326	0.999996	0	0	2.21749	4.12948	UQCC3;STMP1;UQCC1;LYRM7;TTC19
sno(s)RNA 3'-End Processing (GO:0031126)	2024-11-05	0.155326	0.999996	0	0	2.21749	4.12948	EXOSC6;FBL;EXOSC5;LARP7;EXOSC3
Telomere Maintenance In Response To DNA Damage (GO:0043247)	2024-11-05	0.155326	0.999996	0	0	2.21749	4.12948	SHLD1;TERF2IP;TFIP11;TRAPPC13;TERF2
Golgi To Vacuole Transport (GO:0006896)	2017-07-01	0.155859	0.999996	0	0	1.86286	3.4627	AP4M1;GAK;CLN3;EHD3;AP1G2;LAMP1;VTI1A
Branched-Chain Amino Acid Catabolic Process (GO:0009083)	2017-07-01	0.155859	0.999996	0	0	1.86286	3.4627	BCKDK;ECHS1;BCKDHB;DBT;HSD17B10;HMGCLL1;ACAT1
cGMP-mediated Signaling (GO:0019934)	2017-07-01	0.155859	0.999996	0	0	1.86286	3.4627	GUCY1A2;GUCY1B1;KCNC2;PDE2A;PDE3A;CGAS;AQP1
mRNA Cis Splicing, Via Spliceosome (GO:0045292)	2017-07-01	0.155859	0.999996	0	0	1.86286	3.4627	NCBP2;SFSWAP;SRSF1;WBP4;CWC15;HNRNPC;SRSF12
Negative Regulation Of Fibroblast Proliferation (GO:0048147)	2017-07-01	0.155859	0.999996	0	0	1.86286	3.4627	SKI;SFRP1;GSTP1;FTH1;NLRC3;TP53;CDC73
Positive Regulation By Host Of Viral Process (GO:0044794)	2017-07-01	0.155859	0.999996	0	0	1.86286	3.4627	EEF1A1;ZDHHC20;YTHDC2;CFL1;PPIB;IGF2R;PAIP1
Positive Regulation Of Dendrite Extension (GO:1903861)	2017-07-01	0.155859	0.999996	0	0	1.86286	3.4627	RIMS2;RNF157;SYT4;RIMS1;SYT1;SMURF1;CPNE6
Positive Regulation Of Glial Cell Differentiation (GO:0045687)	2017-07-01	0.155859	0.999996	0	0	1.86286	3.4627	NOTCH1;SERPINE2;PTPRZ1;HES1;PTN;TNFRSF1B;ZNF365
Positive Regulation Of Stem Cell Differentiation (GO:2000738)	2017-07-01	0.155859	0.999996	0	0	1.86286	3.4627	MTCH2;TGFB2;SIRT6;PTN;SOX9;SOX6;SOX5
Prostaglandin Biosynthetic Process (GO:0001516)	2017-07-01	0.155859	0.999996	0	0	1.86286	3.4627	CBR1;CD74;PTGES2;TBXAS1;DAGLB;PTGDS;PTGS1
Contractile Actin Filament Bundle Assembly (GO:0030038)	2014-06-01	0.156939	0.999996	0	0	1.99583	3.69608	FAM171A1;ITGB5;ZYX;PHACTR1;SORBS1;TNFAIP1
Copper Ion Homeostasis (GO:0055070)	2014-06-01	0.156939	0.999996	0	0	1.99583	3.69608	COX19;PRNP;MT2A;XIAP;SLC30A10;CUTC
Membrane Repolarization During Cardiac Muscle Cell Action Potential (GO:0086013)	2014-06-01	0.156939	0.999996	0	0	1.99583	3.69608	YWHAE;KCND3;KCNIP2;ATP1B1;KCNJ2;KCNJ3
Myotube Cell Development (GO:0014904)	2014-06-01	0.156939	0.999996	0	0	1.99583	3.69608	RYR1;SKI;PPP3CA;SELENON;LMOD3;MYORG
Positive Regulation Of Long-Term Synaptic Potentiation (GO:1900273)	2014-06-01	0.156939	0.999996	0	0	1.99583	3.69608	RELN;AKAP5;ADCY8;ZDHHC2;SQSTM1;SHISA7
Regulation Of Establishment Of Protein Localization (GO:0070201)	2014-06-01	0.156939	0.999996	0	0	1.99583	3.69608	TREM2;GAPVD1;CORO2B;CEP290;CTSD;OOEP
Regulation Of Leukocyte Activation (GO:0002694)	2014-06-01	0.156939	0.999996	0	0	1.99583	3.69608	LYN;CD74;MFHAS1;GPER1;SHPK;CD200
Respiratory Electron Transport Chain (GO:0022904)	2014-06-01	0.156939	0.999996	0	0	1.99583	3.69608	SLC25A18;ETFRF1;SLC25A51;SDHA;SLC25A12;PPARGC1A
Stress Fiber Assembly (GO:0043149)	2014-06-01	0.156939	0.999996	0	0	1.99583	3.69608	FAM171A1;ITGB5;ZYX;PHACTR1;SORBS1;TNFAIP1
Neurogenesis (GO:0022008)	17/49	0.158799	0.999996	0	0	1.41423	2.60234	MESP1;TGFB2;ROGDI;METTL3;LRP4;TRAK1;VXN;EGFR;CLN5;BTBD1;ERBB4;BTBD3;NDUFS2;SPOCK1;MAPT;DAGLB;EPHB1
Positive Regulation Of Nervous System Development (GO:0051962)	17/49	0.158799	0.999996	0	0	1.41423	2.60234	NLGN3;NLGN1;NLGN2;CLSTN2;MME;CLSTN3;NRXN1;CLSTN1;PTPRD;SLITRK2;GPER1;SLITRK4;DLG5;SYNDIG1;SLITRK5;EPHB1;LRRC4B
Positive Regulation Of Cell Growth (GO:0030307)	34/106	0.160633	0.999996	0	0	1.25755	2.29959	PSMD10;PRR5;YAP1;SEMA7A;MAPKAP1;CPNE6;TWF2;CIB1;NTN1;CDKN2AIP;EGFR;RIMS2;RNF157;RPTOR;RIMS1;GOLGA4;RPS6KA1;MLST8;TEAD1;H3-3A;LGI1;SYT4;USP47;TGFB2;CDKL5;SYT1;SMURF1;L1CAM;TGFBR1;SFRP1;MAPT;MAP3K13;FXN;CEP43
Protein Targeting To Mitochondrion (GO:0006626)	20/59	0.161187	0.999996	0	0	1.36526	2.49186	TOMM70;BCAP31;DNAJC19;TIMM8B;FIS1;MTCH2;NDUFA13;TRMT10B;TIMM29;AIP;TIMM13;DNAJC15;GDAP1;TOMM22;TIMM50;TOMM7;PMPCB;TIMM17B;TSPO;ROMO1
Establishment Of Protein Localization To Membrane (GO:0090150)	23/69	0.161646	0.999996	0	0	1.33122	2.42594	ZDHHC20;RDX;ZDHHC12;NACA2;VPS37A;VPS37B;ZDHHC11;ZDHHC22;ZDHHC2;ZDHHC3;EGFR;RAB11A;ZDHHC15;RAB11B;YIF1B;GOLGA7B;RAB10;RABGEF1;ZDHHC19;PARD3;NACAD;GOLGA7;SEC63
Regulation Of Heart Contraction (GO:0008016)	23/69	0.161646	0.999996	0	0	1.33122	2.42594	MEF2A;RYR2;SPTBN4;TGFB2;CAV3;S100A1;KCNIP2;PDE4D;ATP2B3;ANK2;ATP1A2;ATP2B2;TNNI3K;CACNA1C;SRI;SLC4A3;AGT;SLC8A2;SMAD7;FXYD1;CALM1;ASB3;CALM2
Potassium Ion Transmembrane Transport (GO:0071805)	43/137	0.164694	0.999996	0	0	1.21837	2.19753	SLC24A2;SLC24A3;KCNC2;KCNA2;ATP1A3;ATP1A2;NALCN;KCNV2;KCNT2;KCNN1;KCNN3;SLC12A7;KCNJ2;KCNJ3;KCNJ4;SLC12A2;KCNH3;KCNJ6;KCNH5;KCNJ10;SLC12A5;KCND2;KCNH7;ABCC8;KCND3;KCNB1;KCNIP2;KCNK12;KCNB2;KCNK13;SLC12A1;ABCC9;ATP1B2;ATP1B1;SLC9A6;SLC9A7;SLC9A8;KCNQ2;KCNQ3;KCNQ5;KCNK1;HCN2;HCN1
Inositol Lipid-Mediated Signaling (GO:0048017)	1933-12-01	0.165177	0.999996	0	0	1.52095	2.73882	PDGFRB;PLCB4;RPS6KB1;PLCG2;PLCE1;PLCG1;GAB2;PLCH2;PLCB1;PLCB2;IGF1R;FGFR1
Regulation Of Fibroblast Proliferation (GO:0048145)	16/46	0.165299	0.999996	0	0	1.41971	2.55548	CD74;CDKN1A;DHX9;GSTP1;PDGFB;FN1;NLRC3;CDC73;AQP1;SKI;SFRP1;CDK4;FTH1;S100A6;GAS6;TP53
Exocytosis (GO:0006887)	28/86	0.165624	0.999996	0	0	1.28543	2.31125	TMED10;DOC2A;TMEM167B;CPLX1;STX11;RPH3A;RIMS1;SYNGR1;SYNGR2;RAB26;TRAPPC11;CADPS2;CADPS;RAB3IL1;ANK1;SYTL4;SYTL3;RAB11A;SYTL2;RAB11B;RAB10;STX1B;RAB31;DNAJC5;EXOC3;MYH9;STEAP2;VAMP2
Inorganic Cation Import Across Plasma Membrane (GO:0098659)	33/103	0.166789	0.999996	0	0	1.25538	2.24841	SLC24A2;CACNA1B;CACNA1A;ATP1A3;ATP1A2;CACNA1C;CLU;SLC8A2;CACNA1I;SLC39A6;SLC12A7;SCN3A;KCNJ2;SCN1A;TRPM4;KCNJ3;KCNJ4;SLC12A2;KCNJ6;KCNJ10;SLC12A5;CACNA2D1;SLC12A1;ABCC9;ATP1B2;SLC39A12;ATP1B1;SCNN1D;SLC9A6;SLC9A7;SCN8A;SCN2A;HCN2
Protein Palmitoylation (GO:0018345)	1930-11-01	0.171482	0.999996	0	0	1.54089	2.71701	GOLGA7B;ZDHHC19;ZDHHC20;ZDHHC12;ZDHHC22;ZDHHC11;SELENOK;ZDHHC2;GOLGA7;ZDHHC3;ZDHHC15
Regulation Of Filopodium Assembly (GO:0051489)	15/43	0.172149	0.999996	0	0	1.42598	2.50887	GPM6A;TENM1;NLGN1;TENM2;DMTN;CLU;ARHGAP44;DOCK11;FXR2;MIEN1;CAPZB;DPYSL3;AGRN;RHOQ;ARF6
ncRNA Processing (GO:0034470)	32/100	0.17323	0.999996	0	0	1.25308	2.19682	INTS11;TSEN34;RPL5;INTS12;POP7;KARS1;RPL11;TSEN54;RPL7;RPS15;FBL;EMG1;EXOSC5;RPS16;RPS19;PES1;RPL14;EXOSC3;NOP14;SSB;RPS7;INTS3;WDR18;RPS6;RPL35A;RPS25;RPS28;XRN2;ESF1;RPL27;PIN4;RPL26
Cellular Response To Decreased Oxygen Levels (GO:0036294)	24/73	0.174212	0.999996	0	0	1.30402	2.27876	EGLN3;NOTCH1;EGLN2;KCND2;BAD;BNIP3;HILPDA;HP1BP3;RORA;AK4;FMN2;ADO;NDRG1;MT3;SIRT2;AQP1;RPTOR;SFRP1;RGCC;FAM162A;LMNA;MLST8;SCN2A;TP53
Positive Regulation Of Secretion By Cell (GO:1903532)	24/73	0.174212	0.999996	0	0	1.30402	2.27876	SLC12A2;ACHE;CADPS2;TGFB2;TMED10;KCNB1;CADPS;TREM2;FRMD4A;IER3IP1;SYTL4;BAIAP3;STX1B;GOLPH3;GRK2;RGCC;GPER1;ADAM9;RAB9A;STXBP5;APBB1;PPIA;ARF6;CLASP2
Protein Dephosphorylation (GO:0006470)	39/124	0.174776	0.999996	0	0	1.22189	2.13129	PTPRT;MTMR3;CTDP1;PPM1N;DAPP1;PTPRJ;DUSP18;PTPRK;PPM1E;PTPRF;TIMM50;PTPRG;PPP1CB;PPP2CA;PPP1CC;PPP3CA;PPP2CB;PPP3R1;UBASH3B;PTPRZ1;PPP2R1A;PPP2R5E;PTPN1;PPP2R5B;PPP4R3A;PPP4R3B;DUSP26;PTPN13;SSH1;PPP1CA;CTDNEP1;PTPRD;PDP1;PTPRE;PDP2;SDHAF2;PTPN9;PGAM5;PHPT1
Telomere Organization (GO:0032200)	21/63	0.175275	0.999996	0	0	1.3311	2.31797	INO80C;SP100;DCLRE1C;XRCC5;MCRS1;ACTL6A;TINF2;DOT1L;LTO1;SIRT6;TERF1;TERF2;SIRT2;RAD51D;RAD50;ERCC4;RUVBL2;RUVBL1;TERF2IP;H3-3A;ZNF365
Regulation Of GTPase Activity (GO:0043087)	65/214	0.175978	0.999996	0	0	1.16218	2.01917	USP6NL;BCAR3;GPSM1;GSK3B;RASGRF2;RASGRF1;STMN3;SNX13;RAPGEFL1;CX3CL1;PREX2;ARHGAP44;PREX1;DOCK11;FLCN;RASGEF1B;RASGEF1C;RACK1;MMUT;EVI5L;RGS6;PRKG1;RALGPS2;RGS7;EPHA5;EPHA4;CDKL5;VAV1;SFRP1;LARS1;RAPGEF1;PKP4;RAPGEF5;RAPGEF6;EPHA3;NGEF;RAPGEF3;RAPGEF4;RTN4R;ASAP3;EFNA5;RASGRP1;FGD1;RAP1GAP;ARHGAP12;FGD3;FGD4;RAP1A;SH3BP1;CHN1;RALGDS;EVI5;ZC3H15;NTRK2;RCC2;RDX;ARHGAP27;RGP1;SNX18;RGS10;PIN1;PLXNB1…
Regulation Of Phosphatidylinositol 3-Kinase Signaling (GO:0014066)	29/90	0.176407	0.999996	0	0	1.26584	2.19618	DDR1;FLT3;PDGFB;TREM2;NLRC3;CBL;EGFR;IGF1R;MYDGF;SLC9A3R1;GPER1;PIP5K1A;SOX9;PDGFRB;NTRK2;TGFB2;EGF;NTRK3;FN1;TSC2;PTPN13;HAX1;PLXNB1;FBXL2;DIPK2A;PIK3AP1;HCST;RAPGEF3;FGFR1
Cellular Response To Acid Chemical (GO:0071229)	2027-10-01	0.177978	0.999996	0	0	1.56554	2.70226	RPTOR;GLRA2;RRAGA;LARS1;SLC38A9;LAMTOR2;NSMF;LAMTOR1;LAMTOR4;LAMTOR5
Regulation Of Catecholamine Secretion (GO:0050433)	2027-10-01	0.177978	0.999996	0	0	1.56554	2.70226	SYT4;GRK2;HRH3;SYT1;CHRNA4;KCNB1;SYT11;SYT10;KCNA2;SYT6
Protein Localization (GO:0008104)	104/351	0.179163	0.999996	0	0	1.12218	1.92954	PDCD6;ACTB;RAB43;GJA1;CAPN3;ARFIP1;VPS35;TRIM23;USP4;VPS33A;VPS33B;TSC2;ANK2;MYO7A;RAB32;STX1B;RRAGA;RAB31;PARD3;ERP29;TP53;SQSTM1;CUTA;RAB5C;TMED10;SAR1B;TIMM50;SCFD2;KIF3A;SYNDIG1;RAB6B;GPIHBP1;SNX6;CNTLN;BBS2;CTSA;PRRT1;DNAJC19;HSPA9;ACD;CAV3;ATP8B1;SMURF1;NBEAL1;RABL2B;DNAJC15;AHI1;PEX5L;CDAN1;HOOK2;NBEA;ID1;CPE;FERMT2;ARF3;ARF4;DDX42;SNX13;PTPRK;AP4M1;SUMO1;HEY2;TIMM17B;TMED1;TMED7;TMED9;SHR…
Negative Regulation Of Mitotic Cell Cycle Phase Transition (GO:1901991)	14/40	0.179377	0.999996	0	0	1.43323	2.46267	USP47;CDKN1A;FHL1;PINX1;FAM107A;JADE1;CDC73;MYO16;DLG1;RGCC;SLFN11;CDK2AP2;ZNF655;CRLF3
Positive Regulation Of Cell Cycle G1/S Phase Transition (GO:1902808)	14/40	0.179377	0.999996	0	0	1.43323	2.46267	RDX;UBE2E2;AIF1;CDC73;EGFR;LSM10;RPTOR;RGCC;ADAMTS1;DDRGK1;PLCG2;SASS6;PLCB1;STOX1
Positive Regulation Of Protein Polymerization (GO:0032273)	23/70	0.181411	0.999996	0	0	1.30281	2.22388	NCKAP1;TENM1;CAV3;SLAIN2;AMBRA1;TTBK1;PYCARD;HCK;BAIAP2L2;BAIAP2L1;FCHSD2;PSRC1;CTTN;NCK2;RPS3;CDC42EP1;TOGARAM1;NCKAP1L;MAPT;TPPP;PFN1;ARF6;CDK5R1
Positive Regulation Of Protein Transport (GO:0051222)	23/70	0.181411	0.999996	0	0	1.30281	2.22388	ACHE;TENM1;RIPOR1;TGFB2;TMED10;B3GAT3;TREM2;FRMD4A;ZFAND1;IER3IP1;SYTL4;OAZ1;OAZ2;CLN3;GOLPH3;RACK1;ADAM9;APBB1;CEP290;PPIA;VAMP2;VPS28;ARF6
Lipid Translocation (GO:0034204)	2024-09-01	0.18462	0.999996	0	0	1.59677	2.69768	ATP8B4;ATP8A2;ATP8A1;SLC66A2;ATP8B1;ATP11C;ATP11A;ATP9B;ATP9A
mRNA Polyadenylation (GO:0006378)	2024-09-01	0.18462	0.999996	0	0	1.59677	2.69768	HEXIM1;SCAF8;PNPT1;CPSF1;SSU72;PABPC1;GRSF1;CDC73;WDR33
Negative Regulation Of Ossification (GO:0030279)	2024-09-01	0.18462	0.999996	0	0	1.59677	2.69768	SFRP1;NOTCH1;CHSY1;LRP4;TMEM53;BCOR;SOX9;SMAD6;TRPM4
Regulation Of Neuroblast Proliferation (GO:1902692)	2024-09-01	0.18462	0.999996	0	0	1.59677	2.69768	BCAN;FZD3;KDM1A;NCAN;PTN;DISC1;HAPLN4;CX3CL1;HAPLN2
Response To Copper Ion (GO:0046688)	2024-09-01	0.18462	0.999996	0	0	1.59677	2.69768	PRNP;MT2A;MT1M;MT1F;MT1G;MT1X;MT3;AQP1;MT1E
Regulation Of Defense Response To Virus By Host (GO:0050691)	13/37	0.187015	0.999996	0	0	1.4417	2.4171	TOMM70;TRAF3IP2;DHX9;STAT1;CGAS;ZDHHC11;NT5C2;TARBP2;RNF216;STING1;SIN3A;TRIM22;TRIM44
Ventricular Septum Development (GO:0003281)	13/37	0.187015	0.999996	0	0	1.4417	2.4171	ROBO2;TGFB2;NOTCH1;PDE2A;TGFBR1;ROBO1;SMAD7;TGFBR2;TGFBR3;HEY2;HES1;SLIT2;ZFPM2
Regulation Of mRNA Splicing, Via Spliceosome (GO:0048024)	30/94	0.187037	0.999996	0	0	1.24807	2.09233	SF3B4;KHDRBS2;RBM47;RBM8A;SFSWAP;CELF4;CELF5;CELF6;RBM4;FXR2;PCBP4;TRA2A;SAP18;HNRNPA1;SRSF10;SRSF12;RBFOX1;SRRM4;RBFOX2;RBFOX3;LARP7;PRDX6;NOVA1;NOVA2;SRSF3;NUP98;SRSF6;SRSF7;RBMX;SRSF9
Negative Regulation Of Cell Growth (GO:0030308)	39/125	0.189919	0.999996	0	0	1.2076	2.00602	RTN4R;NDUFA13;CDKN1A;BTG1;EI24;FHL1;JADE1;PTPRJ;ENO1;CDKN2AIP;RERG;TCHP;DNAJB2;PPP2CA;FLCN;GJA1;PPP2R1A;MAP2;CCDC85B;RACK1;DIP2B;SLIT2;KIAA0319;IP6K2;TSPYL2;CDKN2D;TGFB2;SMAD3;DCC;NRG1;MT3;ESR2;SFRP1;PSRC1;PPT1;ST20;CRLF3;TP53;HSPA1B
Golgi To Plasma Membrane Transport (GO:0006893)	16/47	0.190244	0.999996	0	0	1.37382	2.27978	BBS2;BBS1;ARL3;RAB10;GOLGA4;GOLPH3;PREPL;RAB31;RAB26;GOLGA7;STEAP2;VAMP5;SPTBN1;LLGL1;OPTN;VAMP2
Negative Regulation Of Double-Strand Break Repair Via Homologous Recombination (GO:2000042)	2021-08-01	0.191318	0.999996	0	0	1.63764	2.70837	RMI2;KAT5;FBH1;SHLD1;CGAS;TRAPPC13;SENP3;UBQLN4
Negative Regulation Of Tumor Necrosis Factor-Mediated Signaling Pathway (GO:0010804)	2021-08-01	0.191318	0.999996	0	0	1.63764	2.70837	PPP2CB;GSTP1;PELI3;XIAP;CCDC3;GAS6;RFFL;ZNF675
Plasma Membrane Repair (GO:0001778)	2021-08-01	0.191318	0.999996	0	0	1.63764	2.70837	SYT11;SMPD1;MYOF;VPS4A;MYH9;CHMP4A;SYTL4;ARL8B
Porphyrin-Containing Compound Biosynthetic Process (GO:0006779)	2021-08-01	0.191318	0.999996	0	0	1.63764	2.70837	PGRMC1;HMBS;CPOX;TSPO;HCRT;FXN;COX10;NFE2L1
Regulation Of Dendritic Spine Development (GO:0060998)	2021-08-01	0.191318	0.999996	0	0	1.63764	2.70837	CAMK2B;NLGN1;GRIN3A;DLG5;CAMK1;KIF1A;ARF6;PPFIA2
Negative Regulation Of Mitotic Cell Cycle (GO:0045930)	1934-12-01	0.195099	0.999996	0	0	1.45171	2.37246	CDKN1C;TOM1L1;SLC9A3R1;TOM1L2;BTG2;FZD3;BTG1;RGCC;TRIM35;HECA;BRINP3;CHFR
Regulation Of DNA Biosynthetic Process (GO:2000278)	1934-12-01	0.195099	0.999996	0	0	1.45171	2.37246	ING4;PDGFRB;TOM1L1;CDKN1A;DACH1;PARP4;RGCC;PINX1;JADE1;PDGFB;TERF2;SMG6
Cellular Response To Oxygen-Containing Compound (GO:1901701)	119/406	0.196843	0.999996	0	0	1.10507	1.79612	NDUFA13;GUCY1B1;IRS1;CPNE6;MPV17L2;RORA;RORB;ZFAND1;CLU;ACTB;AQP1;PYCARD;KAT5;RUVBL2;CAPN2;CAPN3;CPNE3;SOX9;MEF2A;TICAM2;IGFBP5;DAPK1;LDOC1;RRAGA;SFRP1;SELENOS;LARS1;SHPK;AKAP9;ADAM9;NSMF;PRKD1;SQSTM1;EPHA3;CD274;PDGFB;TWF2;CACNA1A;AGAP3;CDKN2AIP;NEUROD2;PRDX5;SBNO2;RAP1A;PLCG2;NLRP3;SLC38A9;DRD1;CD14;BRINP3;IP6K2;LYN;SYT4;SYT1;NEK7;PDE2A;NR1D1;MT3;SSH1;SYT6;SETX;DLG2;DLG4;GNB1;PDE3A;SLC26A3;NFKB…
Response To Metal Ion (GO:0010038)	21/64	0.197022	0.999996	0	0	1.30005	2.11186	SLC30A8;PEF1;HFE;PDCD6;SLC11A2;ANXA11;MT1X;NDRG1;GPHN;PPP1CA;PPP2CA;PPP3CA;PPP2CB;TFR2;ITPKA;CAPN3;MAPT;SLC25A12;CALM1;FXN;CALM2
Intracellular Lipid Transport (GO:0032365)	2018-07-01	0.197907	0.999996	0	0	1.69339	2.74323	ABCD4;GLTP;GRAMD1C;ABCD2;FABP3;NPC2;CERT1
Membrane Repolarization (GO:0086009)	2018-07-01	0.197907	0.999996	0	0	1.69339	2.74323	KCND3;KCNH7;KCNIP2;ATP1A2;ATP1B2;ATP1B1;KCNJ2
Negative Regulation Of ERBB Signaling Pathway (GO:1901185)	2018-07-01	0.197907	0.999996	0	0	1.69339	2.74323	ZFYVE28;ERRFI1;RNF126;ITGA1;PTPRJ;CBL;EGFR
Positive Regulation Of CREB Transcription Factor Activity (GO:0032793)	2018-07-01	0.197907	0.999996	0	0	1.69339	2.74323	EPHA5;CRTC3;RELN;RPS6KA5;PRKD1;ADCY8;CD200
Positive Regulation Of Focal Adhesion Assembly (GO:0051894)	2018-07-01	0.197907	0.999996	0	0	1.69339	2.74323	SFRP1;COL16A1;ROCK1;NRG1;PTPRJ;FERMT2;LIMS1
Positive Regulation Of Triglyceride Metabolic Process (GO:0090208)	2018-07-01	0.197907	0.999996	0	0	1.69339	2.74323	CTDNEP1;SCARB1;SLC27A1;KAT5;APOC2;DAGLB;PLIN5
Regulation Of RIG-I Signaling Pathway (GO:0039535)	2018-07-01	0.197907	0.999996	0	0	1.69339	2.74323	SEC14L1;C1QBP;GPATCH3;DDX60;PUM1;ZCCHC3;BIRC2
Regulation Of Cell Cycle G2/M Phase Transition (GO:1902749)	2018-07-01	0.197907	0.999996	0	0	1.69339	2.74323	ING4;CDKN1A;KCNH5;CDK4;CCNQ;MACROH2A1;TP53
Regulation Of Dendrite Extension (GO:1903859)	2018-07-01	0.197907	0.999996	0	0	1.69339	2.74323	RIMS2;RNF157;SYT4;RIMS1;SYT1;SMURF1;CPNE6
Regulation Of Nervous System Process (GO:0031644)	2018-07-01	0.197907	0.999996	0	0	1.69339	2.74323	TMEM108;DLGAP1;NPTX2;NPTXR;DLGAP2;SLC8A2;DLGAP4
Regulation Of Oligodendrocyte Differentiation (GO:0048713)	2018-07-01	0.197907	0.999996	0	0	1.69339	2.74323	NOTCH1;PTPRZ1;TMEM98;HES1;PTN;TNFRSF1B;ZNF365
Regulation Of Protein Neddylation (GO:2000434)	2018-07-01	0.197907	0.999996	0	0	1.69339	2.74323	RPL5;COPS6;GPS1;DCUN1D4;RPL11;COPS8;COPS9
Response To Axon Injury (GO:0048678)	2018-07-01	0.197907	0.999996	0	0	1.69339	2.74323	TYROBP;DPYSL3;PLCG2;MTR;TREM2;NREP;MAPK8IP3
Neural Crest Cell Development (GO:0014032)	15/44	0.198623	0.999996	0	0	1.37672	2.22525	SEMA4A;SEMA7A;SEMA6A;SEMA3C;PEF1;SEMA3D;PDCD6;SEMA3A;SEMA4B;SEMA6D;NRG1;SOX10;CDH2;ERBB4;SOX8
Positive Regulation Of Nucleocytoplasmic Transport (GO:0046824)	15/44	0.198623	0.999996	0	0	1.37672	2.22525	YWHAE;GSK3B;SMAD3;DHX9;NCBP2;PIK3R2;SIRT6;EFCAB7;TRIM28;UBR5;EP300;CAMK1;GAS6;RAN;RAPGEF3
ERBB Signaling Pathway (GO:0038127)	18/54	0.198746	0.999996	0	0	1.33092	2.1504	CUL5;EGF;ERBIN;NRG1;CBL;SLC30A10;EGFR;EFEMP1;NRG3;KIF16B;ERBB4;NCK2;PLCE1;CPNE3;GRB2;SOX9;PLCG1;BCAR1
Regulation Of Neuron Apoptotic Process (GO:0043523)	33/105	0.200102	0.999996	0	0	1.22034	1.96343	SET;FAIM2;TREM2;CLU;IL27RA;NRBP2;CLN3;PTPRZ1;APOE;NAE1;PPARGC1A;SNX6;PRKCG;PRNP;NTRK2;TGFB2;EGLN3;EGLN2;WFS1;KCNB1;VSTM2L;SOD2;MT3;BACE1;TOX3;TYRO3;PPT1;BAX;NSMF;NUPR1;RETREG1;CRLF1;CDK5R1
Negative Regulation Of Protein Kinase Activity (GO:0006469)	28/88	0.202216	0.999996	0	0	1.24241	1.98589	CDKN1C;PTPRT;CDKN1A;GSTP1;HSPB1;PRKAG2;GSKIP;MACROH2A1;PPM1E;PYCARD;SPRED1;QARS1;UBASH3B;CAMK2N1;CDK5RAP3;PTPN1;WWTR1;CAV3;TSC2;SRCIN1;TARBP2;WARS1;DBNDD2;SH3BP5L;GNAQ;TAF7;PPIA;CEP43
Synapse Assembly (GO:0007416)	23/71	0.202364	0.999996	0	0	1.27558	2.03797	NLGN3;GABRA2;GABRB2;GPM6A;NLGN1;DBNL;NLGN2;NLGN4X;NRXN1;NRXN2;HAPLN4;ZDHHC2;GABRG2;PTPRD;SDK1;CDH2;SPOCK2;DNER;NRCAM;PLXNB1;DRD1;SHANK2;ADGRL3
Antigen Processing And Presentation Of Exogenous Peptide Antigen (GO:0002478)	1931-11-01	0.203669	0.999996	0	0	1.46374	2.32919	GNAO1;HLA-DMA;MFSD6;FCER1G;HLA-DRA;CTSF;HLA-A;IFI30;CTSD;HLA-DPA1;DNM2
Cellular Response To cAMP (GO:0071320)	1931-11-01	0.203669	0.999996	0	0	1.46374	2.32919	RAP1A;DMTN;IGFBP5;PDE2A;AKAP9;RAPGEF1;SLC26A3;HCN2;RAPGEF3;AQP1;HCN1
Phospholipid Translocation (GO:0045332)	1931-11-01	0.203669	0.999996	0	0	1.46374	2.32919	P2RX7;ATP8B4;ATP8A2;ATP8A1;SLC66A2;ATP8B1;PLSCR4;ATP11C;ATP11A;ATP9B;ATP9A
Regulation Of Dendrite Morphogenesis (GO:0048814)	1931-11-01	0.203669	0.999996	0	0	1.46374	2.32919	PTPRD;GSK3B;CDKL5;CUX1;FBXW8;DPYSL5;HECW2;HECW1;KNDC1;NSMF;TNIK
Regulation Of Transmembrane Receptor Protein Serine/Threonine Kinase Signaling Pathway (GO:0090092)	1931-11-01	0.203669	0.999996	0	0	1.46374	2.32919	SMAD2;FKBP1A;SMAD3;SMURF2;ITGA3;XIAP;NREP;FSTL1;FSTL3;DKK3;SMAD7
Response To Estradiol (GO:0032355)	1931-11-01	0.203669	0.999996	0	0	1.46374	2.32919	FAM210B;SFRP1;KAT5;GPER1;RUVBL2;NRIP1;STAT3;LCOR;SSTR2;EGFR;STRN3
Golgi To Endosome Transport (GO:0006895)	2015-06-01	0.204069	0.999996	0	0	1.77395	2.81934	AP4M1;DOP1B;KIF16B;VPS13C;VPS13A;CORO7
T Cell Homeostasis (GO:0043029)	2015-06-01	0.204069	0.999996	0	0	1.77395	2.81934	PPP2CA;PPP2R1A;PPP2R3C;ZC3H8;NCKAP1L;JAK3
Amyloid-Beta Metabolic Process (GO:0050435)	2015-06-01	0.204069	0.999996	0	0	1.77395	2.81934	BACE1;NCSTN;MME;DYRK1A;MGAT3;APEH
Branched-Chain Amino Acid Metabolic Process (GO:0009081)	2015-06-01	0.204069	0.999996	0	0	1.77395	2.81934	BCKDK;ECHS1;PCCA;BCKDHB;DBT;BCAT2
Dendritic Spine Morphogenesis (GO:0060997)	2015-06-01	0.204069	0.999996	0	0	1.77395	2.81934	DLG4;CTNND2;NOL3;PAK3;EPHB1;ZNF365
Dolichol-Linked Oligosaccharide Biosynthetic Process (GO:0006488)	2015-06-01	0.204069	0.999996	0	0	1.77395	2.81934	DPM1;ALG9;PDCD6;DOLPP1;ALG3;MPDU1
Folic Acid-Containing Compound Metabolic Process (GO:0006760)	2015-06-01	0.204069	0.999996	0	0	1.77395	2.81934	DHFR2;MTRR;MTHFD2L;MTR;FTCD;SLC19A1
Histone H4-K5 Acetylation (GO:0043981)	2015-06-01	0.204069	0.999996	0	0	1.77395	2.81934	ING4;KANSL1;PHF20;MCRS1;KANSL3;JADE1
Histone H4-K8 Acetylation (GO:0043982)	2015-06-01	0.204069	0.999996	0	0	1.77395	2.81934	ING4;KANSL1;PHF20;MCRS1;KANSL3;JADE1
Membrane Repolarization During Action Potential (GO:0086011)	2015-06-01	0.204069	0.999996	0	0	1.77395	2.81934	YWHAE;KCND3;KCNH7;KCNIP2;ATP1B1;KCNJ2
Negative Regulation Of Platelet Activation (GO:0010544)	2015-06-01	0.204069	0.999996	0	0	1.77395	2.81934	SERPINE2;PDGFB;CD9;APOE;SH2B3;PRKG1
Nucleotide-Sugar Biosynthetic Process (GO:0009226)	2015-06-01	0.204069	0.999996	0	0	1.77395	2.81934	GNPDA1;GNPDA2;GFPT2;MPI;PMM2;GNPNAT1
Positive Regulation Of Immunoglobulin Mediated Immune Response (GO:0002891)	2015-06-01	0.204069	0.999996	0	0	1.77395	2.81934	TFRC;KMT5C;HMCES;SHLD1;CD226;TRAPPC13
Positive Regulation Of Isotype Switching (GO:0045830)	2015-06-01	0.204069	0.999996	0	0	1.77395	2.81934	TFRC;KMT5C;HMCES;TNFSF13;SHLD1;TRAPPC13
Positive Regulation Of Syncytium Formation By Plasma Membrane Fusion (GO:0060143)	2015-06-01	0.204069	0.999996	0	0	1.77395	2.81934	TYROBP;ADGRB1;TREM2;CAMK1;MAPK14;RAPGEF3
Positive Regulation Of Transcription By RNA Polymerase III (GO:0045945)	2015-06-01	0.204069	0.999996	0	0	1.77395	2.81934	RPTOR;ELL;CHD8;ZC3H8;DEK;SF3B1
Protein Localization To Chromosome, Telomeric Region (GO:0070198)	2015-06-01	0.204069	0.999996	0	0	1.77395	2.81934	XRCC5;PINX1;TINF2;TERF2IP;TPP1;TERF2
Regulation Of Carbohydrate Metabolic Process (GO:0006109)	2015-06-01	0.204069	0.999996	0	0	1.77395	2.81934	SCARB2;BCKDK;GNB3;FOXK1;RORA;MLYCD
Regulation Of Dephosphorylation (GO:0035303)	2015-06-01	0.204069	0.999996	0	0	1.77395	2.81934	IGBP1;MTMR1;MTMR3;ROCK1;MTMR9;SMG6
Regulation Of Intrinsic Apoptotic Signaling Pathway In Response To DNA Damage (GO:1902229)	2015-06-01	0.204069	0.999996	0	0	1.77395	2.81934	CDKN2D;TMEM161A;FBH1;RPS3;CLU;BCL2L1
Retrograde Axonal Transport (GO:0008090)	2015-06-01	0.204069	0.999996	0	0	1.77395	2.81934	DLG2;KIF5A;MAP1A;TMEM108;KIF1A;PAFAH1B1
Regulation Of Protein Kinase Activity (GO:0045859)	37/119	0.204163	0.999996	0	0	1.20145	1.90891	CDKN1A;CSF1;GSTP1;GSKIP;HSPB1;PRKAG2;PPM1E;SLC9A3R1;SPRED1;RASSF2;RAP1A;RELN;UBASH3B;QARS1;CAMK2N1;PLCE1;ANKRD54;MAP2K3;TSPYL2;WWTR1;CAV3;XRCC5;TSC2;MMD2;TARBP2;WARS1;DBNDD2;CCNY;TRAF4;GNAQ;SPDYA;JTB;TAF7;LCP2;GAS6;PPIA;CEP43
Organelle Assembly (GO:0070925)	95/322	0.204918	0.999996	0	0	1.11507	1.76755	SPAG16;DYNC2I1;ARF4;CEP126;TTC26;UBXN2A;IFT172;CEP19;RAB43;AP4M1;MAP1LC3B;MAP1LC3A;TCTN2;IQUB;AP1S2;DZIP1L;CFAP47;AP1S1;NEK1;AP3S2;AP3S1;SYNPO;CFAP43;CEP290;RAB8A;RAB8B;OFD1;ACTR3;GABARAPL2;ABCC4;GABARAPL1;FBXW8;IFT140;ARMC9;IFT80;AP3B1;VPS37A;VPS37B;RAB32;DUSP23;RILPL2;MAK;CHMP4A;ALPK1;CFAP54;VPS25;SSX2IP;VPS28;RAB1A;NOTCH1;ARL3;RAB1B;VPS4A;AMBRA1;AP3M1;CFAP298;ABLIM1;ATG101;KIF3A;TMEM67;NPHP3;T…
RNA Modification (GO:0009451)	17/51	0.20753	0.999996	0	0	1.33086	2.09274	AARS1;SSB;NSUN2;METTL3;TSR3;NSUN6;TRMT1;THUMPD1;PUS7;ELP5;PUS7L;QTRT1;TRMT9B;DTWD1;SARS1;ALKBH1;NOP10
Regulation Of Release Of Sequestered Calcium Ion Into Cytosol (GO:0051279)	17/51	0.20753	0.999996	0	0	1.33086	2.09274	PDE4D;ANK2;SRI;JPH1;CX3CL1;JPH4;FKBP1A;SELENON;JPH3;UBASH3B;GPER1;CAPN3;DMD;DRD1;PLCG1;CALM1;CALM2
Positive Regulation Of Actin Filament Polymerization (GO:0030838)	14/41	0.207541	0.999996	0	0	1.38005	2.17003	NCKAP1;TENM1;CARMIL2;PYCARD;HCK;BAIAP2L2;BAIAP2L1;FCHSD2;CTTN;NCK2;CDC42EP1;NCKAP1L;PFN1;ARF6
Regulation Of Dendrite Development (GO:0050773)	14/41	0.207541	0.999996	0	0	1.38005	2.17003	ALK;GSK3B;CDKL5;BCL11A;DCC;KNDC1;PTN;ZDHHC15;HECW2;HECW1;NSMF;CSMD3;TNIK;KIAA0319
Regulation Of Release Of Cytochrome C From Mitochondria (GO:0090199)	14/41	0.207541	0.999996	0	0	1.38005	2.17003	PSMD10;BAD;BNIP3;NOL3;CLU;BBC3;PYCARD;BCL2L11;FAM162A;GPER1;BAX;FXN;TP53;BCL2L1
Adenosine Metabolic Process (GO:0046085)	2024-06-03	0.207825	0.999996	0	0	2.66056	4.1799	ADAL;NT5C2;ADA
Adherens Junction Maintenance (GO:0034334)	2024-06-03	0.207825	0.999996	0	0	2.66056	4.1799	TJP1;FERMT2;PLEKHA7
Aggrephagy (GO:0035973)	2024-06-03	0.207825	0.999996	0	0	2.66056	4.1799	WDFY3;SQSTM1;ATG5
Anterograde Dendritic Transport (GO:0098937)	2024-06-03	0.207825	0.999996	0	0	2.66056	4.1799	STAU1;KIF5C;KIF5A
Bleb Assembly (GO:0032060)	2024-06-03	0.207825	0.999996	0	0	2.66056	4.1799	P2RX7;PMP22;MYLK
Cellular Response To Caffeine (GO:0071313)	2024-06-03	0.207825	0.999996	0	0	2.66056	4.1799	RYR1;RYR2;RYR3
Cellular Response To Histamine (GO:0071420)	2024-06-03	0.207825	0.999996	0	0	2.66056	4.1799	GABRB2;GABRB1;GABRG2
Dense Core Granule Cytoskeletal Transport (GO:0099519)	2024-06-03	0.207825	0.999996	0	0	2.66056	4.1799	SYT4;KIF5A;PPFIA2
Detection Of Stimulus Involved In Sensory Perception Of Pain (GO:0062149)	2024-06-03	0.207825	0.999996	0	0	2.66056	4.1799	MMP24;EPHB1;SCN1A
Establishment Of Mitotic Sister Chromatid Cohesion (GO:0034087)	2024-06-03	0.207825	0.999996	0	0	2.66056	4.1799	STAG1;RAD21;SMC3
Gap Junction Assembly (GO:0016264)	2024-06-03	0.207825	0.999996	0	0	2.66056	4.1799	GJC1;GJB1;GJB6
Glandular Epithelial Cell Development (GO:0002068)	2024-06-03	0.207825	0.999996	0	0	2.66056	4.1799	CDH2;PAX6;DLL1
Glycosylceramide Biosynthetic Process (GO:0046476)	2024-06-03	0.207825	0.999996	0	0	2.66056	4.1799	B4GALT3;UGCG;B3GALT2
Hypotonic Response (GO:0006971)	2024-06-03	0.207825	0.999996	0	0	2.66056	4.1799	SLC12A5;CAB39;MYLK
Interleukin-3-Mediated Signaling Pathway (GO:0038156)	2024-06-03	0.207825	0.999996	0	0	2.66056	4.1799	STAT5A;FCER1G;IL3RA
Intracellular Sequestering Of Iron Ion (GO:0006880)	2024-06-03	0.207825	0.999996	0	0	2.66056	4.1799	FTH1;SRI;FTL
Intraciliary Transport Involved In Cilium Assembly (GO:0035735)	2024-06-03	0.207825	0.999996	0	0	2.66056	4.1799	DYNC2LI1;TTC26;SSX2IP
Macropinocytosis (GO:0044351)	2024-06-03	0.207825	0.999996	0	0	2.66056	4.1799	PYCARD;MAPKAPK3;DOCK2
Maintenance Of Lens Transparency (GO:0036438)	2024-06-03	0.207825	0.999996	0	0	2.66056	4.1799	GCNT2;VPS13B;CHMP4A
Mitotic Nuclear Membrane Disassembly (GO:0007077)	2024-06-03	0.207825	0.999996	0	0	2.66056	4.1799	NEK6;PRKCA;LPIN1
Negative Regulation Of Acute Inflammatory Response (GO:0002674)	2024-06-03	0.207825	0.999996	0	0	2.66056	4.1799	SELENOS;GSTP1;NLRP3
Negative Regulation Of Cardiocyte Differentiation (GO:1905208)	2024-06-03	0.207825	0.999996	0	0	2.66056	4.1799	HEY2;SOX6;EGFR
Negative Regulation Of Dendritic Spine Development (GO:0061000)	2024-06-03	0.207825	0.999996	0	0	2.66056	4.1799	NLGN1;GRIN3A;NGEF
Negative Regulation Of Membrane Protein Ectodomain Proteolysis (GO:0051045)	2024-06-03	0.207825	0.999996	0	0	2.66056	4.1799	ROCK1;TIMP2;TIMP3
Negative Regulation Of Oligodendrocyte Differentiation (GO:0048715)	2024-06-03	0.207825	0.999996	0	0	2.66056	4.1799	NOTCH1;TMEM98;HES1
Nuclear-Transcribed mRNA Catabolic Process, Deadenylation-Independent Decay (GO:0031086)	2024-06-03	0.207825	0.999996	0	0	2.66056	4.1799	EDC4;DCP1B;EDC3
Placenta Blood Vessel Development (GO:0060674)	2024-06-03	0.207825	0.999996	0	0	2.66056	4.1799	HEY2;ITGB8;PKD1
Polyadenylation-Dependent snoRNA 3'-End Processing (GO:0071051)	2024-06-03	0.207825	0.999996	0	0	2.66056	4.1799	EXOSC6;EXOSC5;EXOSC3
Positive Regulation Of IRE1-mediated Unfolded Protein Response (GO:1903896)	2024-06-03	0.207825	0.999996	0	0	2.66056	4.1799	PTPN1;BCL2L11;BAX
Positive Regulation Of Aspartic-Type Endopeptidase Activity Involved In Amyloid Precursor Protein Catabolic Process (GO:1902961)	2024-06-03	0.207825	0.999996	0	0	2.66056	4.1799	EFNA1;LYN;EPHA4
Positive Regulation Of Cilium Movement (GO:0003353)	2024-06-03	0.207825	0.999996	0	0	2.66056	4.1799	RNASE10;TAC4;TACR1
Positive Regulation Of Cilium-Dependent Cell Motility (GO:2000155)	2024-06-03	0.207825	0.999996	0	0	2.66056	4.1799	RNASE10;TAC4;TACR1
Positive Regulation Of Flagellated Sperm Motility (GO:1902093)	2024-06-03	0.207825	0.999996	0	0	2.66056	4.1799	RNASE10;TAC4;TACR1
Positive Regulation Of Kidney Development (GO:0090184)	2024-06-03	0.207825	0.999996	0	0	2.66056	4.1799	PPP3CA;SOX8;SOX9
Positive Regulation Of Mitophagy In Response To Mitochondrial Depolarization (GO:0098779)	2024-06-03	0.207825	0.999996	0	0	2.66056	4.1799	HUWE1;TOMM7;OPTN
Positive Regulation Of Neurotransmitter Secretion (GO:0001956)	2024-06-03	0.207825	0.999996	0	0	2.66056	4.1799	STX1B;NLGN1;GPER1
Protein Localization To Ciliary Membrane (GO:1903441)	2024-06-03	0.207825	0.999996	0	0	2.66056	4.1799	ARL3;WDR19;BBIP1
Purine Ribonucleoside Metabolic Process (GO:0046128)	2024-06-03	0.207825	0.999996	0	0	2.66056	4.1799	ENPP4;NT5C2;ADA
Regulation Of I-kappaB Phosphorylation (GO:1903719)	2024-06-03	0.207825	0.999996	0	0	2.66056	4.1799	DDRGK1;PLCG2;CX3CL1
Regulation Of SA Node Cell Action Potential (GO:0098907)	2024-06-03	0.207825	0.999996	0	0	2.66056	4.1799	RYR2;HCN2;HCN1
Regulation Of Anion Channel Activity (GO:0010359)	2024-06-03	0.207825	0.999996	0	0	2.66056	4.1799	PRNP;GRM5;TCAF1
Regulation Of Cellular Response To Hypoxia (GO:1900037)	2024-06-03	0.207825	0.999996	0	0	2.66056	4.1799	EPHA4;CHCHD2;DDAH1
Regulation Of Extracellular Matrix Assembly (GO:1901201)	2024-06-03	0.207825	0.999996	0	0	2.66056	4.1799	NOTCH1;RGCC;SMAD3
Regulation Of Glial Cell Apoptotic Process (GO:0034350)	2024-06-03	0.207825	0.999996	0	0	2.66056	4.1799	PRKCA;TREM2;DLL1
Regulation Of Microglial Cell Migration (GO:1904139)	2024-06-03	0.207825	0.999996	0	0	2.66056	4.1799	CSF1;TREM2;CX3CL1
Regulation Of Skeletal Muscle Contraction (GO:0014819)	2024-06-03	0.207825	0.999996	0	0	2.66056	4.1799	CAV3;DMD;KCNJ2
Regulation Of Skeletal Muscle Satellite Cell Proliferation (GO:0014842)	2024-06-03	0.207825	0.999996	0	0	2.66056	4.1799	ANGPT1;CFLAR;EPHB1
Regulation Of Striated Muscle Tissue Development (GO:0016202)	2024-06-03	0.207825	0.999996	0	0	2.66056	4.1799	SOX15;MRTFB;SIRT2
Regulation Of Vascular Associated Smooth Muscle Cell Differentiation (GO:1905063)	2024-06-03	0.207825	0.999996	0	0	2.66056	4.1799	PDGFB;NFATC2;NFATC1
Response To Caffeine (GO:0031000)	2024-06-03	0.207825	0.999996	0	0	2.66056	4.1799	RYR1;RYR2;RYR3
Response To Increased Oxygen Levels (GO:0036296)	2024-06-03	0.207825	0.999996	0	0	2.66056	4.1799	TMEM199;ATP6V1G1;CCDC115
Response To Lead Ion (GO:0010288)	2024-06-03	0.207825	0.999996	0	0	2.66056	4.1799	PPP2CA;PPP2CB;PPP1CA
Retinal Rod Cell Differentiation (GO:0060221)	2024-06-03	0.207825	0.999996	0	0	2.66056	4.1799	SOX8;RORB;SOX9
Serine Transport (GO:0032329)	2024-06-03	0.207825	0.999996	0	0	2.66056	4.1799	SFXN3;SFXN2;SLC38A2
Spontaneous Synaptic Transmission (GO:0098814)	2024-06-03	0.207825	0.999996	0	0	2.66056	4.1799	RIMS2;RPH3A;DOC2A
Synaptic Signaling (GO:0099536)	2024-06-03	0.207825	0.999996	0	0	2.66056	4.1799	KCMF1;DPYSL2;UTRN
Synaptic Vesicle Budding From Presynaptic Endocytic Zone Membrane (GO:0016185)	2024-06-03	0.207825	0.999996	0	0	2.66056	4.1799	AP3S2;AP3S1;SNAP91
Synaptic Vesicle Docking (GO:0016081)	2024-06-03	0.207825	0.999996	0	0	2.66056	4.1799	STX1B;UNC13C;SNPH
Tubulin Complex Assembly (GO:0007021)	2024-06-03	0.207825	0.999996	0	0	2.66056	4.1799	TBCEL;TBCE;TBCC
Vascular Associated Smooth Muscle Cell Development (GO:0097084)	2024-06-03	0.207825	0.999996	0	0	2.66056	4.1799	NOTCH1;HEY2;HES1
Vesicle Fusion With Golgi Apparatus (GO:0048280)	2024-06-03	0.207825	0.999996	0	0	2.66056	4.1799	YIPF5;VTI1A;YIPF7
G Protein-Coupled Glutamate Receptor Signaling Pathway (GO:0007216)	2024-12-05	0.209155	0.999996	0	0	1.90058	2.97379	GRM3;GRM5;GRM7;GRM8;HOMER3
Adipose Tissue Development (GO:0060612)	2024-12-05	0.209155	0.999996	0	0	1.90058	2.97379	PGRMC2;NAMPT;ZNF516;VPS13B;SOX8
Atrial Cardiac Muscle Cell Action Potential (GO:0086014)	2024-12-05	0.209155	0.999996	0	0	1.90058	2.97379	GJC1;CACNB2;GJA1;CACNA1C;KCNJ3
Axonal Transport Of Mitochondrion (GO:0019896)	2024-12-05	0.209155	0.999996	0	0	1.90058	2.97379	SPAST;HSBP1;MAPT;TRAK1;SYBU
Exonucleolytic Catabolism Of Deadenylated mRNA (GO:0043928)	2024-12-05	0.209155	0.999996	0	0	1.90058	2.97379	NT5C3B;EXOSC5;CNOT7;EXOSC3;DCP2
Negative Regulation Of Epidermal Growth Factor-Activated Receptor Activity (GO:0007175)	2024-12-05	0.209155	0.999996	0	0	1.90058	2.97379	ZFYVE28;ERRFI1;ZGPAT;VPS25;SNX6
Oligosaccharide-Lipid Intermediate Biosynthetic Process (GO:0006490)	2024-12-05	0.209155	0.999996	0	0	1.90058	2.97379	DPM1;ALG9;PDCD6;ALG3;MPDU1
Positive Regulation By Symbiont Of Entry Into Host (GO:0075294)	2024-12-05	0.209155	0.999996	0	0	1.90058	2.97379	CD74;LGALS1;SMPD1;HMGB1;TRIM38
Positive Regulation Of Fatty Acid Oxidation (GO:0046321)	2024-12-05	0.209155	0.999996	0	0	1.90058	2.97379	ABCD2;IRS1;MLYCD;PPARGC1A;PLIN5
Positive Regulation Of Viral Entry Into Host Cell (GO:0046598)	2024-12-05	0.209155	0.999996	0	0	1.90058	2.97379	CD74;LGALS1;SMPD1;HMGB1;TRIM38
Pseudouridine Synthesis (GO:0001522)	2024-12-05	0.209155	0.999996	0	0	1.90058	2.97379	TRUB2;NHP2;PUS7;PUS7L;NOP10
Response To Iron Ion (GO:0010039)	2024-12-05	0.209155	0.999996	0	0	1.90058	2.97379	TFR2;HFE;SLC11A2;B2M;FXN
Response To Thyroid Hormone (GO:0097066)	2024-12-05	0.209155	0.999996	0	0	1.90058	2.97379	THRB;LMO2;RDX;CTSH;GAS2L1
Sodium Ion Export Across Plasma Membrane (GO:0036376)	2024-12-05	0.209155	0.999996	0	0	1.90058	2.97379	ATP1A3;ATP1A2;ATP1B2;ATP1B1;SLC4A4
tRNA 5'-Leader Removal (GO:0001682)	2024-12-05	0.209155	0.999996	0	0	1.90058	2.97379	POP7;SSB;PRORP;RPP25L;RPP38
Vesicle-Mediated Transport (GO:0016192)	120/411	0.209693	0.999996	0	0	1.09894	1.71666	USP6NL;ZFYVE9;RAB43;RPH3A;GOLGA4;DPYSL2;KIF5A;AP1S2;AP1S1;TRIM23;CADPS2;VPS33A;VPS33B;IRAG2;TSC2;TBC1D2B;SYTL4;ANK1;MAPK8IP3;SYTL3;SYTL2;MAPK8IP1;STX1B;RAB30;RIN3;AMPH;CHMP4A;PRKD1;SQSTM1;STEAP2;CSNK1G2;CSNK1G1;SPTBN4;RAB5C;TMED10;KALRN;CPLX1;RHOBTB1;AP5M1;BLOC1S1;SCFD2;RAB11FIP3;SPTBN2;SYT4;SNAPIN;RAB4B;SLC10A7;CAV3;RAB39A;RAB39B;SNF8;TVP23C;DCLK1;AHI1;EHD3;EHD4;HOOK2;ARF3;ARF4;C2CD6;PLEKHF1;HIP…
Cellular Response To Salt (GO:1902075)	34/109	0.209952	0.999996	0	0	1.207	1.88397	RYR1;NLGN1;CPNE6;PDGFB;CACNA1A;ADCY1;ADCY8;CLU;ADCY7;CDKN2AIP;RYR3;NEUROD2;SMPD1;PLCG2;CAPN3;CPNE3;FYN;HNRNPA1;MEF2A;SLC12A2;SYT4;ADGRV1;DMTN;SYT1;NEK7;SSH1;SYT6;ITPKB;P2RX7;DLG2;DLG4;SYT11;SYT10;ITPKA
Positive Regulation Of Cysteine-Type Endopeptidase Activity Involved In Apoptotic Process (GO:0043280)	34/109	0.209952	0.999996	0	0	1.207	1.88397	NDUFA13;HIP1;PDCD6;RPS27L;HMGB1;BBC3;ROBO1;PYCARD;PIDD1;FAM162A;CASP10;GPER1;KHDC1;ARL6IP5;RACK1;RPS3;NLRP3;CTSD;BOK;BCAP31;FIS1;EGLN3;SMAD3;APAF1;DAPK1;BAD;DYNLL1;HSPE1;DAP;COL4A3;CNTN1;ST20;BAX;MAPT
Regulation Of Proteasomal Ubiquitin-Dependent Protein Catabolic Process (GO:0032434)	34/109	0.209952	0.999996	0	0	1.207	1.88397	PSMD10;GSK3B;UBXN1;HFE;RPL11;KEAP1;PRICKLE1;CLU;DDA1;DNAJB2;COP1;SUMO1;DDRGK1;RNF19A;GNA12;RACK1;TLK2;ELOB;ARIH1;UBQLN4;USP7;ZER1;USP5;CAMLG;USP9X;RAD23A;SIRT2;SMAD7;RNF144A;SH3RF3;RNF144B;RYBP;MAP1A;HSPA1B
Proteasome-Mediated Ubiquitin-Dependent Protein Catabolic Process (GO:0043161)	94/319	0.210285	0.999996	0	0	1.11309	1.73563	GSK3B;UBXN1;UBXN2A;FBXO27;ZFAND2B;LTN1;AUP1;TNFAIP1;TRIM9;KAT5;PSMD4;CDC26;PSMD2;FBXO3;TRIM25;SEC61B;SKP2;APC2;FBXO2;UBE4A;KCTD2;RAD23A;SIRT2;TOPORS;KLHL42;PSMA6;RNF126;PSMA1;SELENOS;PSMA2;TBL1XR1;TRIM13;ANAPC5;CLOCK;FAM8A1;BIRC2;RNF34;ANAPC16;CUL5;DMAC2;SEL1L;CUL1;RHOBTB3;UBR2;AGAP3;AMBRA1;RNF4;FBXO44;RNF5;PSMA7;ANAPC11;PSMB6;DNAJB2;AMN1;ERLEC1;FOXRED2;COP1;ZNRF2;PSMB5;SHARPIN;RNF216;TMEM67;PSMB…
Calcium-Mediated Signaling (GO:0019722)	27/85	0.210379	0.999996	0	0	1.2393	1.93187	CHRM3;RYR2;MCTP1;PTPRJ;CACNA1C;PPP1R9A;CLU;NCALD;NUDT4;PPP3CA;GRM5;PPP3R1;PLCG2;PLCE1;PLCG1;TRPM4;BCAP31;FIS1;PRNP;DMTN;STIMATE;ANK2;ATP1B1;CNKSR2;P2RX7;POMC;BTK
B Cell Homeostasis (GO:0001782)	2024-09-04	0.211705	0.999996	0	0	2.12855	3.3047	LYN;DOCK11;PPP2R3C;NCKAP1L
T-helper 1 Type Immune Response (GO:0042088)	2024-09-04	0.211705	0.999996	0	0	2.12855	3.3047	TMEM98;STAT4;HMGB1;TLR4
[2Fe-2S] Cluster Assembly (GO:0044571)	2024-09-04	0.211705	0.999996	0	0	2.12855	3.3047	NFS1;GLRX5;FXN;ISCU
Amino Sugar Biosynthetic Process (GO:0046349)	2024-09-04	0.211705	0.999996	0	0	2.12855	3.3047	GNPDA1;GNPDA2;GFPT2;GNPNAT1
Axon Regeneration (GO:0031103)	2024-09-04	0.211705	0.999996	0	0	2.12855	3.3047	TNC;MTR;NREP;MAPK8IP3
cAMP Biosynthetic Process (GO:0006171)	2024-09-04	0.211705	0.999996	0	0	2.12855	3.3047	ADCY3;ADCY2;ADCY8;ADCY7
Calcium Import Into The Mitochondrion (GO:0036444)	2024-09-04	0.211705	0.999996	0	0	2.12855	3.3047	SMDT1;MCUB;MICU1;SLC25A23
Cell Differentiation In Spinal Cord (GO:0021515)	2024-09-04	0.211705	0.999996	0	0	2.12855	3.3047	ZC4H2;MDGA2;SOX6;MDGA1
Cellular Response To Oxygen Levels (GO:0071453)	2024-09-04	0.211705	0.999996	0	0	2.12855	3.3047	TMEM199;ATP6V1G1;CCDC115;NDUFS2
Cellular Response To Purine-Containing Compound (GO:0071415)	2024-09-04	0.211705	0.999996	0	0	2.12855	3.3047	RYR1;RYR2;CLU;RYR3
Chloride Ion Homeostasis (GO:0055064)	2024-09-04	0.211705	0.999996	0	0	2.12855	3.3047	SLC12A2;SLC12A5;SLC12A1;SLC12A7
Lipid Phosphorylation (GO:0046834)	2024-09-04	0.211705	0.999996	0	0	2.12855	3.3047	DGKG;DGKB;DGKZ;DGKI
Mitochondrion Morphogenesis (GO:0070584)	2024-09-04	0.211705	0.999996	0	0	2.12855	3.3047	FIS1;MYH7B;PNPT1;WASF1
Monoatomic Anion Homeostasis (GO:0055081)	2024-09-04	0.211705	0.999996	0	0	2.12855	3.3047	SLC12A2;SLC12A5;SLC12A1;SLC12A7
Muscle Cell Migration (GO:0014812)	2024-09-04	0.211705	0.999996	0	0	2.12855	3.3047	DDR1;ROCK1;ITGB3;THBS4
Myelin Assembly (GO:0032288)	2024-09-04	0.211705	0.999996	0	0	2.12855	3.3047	GPC1;PMP22;CD9;TPPP
Negative Regulation Of Bone Resorption (GO:0045779)	2024-09-04	0.211705	0.999996	0	0	2.12855	3.3047	P2RX7;UBASH3B;INPP5D;GPR137
Negative Regulation Of Establishment Of Protein Localization (GO:1904950)	2024-09-04	0.211705	0.999996	0	0	2.12855	3.3047	NDFIP2;NDFIP1;MAPT;TERF1
Negative Regulation Of Phosphatidylinositol 3-Kinase Signaling (GO:0014067)	2024-09-04	0.211705	0.999996	0	0	2.12855	3.3047	SLC9A3R1;TSC2;NLRC3;TREM2
Negative Regulation Of Telomerase Activity (GO:0051974)	2024-09-04	0.211705	0.999996	0	0	2.12855	3.3047	PINX1;TERF1;TP53;MEN1
Negative Regulation Of Toll-Like Receptor 4 Signaling Pathway (GO:0034144)	2024-09-04	0.211705	0.999996	0	0	2.12855	3.3047	LYN;MFHAS1;TREM2;NR1D1
Neuron Remodeling (GO:0016322)	2024-09-04	0.211705	0.999996	0	0	2.12855	3.3047	C1QA;ANKS1A;CX3CL1;RND1
Neurotransmitter Receptor Transport To Postsynaptic Membrane (GO:0098969)	2024-09-04	0.211705	0.999996	0	0	2.12855	3.3047	STX1B;LRRC7;RAB11A;RAB8A
Peptidyl-Lysine Acetylation (GO:0018394)	2024-09-04	0.211705	0.999996	0	0	2.12855	3.3047	KAT2A;KAT5;BLOC1S1;EP300
Peptidyl-Serine Dephosphorylation (GO:0070262)	2024-09-04	0.211705	0.999996	0	0	2.12855	3.3047	PPP2CA;PPP2CB;PPP3CA;PPP1CA
Pinocytosis (GO:0006907)	2024-09-04	0.211705	0.999996	0	0	2.12855	3.3047	PYCARD;MAPKAPK3;PPT1;DOCK2
Positive Regulation Of ATP Metabolic Process (GO:1903580)	2024-09-04	0.211705	0.999996	0	0	2.12855	3.3047	TMSB4X;TREM2;ENO1;PPARGC1A
Positive Regulation Of Hippo Signaling (GO:0035332)	2024-09-04	0.211705	0.999996	0	0	2.12855	3.3047	IQCJ-SCHIP1;FRMD6;DLG5;CORO7
Positive Regulation Of Phagocytosis, Engulfment (GO:0060100)	2024-09-04	0.211705	0.999996	0	0	2.12855	3.3047	RAB31;PLCG2;NCKAP1L;TREM2
Protein O-linked Glycosylation Via Threonine (GO:0018243)	2024-09-04	0.211705	0.999996	0	0	2.12855	3.3047	GALNT16;GALNT2;GALNT1;GALNTL6
Regulation Of High Voltage-Gated Calcium Channel Activity (GO:1901841)	2024-09-04	0.211705	0.999996	0	0	2.12855	3.3047	CACNB2;CACNB3;SRI;CALM1
Tetrapyrrole Metabolic Process (GO:0033013)	2024-09-04	0.211705	0.999996	0	0	2.12855	3.3047	ABCD4;CUBN;MMAB;MTR
Transferrin Transport (GO:0033572)	2024-09-04	0.211705	0.999996	0	0	2.12855	3.3047	TFRC;TFR2;DNM2;RAB11B
Cell-Substrate Junction Assembly (GO:0007044)	2028-10-01	0.21277	0.999996	0	0	1.47846	2.28798	CTTN;ITGB4;RCC2;FN1;PIP5K1A;LAMC1;PTPRK;SORBS1;DYNLL1;FERMT2
Cellular Response To Osmotic Stress (GO:0071470)	2028-10-01	0.21277	0.999996	0	0	1.47846	2.28798	PYCARD;RPTOR;CAB39;MLST8;CAPN3;LRRC8D;NLRP3;ZFAND1;SCN2A;MYLK
Establishment Of Endothelial Barrier (GO:0061028)	2028-10-01	0.21277	0.999996	0	0	1.47846	2.28798	TJP1;RAB1A;RAP1A;RAB1B;PDE4D;PDE2A;RDX;RAPGEF1;RAPGEF6;RAPGEF3
Regulation Of Calcium Ion-Dependent Exocytosis (GO:0017158)	2028-10-01	0.21277	0.999996	0	0	1.47846	2.28798	RPH3A;SCAMP5;SYT4;DOC2A;SYT1;KCNB1;SYT11;SYT10;BAIAP3;SYT6
Regulation Of Plasma Membrane Bounded Cell Projection Organization (GO:0120035)	2028-10-01	0.21277	0.999996	0	0	1.47846	2.28798	NTNG1;GSK3B;NTNG2;ULK4;NCS1;TREM2;VPS35;CTNNA2;EFHC2;ZNF365
Regulation Of Protein Localization To Membrane (GO:1905475)	2028-10-01	0.21277	0.999996	0	0	1.47846	2.28798	CLN3;GPC1;VPS4A;FYN;GPC5;SIRT6;PDZK1;LDLRAP1;ZDHHC2;SPTBN1
Regulation Of Protein Targeting To Membrane (GO:0090313)	2028-10-01	0.21277	0.999996	0	0	1.47846	2.28798	FIS1;PRNP;TCAF1;ITGAM;DMTN;GDI1;KCNB1;CIB1;FYN;PDZK1
Regulation Of Neuron Death (GO:1901214)	19/58	0.214495	0.999996	0	0	1.29676	1.99632	C1QA;PRNP;EGLN3;ITGAM;EGLN2;CSF1;FAIM2;DHCR24;TNFRSF1B;CLU;GRIN2B;EFNB2;TYROBP;VPS35;NSMF;FYN;MAPT;NAE1;CD200
Regulation Of DNA Binding (GO:0051101)	16/48	0.216877	0.999996	0	0	1.33079	2.03402	ILRUN;SP100;KDM1A;EGF;ZC4H2;PYHIN1;DOT1L;EDF1;HMGB1;SIRT2;NFKBIA;SKI;SUMO1;SUMO3;CSNK2B;HES1
Retrograde Vesicle-Mediated Transport, Golgi To Endoplasmic Reticulum (GO:0006890)	16/48	0.216877	0.999996	0	0	1.33079	2.03402	ARF3;ARF4;TMED10;KDELR1;STX18;HTT;USE1;COPZ1;RAB43;GOLPH3;TMEM115;LMAN2;ATP9B;RAB6B;ERGIC2;ATP9A
Connective Tissue Development (GO:0061448)	13/38	0.217059	0.999996	0	0	1.38393	2.11407	VPS13B;PKD1;PGRMC2;SNORC;DDRGK1;CREB3L2;NAMPT;ZNF516;ITGB8;SOX8;SOX9;SOX6;SOX5
Import Into Cell (GO:0098657)	13/38	0.217059	0.999996	0	0	1.38393	2.11407	SLC27A1;SLC38A1;SLC47A1;SLC11A2;TREM2;SLC1A6;SLC5A6;SLC7A5;LRRC8C;LRRC8D;LRRC8A;SLC29A1;SLC19A1
Regulation Of Telomere Maintenance (GO:0032204)	13/38	0.217059	0.999996	0	0	1.38393	2.11407	SMG1;SLF1;USP7;XRCC5;TINF2;SIRT6;TERF1;TERF2;SMG6;GNL3;RAD50;ERCC4;TERF2IP
Response To cAMP (GO:0051591)	13/38	0.217059	0.999996	0	0	1.38393	2.11407	DMTN;IGFBP5;STAT1;PDE2A;AQP1;DUOX1;RAP1A;AKAP9;RAPGEF1;SLC26A3;HCN2;RAPGEF3;HCN1
Response To Peptide (GO:1901652)	13/38	0.217059	0.999996	0	0	1.38393	2.11407	EIF2B5;STAT5A;EIF2B4;PRNP;IRS1;STAT1;STAT3;CACNA1B;ERBIN;CACNA1A;GNAI1;STAT4;FYN
Response To Transforming Growth Factor Beta (GO:0071559)	13/38	0.217059	0.999996	0	0	1.38393	2.11407	ZFHX3;SMAD3;ROCK1;PDE2A;TGFBR1;CRKL;SMAD7;SFRP1;PDE3A;SOX9;SOX6;SOX5;LIMS1
Chromatin Remodeling (GO:0006338)	68/228	0.217277	0.999996	0	0	1.13199	1.72808	KDM5A;KDM5B;SETD2;KDM1A;PHF1;CHD8;CHD7;HP1BP3;CHD4;CHD2;CHD1;BABAM1;SART3;KAT5;MECOM;BCL7A;RUVBL2;DPF1;RUVBL1;DPF2;SMARCAD1;GET1;SOX9;JARID2;ARID2;KDM6A;ACTL6B;RING1;ACTL6A;BAZ1A;SIRT7;ARID1A;SIRT2;RNF168;KAT2A;SFPQ;SLFN11;CGGBP1;HDGFL3;INO80C;HDAC4;SMARCD1;SATB2;BAZ2B;MACROH2A1;RNF2;ZNHIT1;CHRAC1;TDG;PRDM16;UBR5;PCGF1;SF3B1;SMARCE1;KDM4A;KDM4B;CBX3;MCRS1;MBD2;DEK;NPM3;GATAD2A;COPRS;RYBP;HDGF;HNR…
Cellular Response To Chemical Stress (GO:0062197)	28/89	0.221909	0.999996	0	0	1.22196	1.83965	VKORC1L1;TMEM161A;KEAP1;NUDT2;ZFAND1;AIF1;RPTOR;CHCHD2;PRDX5;MLST8;ABL1;MGAT3;LRRC8D;PPARGC1A;STOX1;NQO1;G6PD;PNPT1;GPX7;SOD2;MT3;SIRT2;SETX;MSRA;SELENOS;PRKD1;PPIA;HSPA1B
RNA Polyadenylation (GO:0043631)	2025-09-01	0.22245	0.999996	0	0	1.49687	2.24988	HEXIM1;SCAF8;PNPT1;CPSF1;SSU72;PABPC1;GRSF1;CDC73;WDR33
Chemical Synaptic Transmission, Postsynaptic (GO:0099565)	2025-09-01	0.22245	0.999996	0	0	1.49687	2.24988	NLGN3;GSK3B;GRIN2A;CHRNA4;GRIN2C;MAPK8IP2;GRIN2B;INSYN2B;GRIN1
Negative Regulation Of Stress Fiber Assembly (GO:0051497)	2025-09-01	0.22245	0.999996	0	0	1.49687	2.24988	TJP1;RHPN1;ARHGEF18;RHPN2;DYNLL1;PFN1;ARHGAP6;WASF2;CLASP2
Regulation Of Synapse Organization (GO:0050807)	2025-09-01	0.22245	0.999996	0	0	1.49687	2.24988	CAMK2B;SETD5;CLN3;EPHA4;CDKL5;SLITRK2;SLITRK4;CTNNA2;MDGA1
Secretory Granule Organization (GO:0033363)	2025-09-01	0.22245	0.999996	0	0	1.49687	2.24988	AP3M1;BLOC1S1;VPS33B;AP1S2;HPS4;AP1S1;AP3S2;AP3B1;AP3S1
Cellular Response To Transforming Growth Factor Beta Stimulus (GO:0071560)	30/96	0.224324	0.999996	0	0	1.21009	1.80867	ITGB5;ZFYVE9;PTPRK;CRKL;GCNT2;SOX9;SOX6;MAP3K7;SOX5;SMAD2;TGFB2;SMAD3;USP9X;PDE2A;STAT3;SMAD6;TGFBR1;TGFBR2;SMAD7;TGFBR3;SKI;GARS1;SFRP1;BAMBI;ID1;PDE3A;ZYX;ADAM9;FERMT2;LIMS1
Negative Regulation Of Cell Cycle G1/S Phase Transition (GO:1902807)	1935-12-01	0.227251	0.999996	0	0	1.3885	2.05734	CDKN1A;DLG1;SLFN11;FHL1;FAM107A;JADE1;CDK2AP2;APBB1;ZNF655;CRLF3;CDC73;MYO16
Response To Nutrient Levels (GO:0031667)	1935-12-01	0.227251	0.999996	0	0	1.3885	2.05734	PRR5;RPTOR;PRKAB2;RPS6KB1;KCNB1;MAPKAP1;FAM107A;MLST8;PRKAG2;FLNB;CD68;PPARD
Negative Regulation Of Cellular Component Organization (GO:0051129)	25/79	0.22799	0.999996	0	0	1.23238	1.82202	GSK3B;MCTP1;CLU;SCAMP5;DNAJB2;SACS;EP300;ANKS1B;RUBCN;CARMIL2;XRCC5;RDX;IRAK3;TFIP11;CEL;HSPA2;TERF2;SVIP;DNM2;SYT11;PRKD1;CRYAB;EPHA3;RAPGEF3;HSPA1B
Cellular Response To Oxidative Stress (GO:0034599)	36/117	0.229202	0.999996	0	0	1.18328	1.74314	VKORC1L1;TMEM161A;KEAP1;MPV17L2;NUDT2;ZFAND1;AGAP3;PTPRK;AIF1;EGFR;CHCHD2;PRDX5;ABL1;MGAT3;RPS3;ROMO1;PPARGC1A;MAPK3;NQO1;G6PD;PNPT1;DAPK1;GPX7;SOD2;MT3;SIRT2;SETX;MSRA;SELENOS;PRKD1;MAPT;PLA2R1;PPIA;SQSTM1;TP53;HSPA1B
Positive Regulation Of Protein Serine/Threonine Kinase Activity (GO:0071902)	36/117	0.229202	0.999996	0	0	1.18328	1.74314	PSMD10;TENM1;SLC27A1;CAB39;FLT3;DIRAS2;PDGFB;CIB1;FGF1;RASGRP1;PKD1;PIK3R6;EGFR;SLC8A2;PIK3R5;ROBO1;GHR;RPTOR;PPP2CA;PDGFRB;EGF;NTRK3;TPD52L1;RGCC;PSRC1;CCNY;ERP29;SPDYA;ADAM9;CAMK1;CALM1;DIPK2A;CALM2;TLR4;FERMT2;FGFR1
Negative Regulation Of Binding (GO:0051100)	27/86	0.23086	0.999996	0	0	1.21821	1.78582	ILRUN;GSK3B;LRPAP1;CDKN1A;SP100;KDM1A;ROCK1;PDGFB;TTBK1;DNAJB2;BTAF1;SUMO1;SUMO3;RACK1;DISC1;CTNNBIP1;TFIP11;TLE5;PPP1CA;NFKBIA;GNL3L;BAX;PIN1;TMBIM6;MITD1;CAMK1;PSME3IP1
Cellular Response To Organic Cyclic Compound (GO:0071407)	46/152	0.232393	0.999996	0	0	1.1555	1.68624	GABRB2;GABRB1;SLC1A1;PDGFB;ADCY3;ATP1A3;RORA;ADCY2;ATP1A2;ADCY1;ADCY8;CLU;ACTB;RYR3;EGFR;GNAI1;AQP1;RAP1A;KAT5;RUVBL2;GPER1;NRIP1;ARL6IP5;EPG5;DRD1;DMTN;IGFBP5;PDE2A;SSTR2;GABRG2;SSH1;FAM210B;P2RX7;SFRP1;GOLPH3;STING1;AKAP9;GNB1;PDE3A;RAPGEF1;LCOR;SLC26A3;RAPGEF3;HCN2;HSPA1B;HCN1
Acetylcholine Receptor Signaling Pathway (GO:0095500)	2022-08-01	0.23276	0.999996	0	0	1.52056	2.21659	CHRM3;GRK2;GNAQ;CHRM5;GNB1;RGS10;PLCB1;CDK5R1
Cellular Response To Cadmium Ion (GO:0071276)	2022-08-01	0.23276	0.999996	0	0	1.52056	2.21659	SUMO1;SLC11A1;MT1F;MT1G;MT1X;EGFR;MAPK3;MT1E
Negative Regulation Of Protein Localization To Nucleus (GO:1900181)	2022-08-01	0.23276	0.999996	0	0	1.52056	2.21659	ILRUN;GSK3B;FLCN;MFHAS1;SUMO1;SIN3A;SUFU;SIRT6
Oligosaccharide Biosynthetic Process (GO:0009312)	2022-08-01	0.23276	0.999996	0	0	1.52056	2.21659	B4GALT1;FUT9;B3GALT2;B3GALT5;ST6GALNAC5;MPDU1;ST3GAL3;ST6GALNAC6
Platelet Dense Granule Organization (GO:0060155)	2022-08-01	0.23276	0.999996	0	0	1.52056	2.21659	AP3M1;BLOC1S1;HPS4;AP1S2;AP1S1;AP3B1;AP3S2;AP3S1
Positive Regulation Of Viral Life Cycle (GO:1903902)	2022-08-01	0.23276	0.999996	0	0	1.52056	2.21659	CD74;LGALS1;SMPD1;VPS4A;TYRO3;HMGB1;VPS37B;TRIM38
Postreplication Repair (GO:0006301)	2022-08-01	0.23276	0.999996	0	0	1.52056	2.21659	PCNA;POLN;UBE2B;USP10;USP43;UBE2V1;FAAP20;WDR33
Regulation Of Histone Acetylation (GO:0035065)	2022-08-01	0.23276	0.999996	0	0	1.52056	2.21659	FLCN;SET;THAP7;DEK;NOC2L;PPARGC1A;SF3B1;GLYR1
Regulation Of Protein Export From Nucleus (GO:0046825)	2022-08-01	0.23276	0.999996	0	0	1.52056	2.21659	YWHAE;GSK3B;SP100;SIRT6;SIRT7;CAMK1;GAS6;RAPGEF3
Response To Gamma Radiation (GO:0010332)	2022-08-01	0.23276	0.999996	0	0	1.52056	2.21659	YAP1;KDM1A;XRCC5;TLK2;RPL26;CRYAB;TP53;MEN1
Positive Regulation Of Cellular Component Biogenesis (GO:0044089)	29/93	0.233176	0.999996	0	0	1.20625	1.75625	GSK3B;USP16;TFRC;SDC4;SYNPO2;PLEK;STX18;VPS4A;BRK1;CLU;CX3CL1;BCL2L11;SUMO1;SIN3A;RACK1;RPS3;TPPP;SYNPO;FNIP1;SLF1;SMAD3;NRG1;PRKCA;SNF8;WARS1;GNL3L;RGCC;BAX;PFN1
Rho Protein Signal Transduction (GO:0007266)	17/52	0.234199	0.999996	0	0	1.29274	1.87653	RIPOR1;RTKN;ROCK1;RHOG;MYO9B;ARHGAP5;ARHGAP6;NTN1;ARHGAP35;RHOBTB1;ARHGAP4;GNA13;CFL1;RHOJ;GNA12;ARHGEF1;CTNNAL1
Intracellular Protein Transport (GO:0006886)	95/325	0.236069	0.999996	0	0	1.1003	1.58842	IPO13;ARF3;RPAIN;ARF4;PDCD6;SNX13;PKD1;RAB43;AP4M1;XPO6;XPO5;LAMP2;FAM53C;FAM53B;TIMM17B;ARFIP1;HOMER3;VPS35;TMED1;TMED7;TNPO2;TNPO3;TRIM23;TMED9;STRADA;VPS33A;VPS33B;TSC2;AP3B1;VPS37A;VPS37B;BCS1L;COPZ1;CLIP3;RAB32;ARL4C;STX1B;ARL4D;ARL4A;RAB31;CTTN;ERP29;NUP98;VPS25;VPS28;ARF6;NAPA;RAB1A;NLGN1;RAB5C;TMED10;SAR1B;STX16;UNC93B1;COX18;RAB1B;RPL11;KATNB1;PTTG1IP;PRICKLE1;TRAK1;SNX31;STX11;STX10;STK…
Translational Elongation (GO:0006414)	14/42	0.237519	0.999996	0	0	1.33067	1.91285	EIF5A;USP10;EIF5A2;LTN1;EEF2;TUFM;EEF1A1;EEF1G;MTRES1;EEF1D;RACK1;ANKZF1;GCN1;KLHDC10
Negative Regulation Of Canonical Wnt Signaling Pathway (GO:0090090)	35/114	0.237694	0.999996	0	0	1.17948	1.69464	GSK3B;MESP1;AMER2;CHD8;CTNND1;JADE1;LRP4;PRICKLE1;MLLT3;GLI3;STK3;SLC9A3R1;ZNRF3;RUVBL2;NPHP3;SOX9;APOE;LZTS2;TLE4;APC2;TLE3;WWTR1;TLE2;TLE1;FZD6;TMEM64;BICC1;DKK3;SHISA6;TLE5;UBAC2;SFRP1;SDHAF2;HECW1;PFDN5
Response To Endoplasmic Reticulum Stress (GO:0034976)	35/114	0.237694	0.999996	0	0	1.17948	1.69464	GSK3B;ATF6B;CCDC47;RASGRF2;SEL1L;RASGRF1;PIK3R2;SELENOK;RNF5;THBS4;BBC3;SCAMP5;ERLEC1;BCL2L11;RNF139;DDRGK1;CREB3L2;CDK5RAP3;TTC23L;MARCHF6;EIF2B5;NIBAN1;BCAP31;PDIA2;WFS1;SYVN1;TMCO1;SELENOS;TMX1;TMEM117;UFC1;BAX;QRICH1;ATF6;TP53
Mesenchymal Cell Migration (GO:0090497)	1932-11-01	0.238206	0.999996	0	0	1.39394	1.99978	SEMA4A;SEMA7A;SEMA6A;SEMA3C;SEMA3D;ERBB4;SEMA3A;SEMA4B;SEMA6D;SOX8;SOX10
miRNA Processing (GO:0035196)	1932-11-01	0.238206	0.999996	0	0	1.39394	1.99978	SMAD2;GARS1;SMAD3;ZC3H7A;NCBP2;PRKRA;METTL3;SRSF3;PUM1;SPOUT1;TARBP2
Negative Regulation Of G1/S Transition Of Mitotic Cell Cycle (GO:2000134)	1932-11-01	0.238206	0.999996	0	0	1.39394	1.99978	CDKN1A;DLG1;SLFN11;FHL1;FAM107A;JADE1;CDK2AP2;ZNF655;CRLF3;CDC73;MYO16
Negative Regulation Of Proteasomal Ubiquitin-Dependent Protein Catabolic Process (GO:0032435)	1932-11-01	0.238206	0.999996	0	0	1.39394	1.99978	USP7;UBXN1;RYBP;CAMLG;DDRGK1;USP9X;HFE;RPL11;MAP1A;TLK2;SVIP
Regulation Of Metaphase/Anaphase Transition Of Cell Cycle (GO:1902099)	1932-11-01	0.238206	0.999996	0	0	1.39394	1.99978	SMARCE1;SMARCD1;BCL7A;ACTL6B;NEK6;HECW2;DPF1;ACTL6A;DPF2;ARID2;ARID1A
Negative Regulation Of Cytokine-Mediated Signaling Pathway (GO:0001960)	19/59	0.239816	0.999996	0	0	1.26425	1.80521	GSTP1;PELI3;METTL3;XIAP;TREM2;IRAK3;SAMHD1;PARP14;ROBO1;SIGIRR;PPP2CB;RNF113A;CNOT7;SLIT2;CCDC3;GAS6;RFFL;ZNF675;SH2B3
Positive Regulation Of Proteasomal Ubiquitin-Dependent Protein Catabolic Process (GO:0032436)	26/83	0.240267	0.999996	0	0	1.21419	1.73145	PSMD10;GSK3B;KEAP1;PRICKLE1;CLU;DDA1;DNAJB2;COP1;SUMO1;DDRGK1;RNF19A;RACK1;ELOB;ARIH1;UBQLN2;BCAP31;ZER1;USP5;RAD23A;SIRT6;SIRT2;SMAD7;RNF144A;SH3RF3;RNF144B;HSPA1B
RNA Destabilization (GO:0050779)	2019-07-01	0.243751	0.999996	0	0	1.55217	2.19106	RBM27;RIDA;FXR2;ROCK1;METTL3;DXO;PUM1
Atrioventricular Valve Morphogenesis (GO:0003181)	2019-07-01	0.243751	0.999996	0	0	1.55217	2.19106	EFNA1;OLFM1;TGFB2;NOTCH1;HEY2;SMAD6;TGFBR2
Eye Morphogenesis (GO:0048592)	2019-07-01	0.243751	0.999996	0	0	1.55217	2.19106	C12ORF57;SKI;TENM3;EFEMP1;STAT3;COL5A2;SHROOM2
Interleukin-1-Mediated Signaling Pathway (GO:0070498)	2019-07-01	0.243751	0.999996	0	0	1.55217	2.19106	IKBKB;RPS6KA5;TOLLIP;IRAK3;PLCB1;MAP3K7;MAPK3
Negative Regulation Of Axon Extension Involved In Axon Guidance (GO:0048843)	2019-07-01	0.243751	0.999996	0	0	1.55217	2.19106	SEMA4A;SEMA7A;SEMA6A;SEMA3C;SEMA3D;SEMA4B;SEMA6D
Negative Regulation Of Calcium Ion Transmembrane Transport (GO:1903170)	2019-07-01	0.243751	0.999996	0	0	1.55217	2.19106	YWHAE;FKBP1A;PPP3CA;PPP3R1;ATP1A2;TMBIM6;CALM2
Negative Regulation Of Protein Dephosphorylation (GO:0035308)	2019-07-01	0.243751	0.999996	0	0	1.55217	2.19106	YWHAE;FKBP1A;GSK3B;MFHAS1;PPP1R11;PPP4R4;PPP1R1B
Positive Regulation Of Axon Extension (GO:0045773)	2019-07-01	0.243751	0.999996	0	0	1.55217	2.19106	SEMA7A;GOLGA4;TWF2;MAPT;L1CAM;MAP3K13;NTN1
Receptor Clustering (GO:0043113)	2019-07-01	0.243751	0.999996	0	0	1.55217	2.19106	NLGN1;NRXN1;MAGI2;LRP4;NRXN2;MADCAM1;PTN
Regulation Of Behavior (GO:0050795)	2019-07-01	0.243751	0.999996	0	0	1.55217	2.19106	AHI1;ZFHX3;RELN;STAT3;GNB3;NR1D1;APOE
Regulation Of Protein-Containing Complex Disassembly (GO:0043244)	2019-07-01	0.243751	0.999996	0	0	1.55217	2.19106	CLN3;MTRF1;BNIP3;IRAK3;SHFL;IGF1R;ATG5
Cytoskeleton Organization (GO:0007010)	34/111	0.246551	0.999996	0	0	1.17548	1.6459	PRR5;MAST4;MAPKAP1;MAST1;NOL3;FGD1;ARHGAP4;FGD3;FGD4;PCLO;CAPZB;ZMYM3;ZMYM4;PPP2R3C;DPYSL2;MICAL1;CFL1;ZMYM6;PACSIN2;MLST8;PLCE1;SH3BGRL3;APOE;WASF3;SH3D19;SEMA6A;DMTN;RHOG;CDC42BPB;LARP4;ANK1;FMNL3;PALLD;TNIK
Regulation Of Autophagy (GO:0010506)	71/241	0.247773	0.999996	0	0	1.11225	1.55187	GSK3B;SETD2;PLEKHF1;CISD2;KEAP1;HSPB1;TREM2;HMGB1;RPTOR;FLCN;KAT5;MLST8;TLK2;GPR137;EP300;VPS35;PIP4K2C;TRIM22;RAB8A;TRIM23;BOK;RUBCN;ATP6V1G1;DAPK1;RFPL2;SIRT2;EEF1A1;RRAGA;HAX1;CCNY;FKBP8;PRKD1;MAPT;NUPR1;DEPDC5;ATF6;ATP6V0C;SQSTM1;OPTN;MTMR3;ROCK1;USP10;NPRL2;MTMR9;PIK3R2;SNX32;FOXK1;AMBRA1;ATG101;PSAP;STK38L;TBC1D14;ATP6V0E2;ATP6V1C2;SNX6;UBQLN2;CTSA;KDM4A;BAD;PLK2;BNIP3;STAT3;RAB39B;SVIP;GFA…
Carboxylic Acid Transmembrane Transport (GO:1905039)	13/39	0.248977	0.999996	0	0	1.33061	1.85008	SLC23A2;SLC27A1;SLC38A1;SLC38A11;SLC7A11;SLC5A6;SLC7A5;SLC6A8;SLC16A7;SLC38A9;SLC16A9;SLC38A2;SLC19A1
Negative Regulation Of Transport (GO:0051051)	13/39	0.248977	0.999996	0	0	1.33061	1.85008	RUBCN;NDFIP2;MCTP1;NDFIP1;EGF;ITGB3;NRG1;SCAMP5;SYT11;ARL6IP5;PRKD1;CRYAB;EPHA3
Organelle Transport Along Microtubule (GO:0072384)	13/39	0.248977	0.999996	0	0	1.33061	1.85008	RAB1A;SNAPIN;HTT;TRAK1;CLN3;RHOT2;BLOC1S1;KXD1;CDR2L;MAPT;BORCS7;DYNC1I1;PAFAH1B1
Positive Regulation Of Dephosphorylation (GO:0035306)	2029-10-01	0.250037	0.999996	0	0	1.40055	1.94137	ANKLE2;ROCK1;SMPD1;MTMR9;PIN1;NSMF;DYNLL1;CALM1;CALM2;PPIA
Positive Regulation Of Microtubule Polymerization (GO:0031116)	2029-10-01	0.250037	0.999996	0	0	1.40055	1.94137	PSRC1;CAV3;RPS3;TOGARAM1;PDE4DIP;SLAIN2;MAPT;GIT1;HSPA1B;CDK5R1
Protein Insertion Into ER Membrane (GO:0045048)	2029-10-01	0.250037	0.999996	0	0	1.40055	1.94137	TMEM147;CAMLG;CCDC47;EMC3;EMC4;EMC10;GET1;EMC6;EMC7;TMCO1
Regulation Of Establishment Of Planar Polarity (GO:0090175)	2029-10-01	0.250037	0.999996	0	0	1.40055	1.94137	FZD3;SMURF2;SMURF1;FZD6;PRICKLE2;DVL2;NPHP3;PRICKLE1;CELSR2;CELSR3
Regulation Of Monoatomic Ion Transmembrane Transport (GO:0034765)	2029-10-01	0.250037	0.999996	0	0	1.40055	1.94137	KCNJ4;P2RX7;GRIN2A;KCNJ6;KCNJ10;GRIN2C;GRIN2B;KCNJ2;KCNJ3;GRIN1
Regulation Of Voltage-Gated Calcium Channel Activity (GO:1901385)	2029-10-01	0.250037	0.999996	0	0	1.40055	1.94137	PPP3CA;CACNB2;PPP3R1;CACNB3;CACNB4;STAC3;CACNA1A;DMD;AKAP5;SRI
Response To Alcohol (GO:0097305)	2029-10-01	0.250037	0.999996	0	0	1.40055	1.94137	SMAD2;TGFBR3;GRIN2A;GRIN3A;PMVK;SLIT2;GRIN2B;TGFBR1;GRIN1;TGFBR2
Proteasomal Protein Catabolic Process (GO:0010498)	65/220	0.250398	0.999996	0	0	1.11673	1.54634	GSK3B;UBXN1;UBXN2A;CCDC47;ZFAND2B;TNFAIP1;TRIM9;KAT5;PSMD4;PSMD2;SKP2;APC2;KCTD2;RAD23A;SIRT2;TOPORS;KLHL42;PSMA6;RNF126;PSMA1;PSMA2;TBL1XR1;PSME4;TRIM13;ATF6;CLOCK;BIRC2;RNF34;SEL1L;CUL1;RHOBTB3;AGAP3;AMBRA1;RNF4;FBXO44;RNF5;PSMA7;PSMB6;ERLEC1;COP1;ZNRF2;PSMB5;SHARPIN;RNF216;RNF139;PSMB1;ZSWIM8;DCAF11;RFFL;MARCHF6;KLHDC2;CRBN;SMURF2;UBE2B;SMURF1;FEM1B;SYVN1;NR1D1;SPSB3;UBE2W;KBTBD6;PSMC4;PSMC2;K…
Regulation Of Cellular Catabolic Process (GO:0031329)	20/63	0.254901	0.999996	0	0	1.23792	1.69209	MTMR3;ROCK1;DAPK1;USP10;CISD2;HSPB1;KEAP1;RAB39B;PIK3R2;RPTOR;PSAP;ABL1;EP300;GPR137;PIP4K2C;MAPT;NUPR1;FBXL2;RAB8A;BOK
Chondroitin Sulfate Metabolic Process (GO:0030204)	2016-06-01	0.255454	0.999996	0	0	1.59645	2.17869	CHST9;CHST11;CHSY1;DSEL;CHST15;CHST3
Establishment Of Melanosome Localization (GO:0032401)	2016-06-01	0.255454	0.999996	0	0	1.59645	2.17869	BBS2;BLOC1S5;BLOC1S6;SHROOM2;RAB11A;RAB11B
Glycoprotein Catabolic Process (GO:0006516)	2016-06-01	0.255454	0.999996	0	0	1.59645	2.17869	MANBA;EDEM1;FBXO2;FBXO27;OGA;FBXO44
Innate Immune Response-Activating Signaling Pathway (GO:0002758)	2016-06-01	0.255454	0.999996	0	0	1.59645	2.17869	PYCARD;HCK;LACC1;STING1;CGAS;NLRP3
Mitochondrial Electron Transport, Cytochrome C To Oxygen (GO:0006123)	2016-06-01	0.255454	0.999996	0	0	1.59645	2.17869	COX4I1;COX7A2;COX5B;COX6A1;COX7C;COX6B1
Negative Regulation Of Phosphatase Activity (GO:0010923)	2016-06-01	0.255454	0.999996	0	0	1.59645	2.17869	FKBP1A;GSK3B;TGFB2;PPP1R11;PPP4R4;PPP1R1B
Positive Regulation Of Myeloid Leukocyte Cytokine Production Involved In Immune Response (GO:0061081)	2016-06-01	0.255454	0.999996	0	0	1.59645	2.17869	CD74;SEMA7A;GPRC5B;TICAM2;CAMK4;PLCG2
Positive Regulation Of Smooth Muscle Cell Migration (GO:0014911)	2016-06-01	0.255454	0.999996	0	0	1.59645	2.17869	PDGFRB;DOCK4;IGFBP5;PDGFB;AIF1;S100A11
Regulation Of Golgi Organization (GO:1903358)	2016-06-01	0.255454	0.999996	0	0	1.59645	2.17869	USP6NL;EHD3;STX18;PDE4DIP;ARMH3;MAPK3
Regulation Of NMDA Receptor Activity (GO:2000310)	2016-06-01	0.255454	0.999996	0	0	1.59645	2.17869	NLGN1;RELN;SLC6A9;DAPK1;DLG4;MAPK8IP2
Regulation Of Cardiac Muscle Contraction By Regulation Of The Release Of Sequestered Calcium Ion (GO:0010881)	2016-06-01	0.255454	0.999996	0	0	1.59645	2.17869	RYR2;ATP1A2;DMD;CACNA1C;CALM1;CALM2
Regulation Of Fatty Acid Oxidation (GO:0046320)	2016-06-01	0.255454	0.999996	0	0	1.59645	2.17869	ACADVL;FABP3;PRKAG2;MLYCD;SOX9;PPARGC1A
Endoplasmic Reticulum To Golgi Vesicle-Mediated Transport (GO:0006888)	35/115	0.256384	0.999996	0	0	1.16465	1.58519	ARF4;RAB1A;TMED10;KDELR1;PEF1;SAR1B;PDCD6;GOSR2;RAB1B;GOSR1;TEX261;IER3IP1;USE1;SPAST;LMAN2;VTI1A;TRAPPC11;TMED1;TRAPPC13;TMED7;TRAPPC2;BCAP31;TRAPPC3;TMED9;TRAPPC2L;TRAPPC4;YIPF5;TRAPPC8;TRAPPC9;YIF1B;TRAPPC6A;YIPF7;SEC24D;ERGIC2;BET1
Cardiac Conduction (GO:0061337)	15/46	0.256631	0.999996	0	0	1.28772	1.75145	YWHAE;MEF2A;SPTBN4;KCND3;CACNA2D1;ANK2;CACNA1C;SLC4A3;CACNB2;AKAP9;KCNJ2;HCN2;KCNJ3;TRPM4;HCN1
Negative Regulation Of Cold-Induced Thermogenesis (GO:0120163)	15/46	0.256631	0.999996	0	0	1.28772	1.75145	TLE3;NOTCH1;LAMA4;PLCL1;ACOT11;PLCL2;NR1D1;FLCN;NOVA1;NOVA2;ALDH1A1;ID1;PGAM5;TLR4;LGR4
Regulation Of Actin Filament Polymerization (GO:0030833)	22/70	0.258132	0.999996	0	0	1.21989	1.65208	NCKAP1;TENM1;TWF2;ARHGAP18;CYRIB;SSH1;PYCARD;HCK;BAIAP2L2;BAIAP2L1;FCHSD2;HAX1;CTTN;COTL1;NCK2;CDC42EP1;NCKAP1L;SLIT2;PFN1;PAK3;ARF6;KANK3
COPII-coated Vesicle Budding (GO:0090114)	1936-12-01	0.261333	0.999996	0	0	1.33055	1.78555	TRAPPC2;RAB1A;TRAPPC3;TRAPPC6A;TMED10;TRAPPC2L;PEF1;PDCD6;TRAPPC4;TRAPPC11;TRAPPC8;SEC24D
Lytic Vacuole Organization (GO:0080171)	1936-12-01	0.261333	0.999996	0	0	1.33055	1.78555	CLN3;SNAPIN;HOOK2;CLVS2;HPS4;TMEM106B;TPP1;ACP3;MYO7A;LAMTOR1;NAGPA;CLN5
Negative Regulation Of Sequestering Of Calcium Ion (GO:0051283)	1936-12-01	0.261333	0.999996	0	0	1.33055	1.78555	RYR1;RYR2;PLCB4;PLCG2;ITPR2;PLCE1;PLCG1;PLCH2;PLCB1;CLU;PLCB2;CHERP
Neural Crest Cell Migration (GO:0001755)	1936-12-01	0.261333	0.999996	0	0	1.33055	1.78555	SEMA4A;SEMA7A;SEMA6A;SEMA3C;SEMA3D;ERBB4;SEMA3A;SEMA4B;SEMA6D;FN1;SOX8;SOX10
Positive Regulation Of Double-Strand Break Repair Via Homologous Recombination (GO:1905168)	1936-12-01	0.261333	0.999996	0	0	1.33055	1.78555	MORF4L1;WDR48;KAT5;RUVBL2;RUVBL1;ACTL6A;EP400;EPC1;EPC2;BRD8;ARID2;OOEP
Actin Polymerization Or Depolymerization (GO:0008154)	17/53	0.262199	0.999996	0	0	1.25675	1.68234	FAM107A;TWF2;DSTN;ARHGAP6;AIF1;ENAH;PREX1;DIAPH2;ABI2;PSTPIP2;CFL2;MICAL1;CFL1;MICALL2;CORO7;WASF1;WASF3
Carboxylic Acid Transport (GO:0046942)	17/53	0.262199	0.999996	0	0	1.25675	1.68234	SLC38A1;SLC43A2;SLC6A15;SLC7A14;SLC3A1;SLC6A11;SLC3A2;SLC7A2;SLC7A5;SLC25A29;PSAP;SLC16A6;SLC17A5;SLC16A7;SLC16A9;SLC38A2;SLC16A5
Positive Regulation Of Double-Strand Break Repair (GO:2000781)	26/84	0.262432	0.999996	0	0	1.19318	1.59619	SMARCD1;WDR48;FMN2;ZCWPW1;BCL7A;KAT5;RUVBL2;DPF1;RUVBL1;DPF2;EP400;EPC1;EPC2;TRAPPC13;BRD8;ARID2;SMARCE1;SLF1;ACTL6B;KMT5C;ACTL6A;SIRT6;ARID1A;OOEP;MORF4L1;SHLD1
DNA-templated Transcription Elongation (GO:0006354)	2026-09-01	0.262886	0.999996	0	0	1.40872	1.8821	SETD2;CTDP1;ELOF1;SRCAP;SUPT4H1;TCEA2;ELP2;RTF1;CDC73
Fc Receptor Signaling Pathway (GO:0038093)	2026-09-01	0.262886	0.999996	0	0	1.40872	1.8821	IKBKB;LYN;MAPK10;FCER1G;MAP3K1;PLCG2;PLCG1;MAP3K7;VAV1
L-amino Acid Transport (GO:0015807)	2026-09-01	0.262886	0.999996	0	0	1.40872	1.8821	SLC7A5;SLC38A1;SLC47A1;SLC6A17;SLC6A9;SLC1A1;SLC3A2;SLC7A11;SLC38A2
Antigen Processing And Presentation Of Exogenous Peptide Antigen Via MHC Class II (GO:0019886)	2026-09-01	0.262886	0.999996	0	0	1.40872	1.8821	GNAO1;HLA-DMA;FCER1G;HLA-DRA;CTSF;IFI30;CTSD;HLA-DPA1;DNM2
Calcium-Ion Regulated Exocytosis (GO:0017156)	2026-09-01	0.262886	0.999996	0	0	1.40872	1.8821	RIMS2;RIMS1;SYT4;RIMS4;SYT1;SYT11;SYT10;VAMP2;SYT6
Cell-Cell Adhesion Mediated By Cadherin (GO:0044331)	2026-09-01	0.262886	0.999996	0	0	1.40872	1.8821	CDH4;MMP24;CDH2;CDH10;CTNND1;CDH12;CDH8;PLEKHA7;CDH18
Negative Regulation Of Receptor-Mediated Endocytosis (GO:0048261)	2026-09-01	0.262886	0.999996	0	0	1.40872	1.8821	LRPAP1;DLG4;ITGB3;APOC2;APOC1;RIN3;ANKRD13A;UBQLN2;ARF6
Nucleic Acid Phosphodiester Bond Hydrolysis (GO:0090305)	2026-09-01	0.262886	0.999996	0	0	1.40872	1.8821	EDC4;RAD50;C11ORF80;RNASE6;DXO;RNASE2;RNASE1;EDC3;DCP1B
Organelle Membrane Fusion (GO:0090174)	2026-09-01	0.262886	0.999996	0	0	1.40872	1.8821	SYT4;STX1B;STX16;SYT11;GOSR2;GOSR1;IRAG2;VAMP2;STX10
Protein Export From Nucleus (GO:0006611)	2026-09-01	0.262886	0.999996	0	0	1.40872	1.8821	RANBP3L;NUP42;SMURF1;STRADA;XPO6;XPO5;RANBP17;PKD1;RAN
Regulation Of Nucleotide-Excision Repair (GO:2000819)	2026-09-01	0.262886	0.999996	0	0	1.40872	1.8821	SMARCE1;SMARCD1;BCL7A;ACTL6B;DPF1;ACTL6A;DPF2;ARID2;ARID1A
Cellular Component Assembly (GO:0022607)	76/260	0.26426	0.999996	0	0	1.09994	1.46383	CYFIP2;SPAG16;NCKAP1;TTC26;ARL6IP1;HFE;FAM107A;LAMC1;RIMS1;BAIAP2L2;BAIAP2L1;PCLO;PPP2R1A;DPYSL3;HYDIN;CAPN3;ELOB;SOX9;BSN;TEAD1;SLC25A46;MAGI1;TINF2;SHROOM2;P3H4;DNAJB14;SHROOM1;DARS1;PARD3;CSNK2B;GAS6;TP53;LLGL1;VAMP2;SPACA9;YAP1;NLGN3;RTN3;NLGN1;RTN1;NLGN2;KMT2A;DHX9;LIN7A;AIF1;ADD2;SLC9A3R1;SH3BP1;CALD1;MICAL1;TOGARAM1;NCKAP1L;DMD;JHY;HES1;SHOC1;WASF1;PPARGC1A;GPM6B;SPTBN1;WASF3;CD74;ACD;DMTN…
Histone Acetylation (GO:0016573)	19/60	0.266303	0.999996	0	0	1.23333	1.63185	SF3B5;ENY2;ACTL6B;ACTL6A;MORF4L1;KAT2A;KAT5;TMEM98;ATXN7;RUVBL2;RUVBL1;EP400;MBIP;EP300;EPC1;TAF7;EPC2;BRD8;MAP3K7
ERBB2 Signaling Pathway (GO:0038128)	2013-05-01	0.267843	0.999996	0	0	1.66289	2.19061	CUL5;EGF;NRG1;CPNE3;EGFR
Chondroitin Sulfate Biosynthetic Process (GO:0030206)	2013-05-01	0.267843	0.999996	0	0	1.66289	2.19061	CHST9;CHST11;CHSY1;CHST15;CHST3
Cotranslational Protein Targeting To Membrane (GO:0006613)	2013-05-01	0.267843	0.999996	0	0	1.66289	2.19061	SSR2;SSR1;SRP14;SEC62;SEC63
Ether Lipid Metabolic Process (GO:0046485)	2013-05-01	0.267843	0.999996	0	0	1.66289	2.19061	LIPE;AGPS;PEDS1;PLAAT3;PAFAH1B1
Inhibitory Synapse Assembly (GO:1904862)	2013-05-01	0.267843	0.999996	0	0	1.66289	2.19061	GABRA2;GABRB2;PLXNB1;HAPLN4;GABRG2
Intraciliary Retrograde Transport (GO:0035721)	2013-05-01	0.267843	0.999996	0	0	1.66289	2.19061	DYNC2LI1;DYNC2I1;IFT140;WDR19;DYNLL1
Microvillus Organization (GO:0032528)	2013-05-01	0.267843	0.999996	0	0	1.66289	2.19061	SLC9A3R1;RAP1A;FXYD5;TNIK;RAPGEF6
Myeloid Dendritic Cell Activation (GO:0001773)	2013-05-01	0.267843	0.999996	0	0	1.66289	2.19061	PYCARD;CAMK4;HMGB1;DOCK2;TGFBR2
ncRNA Transcription (GO:0098781)	2013-05-01	0.267843	0.999996	0	0	1.66289	2.19061	USPL1;CAVIN1;MARS1;GTF3A;SIRT7
Negative Regulation Of Cell Activation (GO:0050866)	2013-05-01	0.267843	0.999996	0	0	1.66289	2.19061	GPER1;PDGFB;TREM2;NR1D1;CD200
Negative Regulation Of Neuroinflammatory Response (GO:0150079)	2013-05-01	0.267843	0.999996	0	0	1.66289	2.19061	SYT11;TREM2;NR1D1;TNFRSF1B;CX3CL1
Positive Regulation Of Heterochromatin Formation (GO:0031453)	2013-05-01	0.267843	0.999996	0	0	1.66289	2.19061	TRIM28;SIN3A;TASOR;MPHOSPH8;RESF1
Positive Regulation Of Potassium Ion Transmembrane Transporter Activity (GO:1901018)	2013-05-01	0.267843	0.999996	0	0	1.66289	2.19061	KCNIP2;AKAP9;ANK2;ATP1B2;ATP1B1
Regulation Of cAMP-dependent Protein Kinase Activity (GO:2000479)	2013-05-01	0.267843	0.999996	0	0	1.66289	2.19061	PRKAR1A;PRKAR2B;PKIA;HTT;PKIG
Regulation Of Cell Projection Organization (GO:0031344)	2013-05-01	0.267843	0.999996	0	0	1.66289	2.19061	NTNG1;NTNG2;TREM2;MYO9A;ERMN
Regulation Of Flagellated Sperm Motility (GO:1901317)	2013-05-01	0.267843	0.999996	0	0	1.66289	2.19061	KIF9;RNASE10;CFAP69;TAC4;TACR1
Regulation Of Macrophage Cytokine Production (GO:0010935)	2013-05-01	0.267843	0.999996	0	0	1.66289	2.19061	SEMA7A;TGFB2;GPRC5B;PLCG2;IRAK3
Regulation Of Nitric-Oxide Synthase Biosynthetic Process (GO:0051769)	2013-05-01	0.267843	0.999996	0	0	1.66289	2.19061	SELENOS;GSTP1;NAMPT;TLR4;TLR2
Regulation Of Response To Stress (GO:0080134)	2013-05-01	0.267843	0.999996	0	0	1.66289	2.19061	ADCY8;CORO2B;MACROH2A1;SLC38A2;STOX1
Intracellular Glucose Homeostasis (GO:0001678)	14/43	0.269077	0.999996	0	0	1.2847	1.6865	KCNB1;ZBTB20;FOXK1;PIK3R2;NR1D1;HK2;IGF1R;GPER1;RACK1;LRRC8D;LRRC8A;GAS6;ZNF236;PPARGC1A
Lysosome Organization (GO:0007040)	14/43	0.269077	0.999996	0	0	1.2847	1.6865	TASL;SNAPIN;VPS33A;HPS4;MYO7A;NAGPA;CLN5;CLN3;HOOK2;CLVS2;TMEM106B;TPP1;ACP3;LAMTOR1
Intracellular Iron Ion Homeostasis (GO:0006879)	16/50	0.274534	0.999996	0	0	1.25234	1.61887	ATP6V1G1;NDFIP1;TFRC;CCDC115;HFE;SLC11A1;SLC11A2;CP;TMEM199;SLC22A17;TFR2;FTH1;B2M;FXN;ISCU;FTL
Actin Filament Bundle Assembly (GO:0051017)	1933-11-01	0.274721	0.999996	0	0	1.33049	1.719	BAIAP2L2;BAIAP2L1;DMTN;CALD1;MICAL1;DPYSL3;FAM107A;SHROOM2;SHROOM1;AIF1;ADD2
Actin Filament Bundle Organization (GO:0061572)	1933-11-01	0.274721	0.999996	0	0	1.33049	1.719	BAIAP2L2;BAIAP2L1;DMTN;CALD1;MICAL1;DPYSL3;FAM107A;SHROOM2;SHROOM1;AIF1;ADD2
Monoubiquitinated Protein Deubiquitination (GO:0035520)	1933-11-01	0.274721	0.999996	0	0	1.33049	1.719	SF3B5;USP47;ENY2;USP7;KAT2A;USP16;TMEM98;ATXN7;USP9X;TAF7;RNF2
Negative Regulation Of Endocytosis (GO:0045806)	1933-11-01	0.274721	0.999996	0	0	1.33049	1.719	SCAMP5;RUBCN;MCTP1;SYT11;APOC2;APOC1;RACK1;PRKD1;EPHA3;ARF6;TLR2
Positive Regulation Of Ion Transmembrane Transporter Activity (GO:0032414)	1933-11-01	0.274721	0.999996	0	0	1.33049	1.719	NLGN3;TCAF1;RELN;WNK2;AKAP9;DMD;ANK2;ATP1B2;PDZK1;NOL3;ATP1B1
Regulation Of Protein Polymerization (GO:0032271)	1933-11-01	0.274721	0.999996	0	0	1.33049	1.719	FCHSD2;HAX1;MAP2;ABL1;COTL1;ARHGAP18;TPPP;MAPT;PAK3;PFN1;TTBK1
Positive Regulation Of Wnt Signaling Pathway (GO:0030177)	33/109	0.275696	0.999996	0	0	1.15579	1.48918	PPM1N;GSKIP;XIAP;LYPD6;CDC73;EGFR;RUVBL1;UBR5;RSPO2;FAM53B;GPC5;DISC1;ATP6V1C2;TRPM4;USP47;SMURF2;UBE2B;CRBN;EGF;SKI;SFRP1;GPRC5B;TBL1XR1;BAMBI;WNK2;PIN1;TMEM9;ATP6V0C;LGR5;CSNK1G2;LGR4;CSNK1G1;TLR2
Axon Extension (GO:0048675)	2023-08-01	0.27694	0.999996	0	0	1.41909	1.82205	NLGN3;CYFIP1;SLC9A6;USP9X;SEMA3A;SSNA1;MAP1B;SLIT2
Bile Acid And Bile Salt Transport (GO:0015721)	2023-08-01	0.27694	0.999996	0	0	1.41909	1.82205	SLCO1C1;ABCC4;ATP8B1;SLC10A1;SLCO2B1;SLCO1A2;SLC51A;SLC27A5
Glial Cell Development (GO:0021782)	2023-08-01	0.27694	0.999996	0	0	1.41909	1.82205	EIF2B5;PRDM8;EIF2B4;NSUN5;TPPP;DLL1;SOX10;TLR2
Negative Regulation Of Actin Filament Polymerization (GO:0030837)	2023-08-01	0.27694	0.999996	0	0	1.41909	1.82205	TMSB4X;TWF2;SLIT2;CYRIB;PFN1;TMSB10;SSH1;KANK3
Negative Regulation Of Protein Depolymerization (GO:1901880)	2023-08-01	0.27694	0.999996	0	0	1.41909	1.82205	APC2;ATXN7;MID1IP1;KATNB1;CIB1;BMERB1;HDGFL3;CLASP2
Negative Regulation Of Protein Tyrosine Kinase Activity (GO:0061099)	2023-08-01	0.27694	0.999996	0	0	1.41909	1.82205	ZFYVE28;ERRFI1;ZGPAT;SH3BP5L;CBL;SRCIN1;VPS25;SNX6
Nuclear Membrane Reassembly (GO:0031468)	2023-08-01	0.27694	0.999996	0	0	1.41909	1.82205	SPAST;UBXN2A;REEP3;VPS4A;RCC1;BANF1;CHMP4A;SIRT2
Positive Regulation Of Cell-Substrate Junction Organization (GO:0150117)	2023-08-01	0.27694	0.999996	0	0	1.41909	1.82205	SFRP1;COL16A1;ROCK1;NRG1;PTPRJ;FERMT2;ARF6;LIMS1
Positive Regulation Of Neuron Apoptotic Process (GO:0043525)	2023-08-01	0.27694	0.999996	0	0	1.41909	1.82205	BACE1;PRNP;TGFB2;ITGAM;TYROBP;BAX;NUPR1;CDK5R1
Positive Regulation Of Protein Targeting To Membrane (GO:0090314)	2023-08-01	0.27694	0.999996	0	0	1.41909	1.82205	FIS1;PRNP;TCAF1;ITGAM;KCNB1;CIB1;FYN;PDZK1
Protein N-linked Glycosylation Via Asparagine (GO:0018279)	2023-08-01	0.27694	0.999996	0	0	1.41909	1.82205	DPM1;OST4;ST6GAL1;DAD1;MGAT5;PSMD2;MAGT1;UGGT1
Regulation Of Axon Extension Involved In Axon Guidance (GO:0048841)	2023-08-01	0.27694	0.999996	0	0	1.41909	1.82205	SEMA4A;SEMA7A;SEMA6A;SEMA3C;SEMA3D;SEMA3A;SEMA4B;SEMA6D
Regulation Of Extracellular Matrix Organization (GO:1903053)	2023-08-01	0.27694	0.999996	0	0	1.41909	1.82205	DDR1;NOTCH1;LAMA1;PRDM5;CEL;LAMC1;AGT;RUNX1
CRD-mediated mRNA Stabilization (GO:0070934)	2024-10-04	0.280711	0.999996	0	0	1.77367	2.25332	SYNCRIP;DHX9;PABPC1;PAIP1
N-acetylneuraminate Metabolic Process (GO:0006054)	2024-10-04	0.280711	0.999996	0	0	1.77367	2.25332	ST6GAL1;GNPDA1;GNPDA2;ST3GAL1
Actin Filament Depolymerization (GO:0030042)	2024-10-04	0.280711	0.999996	0	0	1.77367	2.25332	CFL2;MICAL1;TWF2;DSTN
calcineurin-NFAT Signaling Cascade (GO:0033173)	2024-10-04	0.280711	0.999996	0	0	1.77367	2.25332	PPP3CA;PPP3R1;NFATC2;NFATC1
Cellular Response To Forskolin (GO:1904322)	2024-10-04	0.280711	0.999996	0	0	1.77367	2.25332	ADCY3;ADCY2;ADCY8;GNAI1
Cellular Response To Leucine (GO:0071233)	2024-10-04	0.280711	0.999996	0	0	1.77367	2.25332	RPTOR;LARS1;SESN1;UBR2
Copper Ion Transport (GO:0006825)	2024-10-04	0.280711	0.999996	0	0	1.77367	2.25332	SLC31A2;SLC11A2;STEAP2;CUTC
Establishment Of Endothelial Intestinal Barrier (GO:0090557)	2024-10-04	0.280711	0.999996	0	0	1.77367	2.25332	TJP1;RAB1A;RAB1B;RAPGEF6
Inositol Phosphate Biosynthetic Process (GO:0032958)	2024-10-04	0.280711	0.999996	0	0	1.77367	2.25332	ITPKB;ITPKA;IP6K3;IP6K2
Negative Regulation Of Activin Receptor Signaling Pathway (GO:0032926)	2024-10-04	0.280711	0.999996	0	0	1.77367	2.25332	SKI;MAGI2;LEMD3;FSTL3
Negative Regulation Of Adenylate Cyclase Activity (GO:0007194)	2024-10-04	0.280711	0.999996	0	0	1.77367	2.25332	GRM3;GABBR2;GNAI3;AKAP5
Negative Regulation Of Centrosome Duplication (GO:0010826)	2024-10-04	0.280711	0.999996	0	0	1.77367	2.25332	KAT2A;RBM14;TMEM67;CENATAC
Negative Regulation Of Inclusion Body Assembly (GO:0090084)	2024-10-04	0.280711	0.999996	0	0	1.77367	2.25332	DNAJB2;SACS;HSPA2;HSPA1B
Negative Regulation Of Pathway-Restricted SMAD Protein Phosphorylation (GO:0060394)	2024-10-04	0.280711	0.999996	0	0	1.77367	2.25332	PMEPA1;LDLRAD4;SMAD6;SMAD7
Negative Regulation Of Response To Cytokine Stimulus (GO:0060761)	2024-10-04	0.280711	0.999996	0	0	1.77367	2.25332	SIGIRR;IRAK3;SH2B3;TLE5
Neuron Projection Maintenance (GO:1990535)	2024-10-04	0.280711	0.999996	0	0	1.77367	2.25332	PRNP;ABCD2;MAP1A;ATP1A3
Nucleoside Triphosphate Metabolic Process (GO:0009141)	2024-10-04	0.280711	0.999996	0	0	1.77367	2.25332	NME2;AK4;AK5;DCTPP1
Positive Regulation Of DNA Methylation-Dependent Heterochromatin Formation (GO:0090309)	2024-10-04	0.280711	0.999996	0	0	1.77367	2.25332	TRIM28;TASOR;MPHOSPH8;RESF1
Positive Regulation Of Chondrocyte Differentiation (GO:0032332)	2024-10-04	0.280711	0.999996	0	0	1.77367	2.25332	SOX9;BMPR1B;SOX6;SOX5
Regulation Of B Cell Apoptotic Process (GO:0002902)	2024-10-04	0.280711	0.999996	0	0	1.77367	2.25332	LYN;BTK;FNIP1;NOC2L
Regulation Of Axon Regeneration (GO:0048679)	2024-10-04	0.280711	0.999996	0	0	1.77367	2.25332	RTN4R;EPHA4;STK24;PTN
Regulation Of Calcium Ion Import Across Plasma Membrane (GO:1905664)	2024-10-04	0.280711	0.999996	0	0	1.77367	2.25332	PPP3CA;PRNP;PPP3R1;FYN
Regulation Of Inclusion Body Assembly (GO:0090083)	2024-10-04	0.280711	0.999996	0	0	1.77367	2.25332	DNAJB2;SACS;HSPA2;HSPA1B
Regulation Of Microtubule Nucleation (GO:0010968)	2024-10-04	0.280711	0.999996	0	0	1.77367	2.25332	PDE4DIP;EML2;GIT1;HSPA1B
Regulation Of Phagocytosis, Engulfment (GO:0060099)	2024-10-04	0.280711	0.999996	0	0	1.77367	2.25332	RAB31;PLCG2;NCKAP1L;TREM2
Regulation Of Phospholipase Activity (GO:0010517)	2024-10-04	0.280711	0.999996	0	0	1.77367	2.25332	APOC2;FGFR3;RASGRP1;FGFR1
Regulation Of Synapse Maturation (GO:0090128)	2024-10-04	0.280711	0.999996	0	0	1.77367	2.25332	CAMK2B;NEUROD2;RELN;NRXN1
Regulation Of Toll-Like Receptor 2 Signaling Pathway (GO:0034135)	2024-10-04	0.280711	0.999996	0	0	1.77367	2.25332	LYN;MFHAS1;CYBA;TREM2
Removal Of Superoxide Radicals (GO:0019430)	2024-10-04	0.280711	0.999996	0	0	1.77367	2.25332	NQO1;PRDX1;SOD2;MT3
Response To Forskolin (GO:1904321)	2024-10-04	0.280711	0.999996	0	0	1.77367	2.25332	ADCY3;ADCY2;ADCY8;GNAI1
Response To Leucine (GO:0043201)	2024-10-04	0.280711	0.999996	0	0	1.77367	2.25332	RPTOR;LARS1;SESN1;UBR2
Sarcoplasmic Reticulum Calcium Ion Transport (GO:0070296)	2024-10-04	0.280711	0.999996	0	0	1.77367	2.25332	RYR1;RYR2;NOL3;RYR3
Synaptic Vesicle Transport (GO:0048489)	2024-10-04	0.280711	0.999996	0	0	1.77367	2.25332	SNAPIN;KIF5C;KIF5A;DNM2
Aortic Valve Development (GO:0003176)	13/40	0.282489	0.999996	0	0	1.28124	1.61964	ROBO2;SMAD2;NOTCH1;ROCK1;NFATC1;SMAD6;TNFRSF1B;ROBO1;TGFBR2;EFNA1;HEY2;SLIT2;SOX9
Negative Regulation Of Secretion By Cell (GO:1903531)	13/40	0.282489	0.999996	0	0	1.28124	1.61964	SYT4;NOTCH1;CYP51A1;HMGCR;TNFRSF1B;GRM7;HRH3;SYT11;DPH3;ERP29;APOE;STXBP6;SERGEF
Positive Regulation Of Insulin Secretion (GO:0032024)	13/40	0.282489	0.999996	0	0	1.28124	1.61964	NLGN2;SLC30A8;BAD;SIRT6;MYRIP;ADCY8;BAIAP3;PSMD9;ANO1;GLUD1;GPER1;LRRC8A;TRPM4
Regulation Of Glycolytic Process (GO:0006110)	13/40	0.282489	0.999996	0	0	1.28124	1.61964	HDAC4;PGAM1;PRKAG2;ZBTB20;SIRT6;SLC4A4;RPTOR;P2RX7;FLCN;MLST8;EP300;NUPR1;GIT1
Regulation Of Microtubule Polymerization (GO:0031113)	13/40	0.282489	0.999996	0	0	1.28124	1.61964	CAV3;DYRK1A;SLAIN2;TUBB4A;EML2;CLIP3;PSRC1;MAP2;AKAP9;RPS3;TOGARAM1;MAPT;CDK5R1
Regulation Of Protein Dephosphorylation (GO:0035304)	13/40	0.282489	0.999996	0	0	1.28124	1.61964	ANKLE2;HTT;DYNLL1;ARPP19;MFHAS1;PPP6R2;SMPD1;PPP6R3;PIN1;NSMF;CALM1;CALM2;PPIA
Regulation Of Cilium Assembly (GO:1902017)	22/71	0.28317	0.999996	0	0	1.19491	1.50763	USP6NL;YAP1;GSK3B;CDKL5;IFT140;LIMK2;GDI2;CCP110;HTT;TBC1D2B;TCHP;DYNC2LI1;IFT20;TBC1D14;CDK10;EVI5L;CEP97;TBC1D22A;EVI5;CDKL1;ATG5;TBC1D16
Epithelial To Mesenchymal Transition (GO:0001837)	15/47	0.28775	0.999996	0	0	1.24739	1.55383	GSK3B;TGFB2;NOTCH1;ROCK1;TGFBR1;TGFBR3;OLFM1;TRIM28;DLG5;HEY2;TASOR;S100A4;SOX9;FGFR1;LIMS1
Cardiac Muscle Cell Action Potential Involved In Contraction (GO:0086002)	1930-10-01	0.289315	0.999996	0	0	1.33043	1.65005	GJC1;RYR2;GJA1;CAV3;CACNA2D1;CACNA1C;FGF12;KCNJ2;SCN1A;SNTA1
Lamellipodium Organization (GO:0097581)	1930-10-01	0.289315	0.999996	0	0	1.33043	1.65005	CYFIP1;GOLPH3;DMTN;CTTN;SPATA13;ARHGEF4;MYO9B;WASF1;PHPT1;ARHGEF6
Negative Regulation Of Carbohydrate Metabolic Process (GO:0045912)	1930-10-01	0.289315	0.999996	0	0	1.33043	1.65005	HDAC4;FLCN;USP7;KAT2A;PLEK;EP300;SIRT6;NUPR1;PGPEP1;GIT1
Negative Regulation Of Protein Modification By Small Protein Conjugation Or Removal (GO:1903321)	17/54	0.291354	0.999996	0	0	1.2227	1.50785	PRKCG;RPL5;UBXN1;CAMLG;USP4;PINX1;RPL11;SIRT7;SMAD7;GNL3L;SUMO1;RPS3;CAPN3;SQSTM1;VPS28;HSPA1B;COPS9
Ribosomal Large Subunit Biogenesis (GO:0042273)	17/54	0.291354	0.999996	0	0	1.2227	1.50785	RPL5;RPL10;RPLP0;RPL11;GTF3A;LTO1;RPL35A;NOC2L;WDR12;RPL6;RPL7;NSA2;PES1;CINP;RPL14;BRIX1;RPL26
Adenine Nucleotide Transport (GO:0051503)	2020-07-01	0.292452	0.999996	0	0	1.43267	1.76141	SLC17A9;LRRC8C;LRRC8D;LRRC8A;SLC25A23;SLC25A5;SLC19A1
Endoplasmic Reticulum Calcium Ion Homeostasis (GO:0032469)	2020-07-01	0.292452	0.999996	0	0	1.43267	1.76141	BCAP31;FIS1;WFS1;CCDC47;BAX;SELENOK;TMCO1
Regulation Of Cardiac Muscle Contraction By Calcium Ion Signaling (GO:0010882)	2020-07-01	0.292452	0.999996	0	0	1.43267	1.76141	RYR2;ATP1A2;DMD;CACNA1C;ATP1B1;CALM1;CALM2
Regulation Of Protein Localization To Cell Periphery (GO:1904375)	2020-07-01	0.292452	0.999996	0	0	1.43267	1.76141	CLN3;VPS4A;SIRT6;LDLRAP1;ZDHHC2;ACTB;SPTBN1
Stress-Activated Protein Kinase Signaling Cascade (GO:0031098)	2020-07-01	0.292452	0.999996	0	0	1.43267	1.76141	MAP2K3;IKBKB;CCM2;MAPK14;MAP3K13;MAP3K7;MAPK3
Transport Along Microtubule (GO:0010970)	2020-07-01	0.292452	0.999996	0	0	1.43267	1.76141	CLIP3;DYNC1I2;SNAPIN;BLOC1S1;KXD1;BORCS7;DYNC1I1
ATP Synthesis Coupled Electron Transport (GO:0042773)	2024-07-03	0.293204	0.999996	0	0	1.99529	2.44799	NDUFB6;NDUFS2;NDUFV1
TRIF-dependent Toll-Like Receptor Signaling Pathway (GO:0035666)	2024-07-03	0.293204	0.999996	0	0	1.99529	2.44799	TICAM2;TRAF3;TLR4
U4 snRNA 3'-End Processing (GO:0034475)	2024-07-03	0.293204	0.999996	0	0	1.99529	2.44799	EXOSC6;EXOSC5;EXOSC3
Adenylate Cyclase-Inhibiting G Protein-Coupled Acetylcholine Receptor Signaling Pathway (GO:0007197)	2024-07-03	0.293204	0.999996	0	0	1.99529	2.44799	CHRM3;HRH3;CHRM5
Arginine Catabolic Process (GO:0006527)	2024-07-03	0.293204	0.999996	0	0	1.99529	2.44799	ARG2;OAT;DDAH1
Aromatic Amino Acid Transport (GO:0015801)	2024-07-03	0.293204	0.999996	0	0	1.99529	2.44799	SLC7A5;SLC25A29;SLC3A2
Aspartate Family Amino Acid Biosynthetic Process (GO:0009067)	2024-07-03	0.293204	0.999996	0	0	1.99529	2.44799	MTRR;MTR;PLOD2
Cellular Modified Amino Acid Biosynthetic Process (GO:0042398)	2024-07-03	0.293204	0.999996	0	0	1.99529	2.44799	PTDSS2;SLC27A1;PLOD2
Cellular Response To Angiotensin (GO:1904385)	2024-07-03	0.293204	0.999996	0	0	1.99529	2.44799	CA2;CAMK2A;SLC30A10
Cellular Response To Interferon-Alpha (GO:0035457)	2024-07-03	0.293204	0.999996	0	0	1.99529	2.44799	RO60;PYHIN1;GAS6
Cellular Response To Leptin Stimulus (GO:0044320)	2024-07-03	0.293204	0.999996	0	0	1.99529	2.44799	UGCG;STAT3;MT3
Cellular Response To Nitric Oxide (GO:0071732)	2024-07-03	0.293204	0.999996	0	0	1.99529	2.44799	GUCY1B1;KCNC2;MTR
Cellular Response To Reactive Nitrogen Species (GO:1902170)	2024-07-03	0.293204	0.999996	0	0	1.99529	2.44799	GUCY1B1;KCNC2;MTR
Establishment Of Golgi Localization (GO:0051683)	2024-07-03	0.293204	0.999996	0	0	1.99529	2.44799	SLC9A3R1;RIPOR1;STK25
Fructose Transmembrane Transport (GO:0015755)	2024-07-03	0.293204	0.999996	0	0	1.99529	2.44799	SLC2A9;SLC2A3;SLC2A5
Intracellular pH Elevation (GO:0051454)	2024-07-03	0.293204	0.999996	0	0	1.99529	2.44799	CLN3;SLC45A2;SLC26A3
Methionine Metabolic Process (GO:0006555)	2024-07-03	0.293204	0.999996	0	0	1.99529	2.44799	MSRA;MTRR;MTR
Natural Killer Cell Differentiation (GO:0001779)	2024-07-03	0.293204	0.999996	0	0	1.99529	2.44799	PIK3CD;TOX;PBX1
Negative Regulation Of Actin Nucleation (GO:0051126)	2024-07-03	0.293204	0.999996	0	0	1.99529	2.44799	GMFB;GMFG;CTNNA2
Negative Regulation Of cAMP-dependent Protein Kinase Activity (GO:2000480)	2024-07-03	0.293204	0.999996	0	0	1.99529	2.44799	PRKAR1A;PRKAR2B;PKIG
Negative Regulation Of Fatty Acid Oxidation (GO:0046322)	2024-07-03	0.293204	0.999996	0	0	1.99529	2.44799	ACADVL;SOX9;PLIN5
Negative Regulation Of Microglial Cell Activation (GO:1903979)	2024-07-03	0.293204	0.999996	0	0	1.99529	2.44799	SYT11;NR1D1;CX3CL1
Negative Regulation Of Mitochondrial Fusion (GO:0010637)	2024-07-03	0.293204	0.999996	0	0	1.99529	2.44799	TFRC;BNIP3;HUWE1
Neuron Fate Specification (GO:0048665)	2024-07-03	0.293204	0.999996	0	0	1.99529	2.44799	MYT1L;DLL1;POU3F2
Neurotransmitter Receptor Transport, Endosome To Plasma Membrane (GO:0099639)	2024-07-03	0.293204	0.999996	0	0	1.99529	2.44799	LRRC7;VPS35;RAB11A
Nucleobase-Containing Small Molecule Interconversion (GO:0015949)	2024-07-03	0.293204	0.999996	0	0	1.99529	2.44799	GUK1;AK4;AK5
Peptidyl-Proline Hydroxylation To 4-hydroxy-L-proline (GO:0018401)	2024-07-03	0.293204	0.999996	0	0	1.99529	2.44799	EGLN3;EGLN2;P4HA2
Plasma Membrane To Endosome Transport (GO:0048227)	2024-07-03	0.293204	0.999996	0	0	1.99529	2.44799	USP6NL;RAB5C;RAB11A
Positive Regulation Of DNA Demethylation (GO:1901537)	2024-07-03	0.293204	0.999996	0	0	1.99529	2.44799	USP7;USP9X;TOX
Positive Regulation Of Aspartic-Type Peptidase Activity (GO:1905247)	2024-07-03	0.293204	0.999996	0	0	1.99529	2.44799	EFNA1;LYN;EPHA4
Positive Regulation Of Cell Migration By Vascular Endothelial Growth Factor Signaling Pathway (GO:0038089)	2024-07-03	0.293204	0.999996	0	0	1.99529	2.44799	HSPB1;PIK3CD;PRKD1
Positive Regulation Of Intracellular Steroid Hormone Receptor Signaling Pathway (GO:0033145)	2024-07-03	0.293204	0.999996	0	0	1.99529	2.44799	YAP1;WBP2;LMO3
Positive Regulation Of Leukocyte Differentiation (GO:1902107)	2024-07-03	0.293204	0.999996	0	0	1.99529	2.44799	LGALS1;NCKAP1L;HMGB1
Positive Regulation Of Microtubule Nucleation (GO:0090063)	2024-07-03	0.293204	0.999996	0	0	1.99529	2.44799	PDE4DIP;GIT1;HSPA1B
Positive Regulation Of Vascular Associated Smooth Muscle Cell Migration (GO:1904754)	2024-07-03	0.293204	0.999996	0	0	1.99529	2.44799	DOCK4;IGFBP5;PDGFB
Post-Translational Protein Targeting To Membrane, Translocation (GO:0031204)	2024-07-03	0.293204	0.999996	0	0	1.99529	2.44799	SEC61B;SEC62;SEC63
Purine-Containing Compound Metabolic Process (GO:0072521)	2024-07-03	0.293204	0.999996	0	0	1.99529	2.44799	GUK1;OARD1;MACROD2
rRNA Pseudouridine Synthesis (GO:0031118)	2024-07-03	0.293204	0.999996	0	0	1.99529	2.44799	TSR3;NHP2;NOP10
Regulation Of Cdc42 Protein Signal Transduction (GO:0032489)	2024-07-03	0.293204	0.999996	0	0	1.99529	2.44799	RIT2;ABL1;APOE
Regulation Of Chaperone-Mediated Autophagy (GO:1904714)	2024-07-03	0.293204	0.999996	0	0	1.99529	2.44799	CTSA;EEF1A1;GFAP
Regulation Of Epithelial To Mesenchymal Transition Involved In Endocardial Cushion Formation (GO:1905005)	2024-07-03	0.293204	0.999996	0	0	1.99529	2.44799	TGFB2;TGFBR1;TGFBR2
Regulation Of Establishment Of Protein Localization To Mitochondrion (GO:1903747)	2024-07-03	0.293204	0.999996	0	0	1.99529	2.44799	HAX1;MAPT;PARL
Regulation Of Heterochromatin Formation (GO:0031445)	2024-07-03	0.293204	0.999996	0	0	1.99529	2.44799	KDM1A;SIN3A;MACROH2A1
Regulation Of Lysosome Size (GO:0062196)	2024-07-03	0.293204	0.999996	0	0	1.99529	2.44799	SNAPIN;KXD1;BORCS7
Regulation Of Mesenchymal Stem Cell Differentiation (GO:2000739)	2024-07-03	0.293204	0.999996	0	0	1.99529	2.44799	SOX9;SOX6;SOX5
Regulation Of Myeloid Leukocyte Differentiation (GO:0002761)	2024-07-03	0.293204	0.999996	0	0	1.99529	2.44799	UBASH3B;PRXL2A;CAMK4
Regulation Of Response To Wounding (GO:1903034)	2024-07-03	0.293204	0.999996	0	0	1.99529	2.44799	CADM4;STK24;SRSF6
Regulation Of Wound Healing, Spreading Of Epidermal Cells (GO:1903689)	2024-07-03	0.293204	0.999996	0	0	1.99529	2.44799	RREB1;FERMT2;CLASP2
Response To Auditory Stimulus (GO:0010996)	2024-07-03	0.293204	0.999996	0	0	1.99529	2.44799	USP53;ATP1A2;PTN
siRNA Processing (GO:0030422)	2024-07-03	0.293204	0.999996	0	0	1.99529	2.44799	TSNAX;PRKRA;TARBP2
Sialylation (GO:0097503)	2024-07-03	0.293204	0.999996	0	0	1.99529	2.44799	ST6GAL1;ST8SIA3;ST3GAL1
Spermidine Metabolic Process (GO:0008216)	2024-07-03	0.293204	0.999996	0	0	1.99529	2.44799	DHPS;SLC38A2;SRM
Thyroid Hormone Transport (GO:0070327)	2024-07-03	0.293204	0.999996	0	0	1.99529	2.44799	SLCO1C1;SLC7A5;SLC3A2
Sodium Ion Transmembrane Transport (GO:0035725)	25/82	0.296974	0.999996	0	0	1.16728	1.41721	SLC24A2;SLC24A3;ATP1A3;ATP1A2;SLC4A4;NALCN;SLC8A2;TRPM4;SLC12A2;SLC6A17;SLC6A15;SLC12A1;SLC6A11;ATP1B2;ATP1B1;SLC6A8;SCNN1D;SLC9A6;SLC6A9;SLC9A7;SLC9A8;KCNK1;SCN2A;HCN2;HCN1
Aortic Valve Morphogenesis (GO:0003180)	1937-12-01	0.297005	0.999996	0	0	1.27724	1.55058	ROBO2;SMAD2;EFNA1;NOTCH1;ROCK1;HEY2;NFATC1;SLIT2;SOX9;SMAD6;ROBO1;TGFBR2
Calcium Ion Import Across Plasma Membrane (GO:0098703)	1937-12-01	0.297005	0.999996	0	0	1.27724	1.55058	SLC24A2;CACNA1I;CACNA2D1;SCN8A;CACNA1B;CACNA1A;CACNA1C;SCN2A;CLU;SCN3A;SLC8A2;SCN1A
Positive Regulation Of Signaling (GO:0023056)	1937-12-01	0.297005	0.999996	0	0	1.27724	1.55058	RIMS2;LGI1;RIMS1;RIMS4;CLSTN2;SYT1;CLSTN3;DLG4;CLSTN1;ECE1;GRIK2;CDKN2AIP
Regulation Of Sodium Ion Transmembrane Transporter Activity (GO:2000649)	1937-12-01	0.297005	0.999996	0	0	1.27724	1.55058	FGF14;CAV3;HECW2;WNK2;FXYD1;HECW1;FXYD7;DMD;FXYD6;FXYD5;UTRN;FGF12
Sodium Ion Transport (GO:0006814)	27/89	0.297149	0.999996	0	0	1.15902	1.4065	SLC24A2;SLC23A2;SLC24A3;ATP1A2;SLC4A4;NALCN;SLC8A2;SCN3A;SCN1A;NDUFA9;SLC12A2;SLC6A17;SLC6A15;SLC12A1;SLC6A11;ATP1B1;SLC9B2;SLC5A6;SLC6A8;SCNN1D;SLC6A9;SCN8A;SLC9A8;KCNK1;SCN2A;HCN2;HCN1
Regulation Of Cell Growth (GO:0001558)	66/227	0.298726	0.999996	0	0	1.0914	1.31865	PRR5;CDKN1A;NDUFA13;BTG1;TFRC;FHL1;FAM107A;JADE1;TNC;PTPRJ;CIB1;ENO1;RERG;ING4;RPTOR;TCHP;FLCN;GJA1;PPP2R1A;RPS6KA1;RACK1;MLST8;PLCE1;TEAD1;H3-3A;TSPYL2;USP47;NRG1;IL17RB;TGFBR1;SFRP1;PSRC1;NRG3;TP53;FXN;YAP1;PSMD10;MAPKAP1;EI24;CDKN2AIP;EGFR;RNF2;PPP2CA;DNAJB2;CCDC85B;SPOCK1;SLIT2;IP6K2;CDKN2D;LGI1;TGFB2;EGLN2;SMAD3;PTCH2;MT3;AGT;ESR2;PPT1;ST20;LAMTOR2;CHPT1;LAMTOR1;CRLF3;CEP43;HSPA1B;BCAR1
Phosphatidylinositol Phosphate Biosynthetic Process (GO:0046854)	14/44	0.301956	0.999996	0	0	1.24179	1.48701	PI4K2B;SMG1;TMEM150A;TTC7B;PIK3CD;PIK3R2;EFR3B;ITPKB;ITPKA;PIP4K2C;SOCS7;IP6K3;PI4K2A;IP6K2
Positive Regulation Of Osteoblast Differentiation (GO:0045669)	14/44	0.301956	0.999996	0	0	1.24179	1.48701	YAP1;WWTR1;ZHX3;CTNNBIP1;LRP3;NPNT;ATRAID;RUNX2;PPP3CA;SCUBE3;PRKD1;BMPR1B;IL6R;FERMT2
Negative Regulation Of Intracellular Signal Transduction (GO:1902532)	67/231	0.305054	0.999996	0	0	1.08764	1.29132	DGKG;MAPKBP1;NDUFA13;PDCD6;WWC1;WWC2;PLEK;PEBP1;PTPRJ;CIB1;RORA;TREM2;IFI35;NOC2L;IGF1R;PYCARD;FLCN;SPRED1;PPP2R1A;TMSB4X;GPER1;RPS6KA1;RACK1;PHLDA3;MAP2K3;TLE1;PDE4D;MAGI2;TSC2;DUSP8;DUSP26;CARD19;DEPDC5;SHANK2;PSMD10;RNF34;USP10;NPRL2;GSTP1;PPM1N;PIK3R2;UBR2;NLRC3;NOL3;ARHGAP12;PPP2CA;SLC9A3R1;SH3BP1;NLRP3;SLIT2;FNIP1;RFFL;SH2B3;LYN;PLEKHA1;CAV3;UBE2B;STAT1;PDE2A;NR1D1;CYRIB;MAPK14;ARHGAP25;P2R…
Negative Regulation Of MAP Kinase Activity (GO:0043407)	16/51	0.305165	0.999996	0	0	1.21647	1.44384	LYN;PTPN1;CAV3;GSTP1;PAQR3;PTPRJ;IRAK3;AGT;HIPK3;MAPK8IP1;SMPD1;APOE;ZNF675;SH2B3;CDK5RAP3;ANKS1B
Amino Acid Import Across Plasma Membrane (GO:0089718)	2027-09-01	0.30534	0.999996	0	0	1.33037	1.57826	SLC7A5;SLC47A1;SLC6A9;SLC1A1;SLC1A2;SLC3A2;SLC1A6;SLC38A2;SLC7A2
Establishment Of Protein Localization To Vacuole (GO:0072666)	2027-09-01	0.30534	0.999996	0	0	1.33037	1.57826	CACNG7;CACNG8;VPS13C;VPS13A;VPS37A;SNF8;VPS37B;VPS25;VPS28
Iron-Sulfur Cluster Assembly (GO:0016226)	2027-09-01	0.30534	0.999996	0	0	1.33037	1.57826	HSPA9;NFS1;GLRX5;BOLA1;CIAO2A;CIAO2B;FXN;ISCU;NUBP2
Metallo-Sulfur Cluster Assembly (GO:0031163)	2027-09-01	0.30534	0.999996	0	0	1.33037	1.57826	HSPA9;NFS1;GLRX5;BOLA1;CIAO2A;CIAO2B;FXN;ISCU;NUBP2
Positive Regulation Of Calcium Ion Transmembrane Transporter Activity (GO:1901021)	2027-09-01	0.30534	0.999996	0	0	1.33037	1.57826	RYR2;PPP3CA;PPP3R1;STAC3;HTT;ANK2;ATP1B1;CALM1;CALM2
Regulation Of Actin Polymerization Or Depolymerization (GO:0008064)	2027-09-01	0.30534	0.999996	0	0	1.33037	1.57826	FCHSD2;HAX1;SH3BP1;COTL1;ARHGAP18;BRK1;PAK3;PFN1;ARHGAP35
Regulation Of Mitotic Cell Cycle Phase Transition (GO:1901990)	26/86	0.308992	0.999996	0	0	1.15325	1.35442	KLHL18;SMARCD1;CDKN1A;CCNH;AMBRA1;PKD1;PPP2CA;BCL7A;DPF1;DPF2;ARID2;TMEM14B;CDKN2D;SMARCE1;KCNH5;PLK5;ACTL6B;NEK6;ACTL6A;ARID1A;SIRT2;ANLN;RGCC;CDK4;HECW2;PSME1
Transforming Growth Factor Beta Receptor Signaling Pathway (GO:0007179)	22/72	0.309015	0.999996	0	0	1.17094	1.37511	SMAD2;TGFB2;SMAD3;ITGB5;ZFYVE9;USP9X;STAT3;PTPRK;SMAD6;TGFBR1;TGFBR2;SMAD7;TGFBR3;SKI;GARS1;BAMBI;ID1;GCNT2;ZYX;ADAM9;MAP3K7;FERMT2
Vesicle Fusion (GO:0006906)	24/79	0.309174	0.999996	0	0	1.16128	1.36318	SYT4;STX16;VPS33A;GOSR2;VPS33B;GOSR1;VPS4A;YIPF5;RAB39A;IRAG2;STX10;STX1B;CLN3;SYT11;RUBCNL;VTI1A;YIPF7;CHMP4A;STXBP6;RAB8A;VAMP2;RAB8B;ARL8B;BET1
DNA Modification (GO:0006304)	2017-06-01	0.309778	0.999996	0	0	1.45121	1.70068	EXOSC6;EXOSC5;MPG;TDG;NEIL1;MUTYH
Carbohydrate Derivative Transport (GO:1901264)	2017-06-01	0.309778	0.999996	0	0	1.45121	1.70068	SCARB1;CLN3;SLC10A7;NPC2;SLC29A1;SLC29A3
Embryonic Axis Specification (GO:0000578)	2017-06-01	0.309778	0.999996	0	0	1.45121	1.70068	SMAD2;MESP1;RIPPLY2;TASOR;SMAD6;CXXC4
Growth Hormone Receptor Signaling Pathway (GO:0060396)	2017-06-01	0.309778	0.999996	0	0	1.45121	1.70068	LYN;STAT5A;GHR;PTPN1;STAT3;JAK3
Negative Regulation Of Ubiquitin-Protein Transferase Activity (GO:0051444)	2017-06-01	0.309778	0.999996	0	0	1.45121	1.70068	RPL5;RPS7;RPL11;BUB3;RPL17;SMAD7
Nuclear-Transcribed mRNA Catabolic Process, Exonucleolytic (GO:0000291)	2017-06-01	0.309778	0.999996	0	0	1.45121	1.70068	EXOSC6;NT5C3B;EXOSC5;CNOT7;EXOSC3;DCP2
Positive Regulation Of Potassium Ion Transmembrane Transport (GO:1901381)	2017-06-01	0.309778	0.999996	0	0	1.45121	1.70068	KCNIP2;AMIGO1;AKAP9;ANK2;ATP1B2;ATP1B1
Regulation Of DNA Methylation-Dependent Heterochromatin Formation (GO:0090308)	2017-06-01	0.309778	0.999996	0	0	1.45121	1.70068	KDM1A;TRIM28;TASOR;DYRK1A;MPHOSPH8;RESF1
Regulation Of Receptor Signaling Pathway Via STAT (GO:1904892)	2017-06-01	0.309778	0.999996	0	0	1.45121	1.70068	PTPRT;EGF;MGAT5;DOT1L;HES1;JAK3
Regulation Of Telomere Maintenance Via Telomere Lengthening (GO:1904356)	2017-06-01	0.309778	0.999996	0	0	1.45121	1.70068	ERCC4;PINX1;TINF2;TERF1;TERF2;SMG6
Regulation Of Tubulin Deacetylation (GO:0090043)	2017-06-01	0.309778	0.999996	0	0	1.45121	1.70068	KAT2A;ZZZ3;MBIP;EP300;MAPT;TPPP
Regulation Of Vacuole Organization (GO:0044088)	2017-06-01	0.309778	0.999996	0	0	1.45121	1.70068	SCARB2;IFT20;MTMR3;RAB1B;TBC1D14;UBQLN2
Response To Interferon-Alpha (GO:0035455)	2017-06-01	0.309778	0.999996	0	0	1.45121	1.70068	IFITM3;IFNAR2;RO60;IFITM2;PYHIN1;GAS6
Protein Targeting To Vacuole (GO:0006623)	1934-11-01	0.312801	0.999996	0	0	1.27256	1.47895	SCARB2;AP4M1;AP3M1;SMURF1;VPS13C;VPS4A;VPS13A;VPS37A;VPS37B;NAGPA;SQSTM1
Response To Amino Acid Starvation (GO:1990928)	13/41	0.317286	0.999996	0	0	1.2354	1.41818	CDKN1A;MIOS;NPRL2;FLCN;DAP;RRAGA;SESN1;LARS1;PRKD1;DEPDC5;KPTN;GCN1;MAPK3
Regulation Of Intrinsic Apoptotic Signaling Pathway (GO:2001242)	15/48	0.319964	0.999996	0	0	1.20951	1.37829	BCAP31;FIS1;NDUFA13;PLEKHF1;NOC2L;NOL3;BBC3;PYCARD;SLC9A3R1;RACK1;NUPR1;TP53;BOK;BCL2L1;GSDME
Epigenetic Regulation Of Gene Expression (GO:0040029)	25/83	0.321417	0.999996	0	0	1.14707	1.30195	HDAC4;SMARCD1;KMT2A;KDM1B;WBP2;PHF1;DPY30;NOC2L;MACROH2A1;RNF2;TRMT112;TDG;TASOR;EP300;EPC1;MEN1;RBM14;SIRT6;SIRT7;SIRT2;RNF168;TP53;MPHOSPH8;CGGBP1;GLYR1
Ceramide Metabolic Process (GO:0006672)	17/55	0.321467	0.999996	0	0	1.19044	1.35098	CERS4;ABCA2;CERS5;CERK;CEL;CLN8;CLN6;PPP2CA;SGPL1;SPTLC1;PPP2R1A;SPTLC3;SMPD1;ORMDL2;ST6GALNAC3;PLPP2;ST6GALNAC6
Positive Regulation Of Protein Secretion (GO:0050714)	23/76	0.322012	0.999996	0	0	1.15484	1.30863	ACHE;TGFB2;SLC30A8;NLGN2;TMED10;BAD;TREM2;FRMD4A;SIRT6;MYRIP;IER3IP1;SYTL4;PSMD9;GLUD1;GOLPH3;GPER1;ADAM9;LRRC8A;APBB1;PPIA;TLR4;ARF6;TLR2
Regulation Of Ras Protein Signal Transduction (GO:0046578)	23/76	0.322012	0.999996	0	0	1.15484	1.30863	TGFB2;NOTCH1;CADM4;DENND1A;STARD8;MAPKAP1;RASGRF1;RDX;ARHGEF18;MMD2;ARHGAP17;DENND3;MYO9B;DYNLL1;RASGRP1;FLCN;KBTBD6;SH3BP1;PLCE1;KBTBD7;SQSTM1;GIT1;ARF6
Positive Regulation Of Apoptotic Signaling Pathway (GO:2001235)	19/62	0.322167	0.999996	0	0	1.17581	1.33182	BCAP31;FIS1;PLEKHF1;TNFSF12;TPD52L1;TGFBR1;BBC3;PYCARD;SLC9A3R1;GPER1;RACK1;RPS3;CTSH;BAX;NUPR1;TLR4;TP53;BOK;GSDME
Phagocytosis (GO:0006909)	21/69	0.322297	0.999996	0	0	1.16423	1.31824	ITGAM;TICAM2;ITGB3;SLC11A1;ANXA11;TREM2;C1ORF43;HMGB1;MERTK;AIF1;ARHGAP25;ARHGAP12;GULP1;TYROBP;SH3BP1;TYRO3;MYH9;PIP5K1A;CD14;GAS6;TLR4
Mononuclear Cell Differentiation (GO:1903131)	2024-08-01	0.3231	0.999996	0	0	1.33031	1.50297	LYN;FLT3;MT1G;MYH9;TREM2;IKZF1;GAS6;CLU
Outflow Tract Septum Morphogenesis (GO:0003148)	2024-08-01	0.3231	0.999996	0	0	1.33031	1.50297	ROBO2;TGFB2;SEMA3C;PARVA;SMAD6;ZFPM2;ROBO1;TGFBR2
Positive Regulation Of Peptidyl-Threonine Phosphorylation (GO:0010800)	2024-08-01	0.3231	0.999996	0	0	1.33031	1.50297	RPTOR;CAB39;EGF;PRKAG2;CALM1;CALM2;UBE2K;STOX1
Regulation Of Cysteine-Type Endopeptidase Activity (GO:2000116)	2024-08-01	0.3231	0.999996	0	0	1.33031	1.50297	CST3;PYCARD;FYN;GRIN2B;MT3;TTBK1;BIRC2;GRIN1
Regulation Of Endoplasmic Reticulum Stress-Induced Intrinsic Apoptotic Signaling Pathway (GO:1902235)	2024-08-01	0.3231	0.999996	0	0	1.33031	1.50297	PTPN1;CREB3;BCL2L11;SELENOS;SYVN1;NCK2;TMBIM6;BOK
Regulation Of Supramolecular Fiber Organization (GO:1902903)	2024-08-01	0.3231	0.999996	0	0	1.33031	1.50297	AKAP13;HAX1;MAP2;MAP1B;MAP1A;AEBP1;APOE;MAPT
Aorta Development (GO:0035904)	2014-05-01	0.329457	0.999996	0	0	1.47802	1.64106	PDGFRB;ROBO2;PDE2A;ROBO1;TGFBR2
Glucosamine-Containing Compound Metabolic Process (GO:1901071)	2014-05-01	0.329457	0.999996	0	0	1.47802	1.64106	EXTL2;OGA;MGAT3;CHST1;CHST3
Maturation Of LSU-rRNA From Tricistronic rRNA Transcript (SSU-rRNA, 5.8S rRNA, LSU-rRNA) (GO:0000463)	2014-05-01	0.329457	0.999996	0	0	1.47802	1.64106	DDX18;PES1;RPL35;WDR12;RPL7
Microvillus Assembly (GO:0030033)	2014-05-01	0.329457	0.999996	0	0	1.47802	1.64106	SLC9A3R1;RAP1A;FXYD5;TNIK;RAPGEF6
Mitochondrial Calcium Ion Transmembrane Transport (GO:0006851)	2014-05-01	0.329457	0.999996	0	0	1.47802	1.64106	SMDT1;MCUB;PMPCB;MICU1;SLC25A23
Mitochondrion Transport Along Microtubule (GO:0047497)	2014-05-01	0.329457	0.999996	0	0	1.47802	1.64106	RHOT2;SPAST;HSBP1;MAPT;SYBU
Negative Regulation Of Defense Response To Virus (GO:0050687)	2014-05-01	0.329457	0.999996	0	0	1.47802	1.64106	ILRUN;C1QBP;NT5C2;TARBP2;ATG5
Negative Regulation Of Smooth Muscle Cell Migration (GO:0014912)	2014-05-01	0.329457	0.999996	0	0	1.47802	1.64106	NDRG4;IGFBP5;SLIT2;AIF1;PRKG1
Negative Regulation Of Transcription Regulatory Region DNA Binding (GO:2000678)	2014-05-01	0.329457	0.999996	0	0	1.47802	1.64106	ZNF593;SIN3A;TMSB4X;HEY2;ZNF675
Pathway-Restricted SMAD Protein Phosphorylation (GO:0060389)	2014-05-01	0.329457	0.999996	0	0	1.47802	1.64106	TGFBR3;TGFB2;TGFBR1;SMAD7;TGFBR2
Photoreceptor Cell Development (GO:0042461)	2014-05-01	0.329457	0.999996	0	0	1.47802	1.64106	ARL3;CDHR1;MYO7A;RORB;CEP290
Polarized Epithelial Cell Differentiation (GO:0030859)	2014-05-01	0.329457	0.999996	0	0	1.47802	1.64106	YAP1;RAB10;SLC9A3R1;SH3BP1;MYO9A
Positive Regulation Of Cytoplasmic Translation (GO:2000767)	2014-05-01	0.329457	0.999996	0	0	1.47802	1.64106	SYNCRIP;PKM;DHX9;PABPC1;PAIP1
Positive Regulation Of Transporter Activity (GO:0032411)	2014-05-01	0.329457	0.999996	0	0	1.47802	1.64106	KMT2A;PDZK1;PPARGC1A;KCTD7;PPARD
Prostanoid Biosynthetic Process (GO:0046457)	2014-05-01	0.329457	0.999996	0	0	1.47802	1.64106	CD74;TBXAS1;DAGLB;PTGDS;PTGS1
Protein Maturation By Iron-Sulfur Cluster Transfer (GO:0097428)	2014-05-01	0.329457	0.999996	0	0	1.47802	1.64106	GLRX5;LTO1;CIAO2A;CIAO2B;YAE1
Protein Transport To Vacuole Involved In Ubiquitin-Dependent Protein Catabolic Process Via The Multivesicular Body Sorting Pathway (GO:0043328)	2014-05-01	0.329457	0.999996	0	0	1.47802	1.64106	VPS37A;SNF8;VPS37B;VPS25;VPS28
Regulation Of Endothelial Cell Chemotaxis (GO:2001026)	2014-05-01	0.329457	0.999996	0	0	1.47802	1.64106	NOTCH1;TMSB4X;HSPB1;NRG1;PRKD1
Regulation Of Histone H3-K4 Methylation (GO:0051569)	2014-05-01	0.329457	0.999996	0	0	1.47802	1.64106	KDM1A;KANSL1;PHF20;MCRS1;KANSL3
Regulation Of Microglial Cell Activation (GO:1903978)	2014-05-01	0.329457	0.999996	0	0	1.47802	1.64106	SYT11;TREM2;NR1D1;CX3CL1;TTBK1
Regulation Of Neuron Projection Arborization (GO:0150011)	2014-05-01	0.329457	0.999996	0	0	1.47802	1.64106	NTNG1;NTNG2;DVL2;MAP3K13;MYO9A
Regulation Of Phosphate Metabolic Process (GO:0019220)	2014-05-01	0.329457	0.999996	0	0	1.47802	1.64106	IGBP1;IKBKB;GNB3;SIRT2;SMG6
Regulation Of Vesicle Size (GO:0097494)	2014-05-01	0.329457	0.999996	0	0	1.47802	1.64106	SNAPIN;BLOC1S1;KXD1;RIN3;BORCS7
tRNA 5'-End Processing (GO:0099116)	2014-05-01	0.329457	0.999996	0	0	1.47802	1.64106	POP7;SSB;PRORP;RPP25L;RPP38
Negative Regulation Of Developmental Growth (GO:0048640)	1931-10-01	0.330098	0.999996	0	0	1.26699	1.40429	RTN4R;CDKN1A;MAP2;DCC;WWC1;WWC2;DIP2B;KIAA0319;MT3;FGFR3
Positive Regulation Of Lamellipodium Organization (GO:1902745)	1931-10-01	0.330098	0.999996	0	0	1.26699	1.40429	ACTR3;CYFIP1;NCKAP1;CARMIL2;ARPC2;TWF2;BRK1;PLCE1;RREB1;WASF2
Positive Regulation Of Proteolysis Involved In Protein Catabolic Process (GO:1903052)	1931-10-01	0.330098	0.999996	0	0	1.26699	1.40429	RNF139;CAV3;DDRGK1;SMURF1;PYHIN1;PSMC2;TREM2;NUPR1;CLU;CDK5RAP3
Regulation Of Extrinsic Apoptotic Signaling Pathway Via Death Domain Receptors (GO:1902041)	1931-10-01	0.330098	0.999996	0	0	1.26699	1.40429	GSK3B;SP100;SFRP1;RNF34;FEM1B;PEA15;FAIM2;CFLAR;RFFL;BCL2L1
Regulation Of Gluconeogenesis (GO:0006111)	1931-10-01	0.330098	0.999996	0	0	1.26699	1.40429	ZNF692;USP7;KAT2A;SELENOS;EP300;SIRT6;SIRT7;PGPEP1;ARPP19;PPARGC1A
Positive Regulation Of Cation Channel Activity (GO:2001259)	1938-12-01	0.333903	0.999996	0	0	1.22803	1.34703	PPP3CA;PPP3R1;KCNIP2;ANTKMT;TMSB4X;STAC3;HTT;ATPSCKMT;ANK2;AKAP5;CALM1;CALM2
Protein-Containing Complex Organization (GO:0043933)	37/126	0.334541	0.999996	0	0	1.10642	1.21152	YAP1;KMT2A;DHX9;HFE;LIN7A;LAMC1;RIMS1;SLC9A3R1;PPP2R1A;CAPN3;NCKAP1L;ELOB;DMD;HES1;SOX9;WASF1;PPARGC1A;TEAD1;WASF3;SLC25A46;MAGI1;CD74;DMTN;WDR19;CHCHD10;PDE4DIP;DNAJB14;DARS1;EPRS1;DLG4;PARD3;CSNK2B;NUP98;NDUFAF1;TP53;LLGL1;VAMP2
Monocarboxylic Acid Transport (GO:0015718)	22/73	0.335535	0.999996	0	0	1.1479	1.25354	KDM5A;ABCC4;SLC27A1;ATP8B1;SLC10A1;SLC6A11;SLC51A;SLC5A6;SLCO1C1;SLC9A3R1;SLC6A8;FABP5;SLCO2B1;FABP7;SLCO1A2;SLC16A6;SLC16A7;PMP2;SLC16A9;SLC27A5;SLC16A5;PPARD
Response To Reactive Oxygen Species (GO:0000302)	20/66	0.336341	0.999996	0	0	1.15694	1.26064	PTPRN;GSTP1;HBB;MPV17L2;PTPRK;HBA1;AGAP3;MT3;EGFR;PRDX5;STK24;STK25;RPS3;APOD;FYN;ROMO1;MAPT;APOE;SQSTM1;MAPK3
Regulation Of Protein Localization To Nucleus (GO:1900180)	16/52	0.336705	0.999996	0	0	1.1826	1.28732	ILRUN;YAP1;GSK3B;WWTR1;TFRC;LIMK2;PYHIN1;FLCN;MFHAS1;SIN3A;SUMO3;PIN1;CDK5RAP3;FERMT2;JAK1;LAMTOR5
Regulation Of Proteolysis (GO:0030162)	16/52	0.336705	0.999996	0	0	1.1826	1.28732	CYFIP2;CSTB;SERPINE2;BAD;RHOBTB3;NEDD8;CLN8;CLN6;PARL;CST3;CLN3;DNAJC1;RNF139;TRAF3;CAPN3;GSAP
Phospholipid Transport (GO:0015914)	18/59	0.336782	0.999996	0	0	1.16821	1.27138	SCARB2;SCARB1;ATP8B4;ATP8A2;ATP8A1;SLC66A2;ATP8B1;ABCA3;MTTP;ATP11C;ATP11A;PITPNC1;NPC2;APOC2;APOC1;APOE;ATP9B;ATP9A
Focal Adhesion Assembly (GO:0048041)	2021-07-01	0.343019	0.999996	0	0	1.33025	1.42333	CTTN;RCC2;PIP5K1A;PTPRK;SORBS1;DYNLL1;FERMT2
Negative Regulation Of Biomineral Tissue Development (GO:0070168)	2021-07-01	0.343019	0.999996	0	0	1.33025	1.42333	NOTCH1;ROCK1;HEY2;BCOR;SOX9;GAS6;TRPM4
Regulation Of Cardiac Conduction (GO:1903779)	2021-07-01	0.343019	0.999996	0	0	1.33025	1.42333	RYR2;ATP2B3;ANK2;ATP2B2;TNNI3K;AGT;SLC8A2
Regulation Of Cell-Substrate Junction Assembly (GO:0090109)	2021-07-01	0.343019	0.999996	0	0	1.33025	1.42333	ROCK1;LIMCH1;FYN;EFNA5;TLN1;EPHA3;GPM6B
Regulation Of Membrane Protein Ectodomain Proteolysis (GO:0051043)	2021-07-01	0.343019	0.999996	0	0	1.33025	1.42333	ROCK1;TIMP2;ADAM9;TIMP3;APOE;TNFRSF1B;SH3D19
Response To Cadmium Ion (GO:0046686)	2021-07-01	0.343019	0.999996	0	0	1.33025	1.42333	SUMO1;MT1F;MT1G;MT1X;EGFR;MAPK3;MT1E
Ribosome Biogenesis (GO:0042254)	45/155	0.344716	0.999996	0	0	1.08877	1.15958	LTV1;RPL5;RPS19BP1;RPL11;FCF1;NOL7;C1ORF131;MRPL36;NOC2L;RPL7;RPS15;FBL;RPS14;EMG1;EXOSC5;RPS16;RPS15A;RPS19;PES1;RPL14;EXOSC3;RPS13;RPS9;NOP14;UTP6;RPS7;RPS8;RPS5;WDR18;RPS6;GTF3A;LTO1;RPL35A;WDR12;UTP18;RPS25;RPS28;XRN2;CINP;ESF1;RPL27;PIN4;RPL26;RBIS;RPS23
Positive Regulation Of Signal Transduction (GO:0009967)	76/266	0.34512	0.999996	0	0	1.06476	1.13276	MESP1;POGLUT1;THRB;IRS1;ITGB3;TREM2;LAMC1;FGF1;CDC73;ROBO1;RIMS2;RIMS1;GPER1;RSPO2;TMEM108;CTSH;VPS35;LMO3;ARMC9;PRKCA;KIF7;TGFBR1;STX1B;SFRP1;BMP2K;CD226;TRIM16;UBE2V1;GAS6;ATP6V0C;TLR2;YAP1;NLGN3;CD63;NLGN1;NLGN2;CTBP2;LAMA1;NRXN1;HTT;TM2D3;DLL1;CDKN2AIP;KLK6;ENHO;GRIN2A;RELN;MGAT5;RPS3;TSPAN5;DISC1;SASH1;TRIM44;ATP6V1C2;CD74;TGFB2;RWDD3;DMTN;CRBN;STAT3;SORBS1;GRIN2C;TPD52L1;GRIN2B;MT3;GRIN1;SK…
Positive Regulation Of Protein Ubiquitination (GO:0031398)	25/84	0.346411	0.999996	0	0	1.12755	1.19535	PSMD10;GSK3B;KDM1A;PEF1;PDCD6;DCUN1D4;FAM107A;XIAP;PRICKLE1;PTTG1IP;SUMO1;MARCHF7;RPS2;CDK5RAP3;NDFIP2;NDFIP1;ANGPT1;CENPX;WFS1;HUWE1;TOPORS;SMAD7;FKBP1A;PIN1;BIRC2
Ubiquitin-Dependent Protein Catabolic Process (GO:0006511)	104/367	0.349135	0.999996	0	0	1.05273	1.10778	UBE3C;UBXN2A;KEAP1;FBXO21;PSMD9;HERC3;RNF114;KAT5;PSMD4;PSMD2;RNF19A;WDR91;TRIM25;SKP2;MYLIP;UBE2E1;UBE4A;KCTD2;KLHL42;TOM1L1;RNF126;TBL1XR1;TRIM13;CHMP4A;CLOCK;SQSTM1;VPS28;C17ORF97;CUL1;RHOBTB3;AGAP3;ANAPC11;COP1;RNF213;SHARPIN;RNF216;RNF215;NAE1;KLHDC2;NDFIP2;NDFIP1;SMURF2;UBE2B;SMURF1;UBE2W;TOLLIP;UBA1;UBAP1L;UBE2K;GSK3B;UBXN1;PPP1R11;ZFAND2B;OTUD7A;TNFAIP1;TRIM9;ARIH1;UBL7;APC2;RAD23A;VPS37A…
Apoptotic Cell Clearance (GO:0043277)	2028-09-01	0.349189	0.999996	0	0	1.26026	1.32597	XKR8;SCARB1;TYROBP;ITGB3;TYRO3;TREM2;HMGB1;GAS6;XKR4
Negative Regulation Of Actin Filament Bundle Assembly (GO:0032232)	2028-09-01	0.349189	0.999996	0	0	1.26026	1.32597	TJP1;RHPN1;ARHGEF18;RHPN2;DYNLL1;PFN1;ARHGAP6;WASF2;CLASP2
Negative Regulation Of Cytoskeleton Organization (GO:0051494)	2028-09-01	0.349189	0.999996	0	0	1.26026	1.32597	IQCJ-SCHIP1;CAV3;TWF2;SLIT2;CYRIB;PFN1;ARPIN;SSH1;KANK3
Positive Regulation Of Defense Response To Virus By Host (GO:0002230)	2028-09-01	0.349189	0.999996	0	0	1.26026	1.32597	TOMM70;TRAF3IP2;STING1;SIN3A;STAT1;CGAS;ZDHHC11;TRIM22;TRIM44
Positive Regulation Of Fibroblast Proliferation (GO:0048146)	2028-09-01	0.349189	0.999996	0	0	1.26026	1.32597	CD74;CDKN1A;DHX9;CDK4;PDGFB;FN1;S100A6;GAS6;AQP1
Regulation Of DNA Damage Response, Signal Transduction By P53 Class Mediator (GO:0043516)	2028-09-01	0.349189	0.999996	0	0	1.26026	1.32597	PSMD10;CD74;SPRED1;KDM1A;DYRK1A;MARCHF7;PTTG1IP;EEF1E1;PLA2R1
Regulation Of Cardiac Muscle Cell Action Potential (GO:0098901)	2028-09-01	0.349189	0.999996	0	0	1.26026	1.32597	RYR2;DLG1;CAV3;ANK2;CACNA1C;CALM1;HCN2;TRPM4;HCN1
Regulation Of Protein Transport (GO:0051223)	2028-09-01	0.349189	0.999996	0	0	1.26026	1.32597	PTPN1;NDFIP2;DNAJC1;NDFIP1;STXBP5;SIRT6;GAPVD1;LLGL1;STXBP5L
Regulation Of Sodium Ion Transmembrane Transport (GO:1902305)	2028-09-01	0.349189	0.999996	0	0	1.26026	1.32597	DLG1;CAV3;FXYD1;FXYD7;FXYD6;FXYD5;UTRN;FGF12;SNTA1
Transcription Elongation By RNA Polymerase II (GO:0006368)	2028-09-01	0.349189	0.999996	0	0	1.26026	1.32597	SETD2;CTDP1;ELOF1;SART3;SRCAP;SUPT4H1;ELP2;RTF1;CDC73
Vascular Endothelial Growth Factor Receptor Signaling Pathway (GO:0048010)	2028-09-01	0.349189	0.999996	0	0	1.26026	1.32597	MAPKAPK3;PDCD6;HSPB1;FYN;VEGFD;PRKD1;MAPK14;VAV1;BCAR1
Negative Regulation Of Epithelial Cell Proliferation (GO:0050680)	21/70	0.349796	0.999996	0	0	1.14039	1.19787	CDKN1C;TGFB2;MAGED1;STAT1;TINF2;NLRC3;PTPRK;CDC73;ROBO1;TGFBR3;SFRP1;RGCC;NFIB;ALOX5;MARVELD3;KRIT1;SOX9;NUPR1;APOE;B2M;MEN1
Inorganic Anion Transmembrane Transport (GO:0098661)	19/63	0.351213	0.999996	0	0	1.149	1.20227	GABRA2;SLC12A2;GABRB2;GABRB1;SLC12A5;SLC20A1;GABRA4;SLC1A1;SLC12A1;CLCN3;ANO5;GABRG3;GABRG2;GABRG1;SLC5A6;GLRA2;GLRB;LRRC8A;SLC12A7
Phosphatidylinositol Metabolic Process (GO:0046488)	19/63	0.351213	0.999996	0	0	1.149	1.20227	PDGFRB;PI4K2B;MTMR1;SLC27A1;MTMR3;MTMR14;PLEK;SYNJ2;FIG4;INPP4B;INPP5D;PLCG2;PIP5K1A;PLCG1;PLCB1;CDIPT;PLCB2;PI4K2A;IP6K3
Positive Regulation Of Mitotic Cell Cycle Phase Transition (GO:1901992)	19/63	0.351213	0.999996	0	0	1.149	1.20227	KLHL18;RCC2;RDX;UBE2E2;AIF1;EGFR;RAB11A;CDC25B;ANAPC11;LSM10;RPTOR;RGCC;ADAMTS1;CDK4;SASS6;ANAPC5;PLCB1;STOX1;BRD4
Neutral Amino Acid Transport (GO:0015804)	1935-11-01	0.352011	0.999996	0	0	1.21945	1.27322	SLC7A5;SLC38A1;SLC43A2;SLC6A17;SLC6A9;SLC6A15;SLC1A1;SLC3A2;SLC38A9;SLC7A11;SLC38A2
Regulation Of G2/M Transition Of Mitotic Cell Cycle (GO:0010389)	1935-11-01	0.352011	0.999996	0	0	1.21945	1.27322	USP47;CDKN1A;KCNH5;CDK4;RCC2;FHL1;PINX1;STOX1;RAB11A;BRD4;CDC25B
Regulation Of Cardiac Muscle Contraction (GO:0055117)	1935-11-01	0.352011	0.999996	0	0	1.21945	1.27322	RYR2;CAV3;PDE4D;ANK2;SRI;TNNI3K;ATP1B1;CALM1;ASB3;CALM2;SMAD7
Regulation Of Reactive Oxygen Species Metabolic Process (GO:2000377)	17/56	0.352335	0.999996	0	0	1.15983	1.20991	PDGFRB;ARF4;CBR1;CDKN1A;DCXR;PDGFB;MAPK14;MT3;SIRT2;PARL;AGT;TGFBR2;ALOX5;ROMO1;GRB2;TP53;PLIN5
AMP Metabolic Process (GO:0046033)	2024-11-04	0.352359	0.999996	0	0	1.52018	1.58571	NUDT2;AK4;ADSS2;AK9
Actin Crosslink Formation (GO:0051764)	2024-11-04	0.352359	0.999996	0	0	1.52018	1.58571	BAIAP2L2;BAIAP2L1;DPYSL3;GAS2L1
Base-Excision Repair, AP Site Formation (GO:0006285)	2024-11-04	0.352359	0.999996	0	0	1.52018	1.58571	MPG;TDG;NEIL1;MUTYH
Calcineurin-Mediated Signaling (GO:0097720)	2024-11-04	0.352359	0.999996	0	0	1.52018	1.58571	PPP3CA;PPP3R1;NFATC2;NFATC1
Cellular Response To Nitrogen Levels (GO:0043562)	2024-11-04	0.352359	0.999996	0	0	1.52018	1.58571	GABARAPL2;GABARAPL1;MAP1LC3B;MAP1LC3A
Cellular Response To Nitrogen Starvation (GO:0006995)	2024-11-04	0.352359	0.999996	0	0	1.52018	1.58571	GABARAPL2;GABARAPL1;MAP1LC3B;MAP1LC3A
Cellular Response To Superoxide (GO:0071451)	2024-11-04	0.352359	0.999996	0	0	1.52018	1.58571	NQO1;PRDX1;SOD2;MT3
Erythrocyte Development (GO:0048821)	2024-11-04	0.352359	0.999996	0	0	1.52018	1.58571	G6PD;DMTN;NCKAP1L;SH2B3
Histone H2A Ubiquitination (GO:0033522)	2024-11-04	0.352359	0.999996	0	0	1.52018	1.58571	RNF168;RING1;UBR2;RNF2
Intracellular Copper Ion Homeostasis (GO:0006878)	2024-11-04	0.352359	0.999996	0	0	1.52018	1.58571	COX19;PRNP;MT2A;SLC30A10
Magnesium Ion Transport (GO:0015693)	2024-11-04	0.352359	0.999996	0	0	1.52018	1.58571	SLC41A2;NIPAL3;NIPA1;MAGT1
Methylguanosine-Cap Decapping (GO:0110156)	2024-11-04	0.352359	0.999996	0	0	1.52018	1.58571	EDC4;DCP2;DCP1B;EDC3
Mitochondrion Distribution (GO:0048311)	2024-11-04	0.352359	0.999996	0	0	1.52018	1.58571	MEF2A;ATCAY;MAPT;TRAK1
Negative Regulation Of Cyclase Activity (GO:0031280)	2024-11-04	0.352359	0.999996	0	0	1.52018	1.58571	GRM3;GABBR2;GNAI3;AKAP5
Neurotransmitter Uptake (GO:0001504)	2024-11-04	0.352359	0.999996	0	0	1.52018	1.58571	SLC38A1;SLC1A6;SLC29A1;SLC18A2
Neutrophil Activation Involved In Immune Response (GO:0002283)	2024-11-04	0.352359	0.999996	0	0	1.52018	1.58571	FCER1G;TYROBP;DNASE1;VAMP2
Polyamine Metabolic Process (GO:0006595)	2024-11-04	0.352359	0.999996	0	0	1.52018	1.58571	DHPS;SLC38A2;OAZ2;SRM
Positive Regulation Of Circadian Rhythm (GO:0042753)	2024-11-04	0.352359	0.999996	0	0	1.52018	1.58571	NLGN1;KAT5;RORA;CLOCK
Positive Regulation Of Myelination (GO:0031643)	2024-11-04	0.352359	0.999996	0	0	1.52018	1.58571	PARD3;ITGAX;TPPP;TNFRSF1B
Post-Transcriptional Gene Silencing (GO:0016441)	2024-11-04	0.352359	0.999996	0	0	1.52018	1.58571	HEXIM1;DHX9;PUM1;TARBP2
Regulation Of CD4-positive, Alpha-Beta T Cell Differentiation (GO:0043370)	2024-11-04	0.352359	0.999996	0	0	1.52018	1.58571	HLA-DRA;NCKAP1L;HMGB1;RUNX1
Regulation Of RNA Export From Nucleus (GO:0046831)	2024-11-04	0.352359	0.999996	0	0	1.52018	1.58571	SETD2;DHX9;NCBP2;NSUN2
Regulation Of Astrocyte Differentiation (GO:0048710)	2024-11-04	0.352359	0.999996	0	0	1.52018	1.58571	EPHA4;NOTCH1;SERPINE2;HES1
Regulation Of Cell Activation (GO:0050865)	2024-11-04	0.352359	0.999996	0	0	1.52018	1.58571	FCER1G;GNAQ;NRG1;TREM2
Regulation Of Cilium Movement (GO:0003352)	2024-11-04	0.352359	0.999996	0	0	1.52018	1.58571	CFAP298;DNAH11;CCDC65;CFAP43
Regulation Of Cytoplasmic Transport (GO:1903649)	2024-11-04	0.352359	0.999996	0	0	1.52018	1.58571	USP7;DENND10;DNAJC13;MAPK3
Regulation Of Homotypic Cell-Cell Adhesion (GO:0034110)	2024-11-04	0.352359	0.999996	0	0	1.52018	1.58571	LYN;RDX;PRKCA;JAK1
Regulation Of Muscle System Process (GO:0090257)	2024-11-04	0.352359	0.999996	0	0	1.52018	1.58571	ATP1A2;DMD;SRI;PPP1R12B
Regulation Of Ventricular Cardiac Muscle Cell Action Potential (GO:0098911)	2024-11-04	0.352359	0.999996	0	0	1.52018	1.58571	RYR2;DLG1;CACNA1C;TRPM4
Cellular Response To Amino Acid Starvation (GO:0034198)	13/42	0.353043	0.999996	0	0	1.19272	1.24181	CDKN1A;MIOS;NPRL2;FLCN;DAP;RRAGA;SESN1;LARS1;PRKD1;DEPDC5;KPTN;GCN1;MAPK3
Ceramide Biosynthetic Process (GO:0046513)	13/42	0.353043	0.999996	0	0	1.19272	1.24181	CERS4;CERS5;ST8SIA3;CLN8;SPTLC1;SPTLC3;SMPD1;ST3GAL5;B4GALNT1;B4GALT6;ST6GALNAC3;ST6GALNAC5;ST6GALNAC6
Monoatomic Cation Transport (GO:0006812)	13/42	0.353043	0.999996	0	0	1.19272	1.24181	NDFIP2;NDFIP1;SLC11A1;ATP1A2;PKD1L3;ATP1B1;GRIN2C;GRIN2B;GRIN1;ANO1;GRIN2A;PIEZO2;TRPM3
Stress-Activated MAPK Cascade (GO:0051403)	13/42	0.353043	0.999996	0	0	1.19272	1.24181	MAP2K3;GPS1;TNFRSF19;MAPK14;MAPK8IP2;CRKL;MAPK8IP1;IKBKB;MAPK10;CCM2;MAP3K13;MAP3K7;MAPK3
Positive Regulation Of NF-kappaB Transcription Factor Activity (GO:0051092)	44/152	0.355359	0.999996	0	0	1.08424	1.12179	ALK;RNF31;EDA;TFRC;DHX9;CAMK2A;CIB1;CLU;CX3CL1;PYCARD;IKBKB;PIDD1;RPS6KA5;DDRGK1;PLCG2;RPS3;CAPN3;EP300;TRIM25;NLRP3;MAP3K7;TRIM22;TICAM2;RFPL2;STAT3;IRAK3;CFLAR;AGT;PSMA6;BTK;TRIM13;TERF2IP;PRKD1;UBE2V1;TRIM38;MAP3K13;RHEBL1;CLOCK;PPIA;TLR4;HSPA1B;TLR2;LAMTOR5;TRIM34
Nitrogen Compound Transport (GO:0071705)	47/163	0.36041	0.999996	0	0	1.07829	1.10041	SCARB2;ABCD4;SLC48A1;SLC23A2;CALCRL;SLC35F3;SLC43A2;SLC7A14;HBB;SLC3A1;SLC3A2;SLC7A2;AQP1;RHD;SCAMP5;SLC25A29;KIF3A;DENND10;ARL6IP5;LRRC8D;CERT1;SLC38A2;CEP290;SLC18A2;SLC12A2;ARRDC5;CUBN;ABCC4;SLC38A1;SLC13A4;SLC11A1;SLC6A15;VPS33B;NRG1;HBA1;SCAMP3;LRP1B;SLC7A5;SNX18;SLC6A8;PPT1;MYH9;SLC29A1;RAMP1;SLC29A3;VAMP2;CD320
Regulation Of Cell Cycle G1/S Phase Transition (GO:1902806)	22/74	0.362596	0.999996	0	0	1.12574	1.14203	CDKN2D;SMARCE1;SMARCD1;CDKN1A;PLK5;ACTL6B;CCNH;ACTL6A;AMBRA1;ARID1A;PKD1;CDC73;PPP2CA;BCL7A;DDRGK1;DPF1;DPF2;PSME1;PLCG2;APBB1;ARID2;TMEM14B
Negative Regulation Of Cellular Catabolic Process (GO:0031330)	20/67	0.364853	0.999996	0	0	1.13225	1.1416	RUBCN;KDM4A;ROCK1;STAT3;MTMR9;TREM2;FOXK1;SIRT2;RPTOR;RRAGA;DAP;APOC1;MLST8;TIMP2;TLK2;TIMP3;STK38L;TBC1D14;NUPR1;PLIN5
Associative Learning (GO:0008306)	2018-06-01	0.365714	0.999996	0	0	1.33019	1.33804	CLN3;TAFA2;MAP1A;ADCY3;DRD1;GRIN1
Excitatory Postsynaptic Potential (GO:0060079)	2018-06-01	0.365714	0.999996	0	0	1.33019	1.33804	GSK3B;GRIN2A;GRIN2C;MAPK8IP2;GRIN2B;GRIN1
Glucose 6-Phosphate Metabolic Process (GO:0051156)	2018-06-01	0.365714	0.999996	0	0	1.33019	1.33804	G6PD;G6PC3;RPE;SHPK;HK2;DERA
Heart Trabecula Morphogenesis (GO:0061384)	2018-06-01	0.365714	0.999996	0	0	1.33019	1.33804	FKBP1A;TGFBR3;TGFB2;NOTCH1;NRG1;TGFBR1
Intracellular Sodium Ion Homeostasis (GO:0006883)	2018-06-01	0.365714	0.999996	0	0	1.33019	1.33804	SLC12A2;SCNN1D;ATP1A3;ATP1A2;ATP1B2;ATP1B1
Maintenance Of Protein Location In Nucleus (GO:0051457)	2018-06-01	0.365714	0.999996	0	0	1.33019	1.33804	SUN2;SP100;ARL2BP;CHCHD10;TOPORS;SYNE1
Negative Regulation Of Nervous System Development (GO:0051961)	2018-06-01	0.365714	0.999996	0	0	1.33019	1.33804	ROBO2;NOTCH1;PAX6;B2M;ELAPOR2;TLR2
Positive Regulation Of DNA Replication (GO:0045740)	2018-06-01	0.365714	0.999996	0	0	1.33019	1.33804	BCAR3;PCNA;DHX9;EGF;BAZ1A;EGFR
Positive Regulation Of NLRP3 Inflammasome Complex Assembly (GO:1900227)	2018-06-01	0.365714	0.999996	0	0	1.33019	1.33804	PPP2CA;STMP1;NEK7;PLCG2;PRKD1;TLR4
Positive Regulation Of Extracellular Matrix Organization (GO:1903055)	2018-06-01	0.365714	0.999996	0	0	1.33019	1.33804	CARMIL2;SMAD3;RGCC;IER3IP1;RUNX1;CLASP2
Positive Regulation Of Macrophage Migration (GO:1905523)	2018-06-01	0.365714	0.999996	0	0	1.33019	1.33804	CSF1;CXCL17;TREM2;CX3CL1;CMKLR1;MAPK3
Positive Regulation Of Phosphoprotein Phosphatase Activity (GO:0032516)	2018-06-01	0.365714	0.999996	0	0	1.33019	1.33804	PDGFRB;ITGA1;MAGI2;GNA12;CALM1;CALM2
Regulation Of T Cell Cytokine Production (GO:0002724)	2018-06-01	0.365714	0.999996	0	0	1.33019	1.33804	HFE;HLA-A;TNFRSF1B;MAP3K7;SMAD7;TRPM4
Regulation Of Defense Response To Virus (GO:0050688)	2018-06-01	0.365714	0.999996	0	0	1.33019	1.33804	ILRUN;RNF216;DHX9;TRAF3;C1QBP;ATG5
Regulation Of Mitochondrial Membrane Permeability (GO:0046902)	2018-06-01	0.365714	0.999996	0	0	1.33019	1.33804	BAD;BNIP3;CAMK2A;THEM4;SLC25A5;BCL2L1
Regulation Of Oxidative Stress-Induced Intrinsic Apoptotic Signaling Pathway (GO:1902175)	2018-06-01	0.365714	0.999996	0	0	1.33019	1.33804	SFPQ;HSPB1;TREM2;NOL3;SOD2;PPIA
Regulation Of Protein Deacetylation (GO:0090311)	2018-06-01	0.365714	0.999996	0	0	1.33019	1.33804	KAT2A;SPRED1;ZZZ3;DYRK1A;MBIP;EP300
Negative Regulation Of DNA-binding Transcription Factor Activity (GO:0043433)	43/149	0.366321	0.999996	0	0	1.07954	1.08412	PSMD10;HDAC4;SP100;KDM1A;KEAP1;NLRC3;PKD1;RNF2;PYCARD;PPP2CB;NWD1;SUMO1;SUFU;TMSB4X;NLRP3;HES1;CDK5RAP3;CMKLR1;MEN1;PRNP;USP7;RWDD3;WFS1;CTNNBIP1;FZD6;ERBIN;IRAK3;TBX6;COMMD6;COMMD7;MTURN;SMAD7;SIGIRR;NFKBIA;DAP;TRAF3;ID1;OTULIN;ID3;NUPR1;GAS6;ZNF675;CD200
Regulation Of DNA Metabolic Process (GO:0051052)	36/124	0.366864	0.999996	0	0	1.08862	1.09163	INO80C;SF3B5;ENY2;SMG1;JADE1;SMC3;SMG6;ORC5;BABAM1;ING4;PPP2CA;CHRAC1;PPP2R1A;ATXN7;RUVBL2;RUVBL1;UIMC1;SMARCAD1;RBBP6;STOX1;ZNF365;SLF1;XRCC5;MCRS1;ACTL6A;BAZ1A;SIRT7;TERF2;TOM1L1;KAT2A;TMEM98;TERF2IP;TAF7;UBE2V1;MPHOSPH8;OBI1
Cilium Organization (GO:0044782)	65/228	0.367521	0.999996	0	0	1.06133	1.06236	SPAG16;DYNC2I1;ARF4;CEP126;TTC26;IFT172;CEP19;CCP110;TCTN2;IQUB;DZIP1L;CFAP47;NEK1;CFAP43;CEP290;RAB8A;RAB8B;OFD1;ACTR3;FBXW8;IFT140;ARMC9;IFT80;DUSP23;RILPL2;MAK;ALPK1;CFAP54;SSX2IP;CFAP61;RAB1A;NOTCH1;ARL3;SLC9A3R1;CFAP298;ABLIM1;KIF3A;TMEM67;NPHP3;TOGARAM1;DISC1;PIBF1;BBS2;BBS1;SEPTIN2;CFAP70;WDR19;SCLT1;SEPTIN6;RABL2B;PARVA;BBIP1;SEPTIN7;ATAT1;IFT20;AHI1;EHD3;EHD4;TTLL3;TMEM237;HYLS1;CCDC65;C…
Protein Homotetramerization (GO:0051289)	16/53	0.368924	0.999996	0	0	1.15056	1.1473	RYR1;USP16;AQP4;SAMHD1;SOD2;CLU;ACACB;HSD17B10;RYR3;GLS;CRYZ;ME1;B2M;KCNJ2;TRPM4;HCN1
Carbohydrate Biosynthetic Process (GO:0016051)	2025-08-01	0.370466	0.999996	0	0	1.25197	1.2432	B4GALT1;FUT9;B3GALT2;B3GALT5;ST6GALNAC5;MPDU1;ST3GAL3;ST6GALNAC6
Cellular Response To Hexose Stimulus (GO:0071331)	2025-08-01	0.370466	0.999996	0	0	1.25197	1.2432	KCNB1;GPER1;RACK1;ZBTB20;SLC2A5;GAS6;ZNF236;IGF1R
Mismatch Repair (GO:0006298)	2025-08-01	0.370466	0.999996	0	0	1.25197	1.2432	POLD3;RNASEH2C;SETD2;PCNA;TDG;PMS1;MLH3;MUTYH
Mitotic Cell Cycle Checkpoint Signaling (GO:0007093)	2025-08-01	0.370466	0.999996	0	0	1.25197	1.2432	BABAM1;RAD50;INTS3;VPS4A;UIMC1;CDK5RAP3;CHFR;INIP
Negative Regulation Of Protein Transport (GO:0051224)	2025-08-01	0.370466	0.999996	0	0	1.25197	1.2432	NDFIP2;NDFIP1;DPH3;CYP51A1;ERP29;HMGCR;APOE;SERGEF
Negative Regulation Of Signaling Receptor Activity (GO:2000272)	2025-08-01	0.370466	0.999996	0	0	1.25197	1.2432	ZFYVE28;ERRFI1;ZGPAT;SLC6A9;HFE;CBL;VPS25;SNX6
Negative Regulation Of Smoothened Signaling Pathway (GO:0045879)	2025-08-01	0.370466	0.999996	0	0	1.25197	1.2432	MOSMO;SUFU;RFX4;PTCH2;RACK1;TULP3;KIF7;GLI3
Positive Regulation Of Release Of Cytochrome C From Mitochondria (GO:0090200)	2025-08-01	0.370466	0.999996	0	0	1.25197	1.2432	PYCARD;BCL2L11;FAM162A;GPER1;BNIP3;BAX;TP53;BBC3
Regulation Of Actin Cytoskeleton Reorganization (GO:2000249)	2025-08-01	0.370466	0.999996	0	0	1.25197	1.2432	HCK;BAIAP2L2;CARMIL2;RNH1;BAIAP2L1;CARMIL3;CLU;RAPGEF3
Response To Zinc Ion (GO:0010043)	2025-08-01	0.370466	0.999996	0	0	1.25197	1.2432	GLRA2;MT2A;SLC30A8;MT1M;MT1F;MT1G;MT1X;MT1E
Sodium Ion Homeostasis (GO:0055078)	2025-08-01	0.370466	0.999996	0	0	1.25197	1.2432	SLC12A2;SCNN1D;SLC12A1;ATP1A3;ATP1A2;ATP1B2;ATP1B1;SLC9B2
Amino Acid Transport (GO:0006865)	14/46	0.370544	0.999996	0	0	1.16402	1.15562	SLC38A1;SLC43A2;SLC6A17;SLC6A15;SLC7A14;SLC3A1;SLC38A11;SLC3A2;SLC7A11;SLC7A2;SLC7A5;SLC25A29;SLC38A9;SLC38A2
Positive Regulation Of Blood Vessel Endothelial Cell Migration (GO:0043536)	14/46	0.370544	0.999996	0	0	1.16402	1.15562	MAP2K3;STAT5A;ANGPT1;PDGFB;HSPB1;CIB1;PRKCA;HMGB1;MAPK14;TMSB4X;RHOJ;PLCG1;PRKD1;FGFR1
Positive Regulation Of Peptide Hormone Secretion (GO:0090277)	14/46	0.370544	0.999996	0	0	1.16402	1.15562	UCN;NLGN2;SLC30A8;BAD;HFE;SIRT6;MYRIP;AIMP1;PSMD9;GLUD1;TFR2;GPER1;FLNB;LRRC8A
Regulation Of Nervous System Development (GO:0051960)	14/46	0.370544	0.999996	0	0	1.16402	1.15562	YAP1;NKX6-2;LGI4;NSUN5;PTN;TNFRSF1B;DLL1;CX3CL1;ELAPOR2;SIRT2;PTPRZ1;HEY2;NPHP3;HES1
Internal Peptidyl-Lysine Acetylation (GO:0018393)	1939-12-01	0.371648	0.999996	0	0	1.18247	1.17042	ATAT1;MORF4L1;KAT2A;KAT5;RUVBL2;RUVBL1;ACTL6A;EP400;EP300;EPC1;EPC2;BRD8
Negative Regulation Of Mitochondrion Organization (GO:0010823)	1939-12-01	0.371648	0.999996	0	0	1.18247	1.17042	PSMD10;FLCN;TFRC;BNIP3;HUWE1;MAPT;NOL3;SLC25A5;CLU;FXN;BCL2L1;SLC25A6
Negative Regulation Of Protein Secretion (GO:0050709)	1939-12-01	0.371648	0.999996	0	0	1.18247	1.17042	PSMD9;SFRP1;IRS1;KCNB1;DPH3;CYP51A1;ERP29;HMGCR;APOE;SERGEF;RAB11FIP3;CD200
Release Of Sequestered Calcium Ion Into Cytosol (GO:0051209)	1939-12-01	0.371648	0.999996	0	0	1.18247	1.17042	RYR1;RYR2;PLCB4;PLCG2;ITPR2;PLCE1;PLCG1;PLCH2;PLCB1;CLU;PLCB2;CHERP
Macromolecule Catabolic Process (GO:0009057)	25/85	0.371844	0.999996	0	0	1.10869	1.0968	MUS81;RNASEH2C;FBH1;DENND3;CLN8;USE1;RNF5;CLN6;CLN5;EXOSC6;EXOSC5;CAPN3;EXOSC3;PNPT1;SMURF1;RNASET2;RNASE6;RNASE2;REXO4;KIF16B;XRN2;PPT1;TPP1;DNASE1;SQSTM1
Positive Regulation Of Canonical Wnt Signaling Pathway (GO:0090263)	25/85	0.371844	0.999996	0	0	1.10869	1.0968	PPM1N;GSKIP;XIAP;LYPD6;EGFR;RUVBL1;UBR5;FAM53B;GPC5;TRPM4;USP47;SMURF2;UBE2B;EGF;GPRC5B;SFRP1;TBL1XR1;BAMBI;WNK2;PIN1;TMEM9;LGR5;CSNK1G2;LGR4;CSNK1G1
Phosphatidylinositol 3-Kinase Signaling (GO:0014065)	1932-10-01	0.371868	0.999996	0	0	1.20932	1.19628	PLEKHA1;IRS1;C1QBP;STAT3;TYRO3;PIK3CD;PIK3R2;MYO16;IGF1R;PIK3R5
Vesicle Budding From Membrane (GO:0006900)	1932-10-01	0.371868	0.999996	0	0	1.20932	1.19628	TRAPPC2;TRAPPC3;GOLPH3;TMED10;TRAPPC2L;TRAPPC4;VPS4A;CHMP4A;TRAPPC13;TRAPPC9
Regulation Of TOR Signaling (GO:0032006)	23/78	0.374798	0.999996	0	0	1.11269	1.09196	MIOS;PDCD6;NPRL2;TSC2;TREM2;UBR2;RPTOR;FLCN;RRAGA;GOLPH3;LARS1;RPS6KA1;GNA12;MLST8;SLC38A9;LAMTOR2;LAMTOR1;DEPDC5;GAS6;FNIP1;RFFL;LAMTOR4;LAMTOR5
Cilium Assembly (GO:0060271)	69/243	0.376838	0.999996	0	0	1.05539	1.03	SPAG16;DYNC2I1;ARF4;CEP126;TTC26;IFT172;CEP19;TCTN2;IQUB;DZIP1L;CFAP47;NEK1;CFAP43;CEP290;CC2D2B;RAB8A;RAB8B;OFD1;ACTR3;FBXW8;IFT140;ARMC9;IFT80;DYNLL1;DUSP23;RILPL2;MAK;BBOF1;ALPK1;CFAP54;SSX2IP;SPACA9;RAB1A;NOTCH1;ARL3;DYNC2LI1;CFAP298;ABLIM1;KIF3A;TMEM67;NPHP3;TOGARAM1;JHY;E2F4;DISC1;PIBF1;BBS2;BBS1;SEPTIN2;CFAP70;WDR19;SCLT1;SEPTIN6;RABL2B;PARVA;BBIP1;SEPTIN7;ATAT1;IFT20;AHI1;EHD3;EHD4;TTLL3;…
Positive Regulation Of Intracellular Signal Transduction (GO:1902533)	147/525	0.378848	0.999996	0	0	1.03526	1.00484	TFRC;TRAF3IP2;WWC1;GPR62;IFI35;FGF1;IGF1R;PYCARD;RPS15;GJA1;LGALS1;PLCE1;TRIM25;EP300;SOX9;MAP3K7;CDK5RAP3;TRIM22;PDGFRB;TICAM2;GPR37L1;RUNDC3A;RRAGA;FRMD6;DOK5;LARS1;DOK6;TRIM13;S100A4;PRKD1;NUPR1;UBE2V1;ALPK1;TP53;PPIA;PDGFB;PIK3R5;NEUROD2;SLC9A3R1;SHARPIN;PLCG2;NLRP3;SLC38A9;KIAA0319;HEXIM1;LYN;FIS1;NDFIP2;TGFB2;NDFIP1;PLK2;NEK6;FN1;MFHAS1;DLG5;CNTN1;PLXNB1;RPS20;CORO7;MAP3K14;FGFR3;FERMT2;TME…
Positive Regulation Of Supramolecular Fiber Organization (GO:1902905)	28/96	0.379557	0.999996	0	0	1.09564	1.0614	NCKAP1;TENM1;SYNPO2;PLEK;KATNB1;SLAIN2;CLU;CX3CL1;PYCARD;BAIAP2L2;BAIAP2L1;CFL2;NCK2;RPS3;TOGARAM1;NCKAP1L;APOE;SYNPO;CAV3;HCK;FCHSD2;PSRC1;CTTN;CDC42EP1;MAPT;PFN1;ARF6;CDK5R1
Cdc42 Protein Signal Transduction (GO:0032488)	2024-08-03	0.380079	0.999996	0	0	1.59612	1.54405	RHOJ;NTN1;RHOBTB1
MyD88-independent Toll-Like Receptor Signaling Pathway (GO:0002756)	2024-08-03	0.380079	0.999996	0	0	1.59612	1.54405	TICAM2;TRAF3;TLR4
RISC Complex Assembly (GO:0070922)	2024-08-03	0.380079	0.999996	0	0	1.59612	1.54405	HEXIM1;DHX9;TARBP2
Amyloid-Beta Formation (GO:0034205)	2024-08-03	0.380079	0.999996	0	0	1.59612	1.54405	BACE1;NCSTN;DYRK1A
Auditory Behavior (GO:0031223)	2024-08-03	0.380079	0.999996	0	0	1.59612	1.54405	NRXN1;HTT;NRXN2
Brown Fat Cell Differentiation (GO:0050873)	2024-08-03	0.380079	0.999996	0	0	1.59612	1.54405	PRDM16;ZNF516;PPARGC1A
Cardioblast Differentiation (GO:0010002)	2024-08-03	0.380079	0.999996	0	0	1.59612	1.54405	TGFB2;NOTCH1;NRG1
Cobalamin Transport (GO:0015889)	2024-08-03	0.380079	0.999996	0	0	1.59612	1.54405	ABCD4;CUBN;CD320
Constitutive Heterochromatin Formation (GO:0140719)	2024-08-03	0.380079	0.999996	0	0	1.59612	1.54405	CENPV;SIRT6;SIRT2
Establishment Of Protein Localization To Chromatin (GO:0071169)	2024-08-03	0.380079	0.999996	0	0	1.59612	1.54405	WBP2;RUVBL2;MACROH2A1
Glucan Metabolic Process (GO:0044042)	2024-08-03	0.380079	0.999996	0	0	1.59612	1.54405	GSK3B;UGP2;PRKAG2
Glutamine Transport (GO:0006868)	2024-08-03	0.380079	0.999996	0	0	1.59612	1.54405	SLC38A1;SLC38A9;SLC38A2
Learned Vocalization Behavior Or Vocal Learning (GO:0098598)	2024-08-03	0.380079	0.999996	0	0	1.59612	1.54405	NRXN1;HTT;NRXN2
Leptin-Mediated Signaling Pathway (GO:0033210)	2024-08-03	0.380079	0.999996	0	0	1.59612	1.54405	UGCG;STAT3;MT3
mRNA Pseudouridine Synthesis (GO:1990481)	2024-08-03	0.380079	0.999996	0	0	1.59612	1.54405	TRUB2;PUS7;PUS7L
Mesodermal Cell Differentiation (GO:0048333)	2024-08-03	0.380079	0.999996	0	0	1.59612	1.54405	ITGA3;ITGB4;ITGB3
Monocyte Activation (GO:0042117)	2024-08-03	0.380079	0.999996	0	0	1.59612	1.54405	CSF1;ADAM9;MT1G
Negative Regulation Of Alpha-Beta T Cell Differentiation (GO:0046639)	2024-08-03	0.380079	0.999996	0	0	1.59612	1.54405	HMGB1;GLI3;RUNX1
Negative Regulation Of Chromosome Organization (GO:2001251)	2024-08-03	0.380079	0.999996	0	0	1.59612	1.54405	ERCC4;TERF2IP;TERF2
Negative Regulation Of Glial Cell Differentiation (GO:0045686)	2024-08-03	0.380079	0.999996	0	0	1.59612	1.54405	NOTCH1;TMEM98;HES1
Negative Regulation Of Lipase Activity (GO:0060192)	2024-08-03	0.380079	0.999996	0	0	1.59612	1.54405	APOC1;ANGPTL4;PLIN5
Negative Regulation Of Membrane Potential (GO:0045837)	2024-08-03	0.380079	0.999996	0	0	1.59612	1.54405	BNIP3;BAX;MAPT
Negative Regulation Of Protein Import Into Nucleus (GO:0042308)	2024-08-03	0.380079	0.999996	0	0	1.59612	1.54405	SUMO1;SUFU;SIRT6
Negative Regulation Of Protein-Containing Complex Disassembly (GO:0043242)	2024-08-03	0.380079	0.999996	0	0	1.59612	1.54405	RUBCN;IRAK3;UBQLN4
Negative Regulation Of Retrograde Protein Transport, ER To Cytosol (GO:1904153)	2024-08-03	0.380079	0.999996	0	0	1.59612	1.54405	ERLEC1;SVIP;UBAC2
Negative Regulation Of Smooth Muscle Cell Differentiation (GO:0051151)	2024-08-03	0.380079	0.999996	0	0	1.59612	1.54405	PDGFB;NFATC2;NFATC1
Negative Regulation Of Systemic Arterial Blood Pressure (GO:0003085)	2024-08-03	0.380079	0.999996	0	0	1.59612	1.54405	PRCP;GPR37L1;SOD2
Nicotinamide Nucleotide Biosynthetic Process (GO:0019359)	2024-08-03	0.380079	0.999996	0	0	1.59612	1.54405	KYNU;NAMPT;NMNAT2
p38MAPK Cascade (GO:0038066)	2024-08-03	0.380079	0.999996	0	0	1.59612	1.54405	MAP2K3;MAPK14;MAP3K7
Positive Regulation Of ATP Biosynthetic Process (GO:2001171)	2024-08-03	0.380079	0.999996	0	0	1.59612	1.54405	TMSB4X;TREM2;PPARGC1A
Positive Regulation Of CD8-positive, Alpha-Beta T Cell Activation (GO:2001187)	2024-08-03	0.380079	0.999996	0	0	1.59612	1.54405	NCKAP1L;HLA-A;RUNX1
Positive Regulation Of Actin Cytoskeleton Reorganization (GO:2000251)	2024-08-03	0.380079	0.999996	0	0	1.59612	1.54405	HCK;BAIAP2L2;BAIAP2L1
Positive Regulation Of Extracellular Matrix Assembly (GO:1901203)	2024-08-03	0.380079	0.999996	0	0	1.59612	1.54405	RGCC;SMAD3;CLASP2
Positive Regulation Of Fatty Acid Beta-Oxidation (GO:0032000)	2024-08-03	0.380079	0.999996	0	0	1.59612	1.54405	ABCD2;IRS1;PLIN5
Positive Regulation Of Macrophage Cytokine Production (GO:0060907)	2024-08-03	0.380079	0.999996	0	0	1.59612	1.54405	GPRC5B;SEMA7A;PLCG2
Positive Regulation Of Protein Localization To Early Endosome (GO:1902966)	2024-08-03	0.380079	0.999996	0	0	1.59612	1.54405	EGF;RDX;MGAT3
Positive Regulation Of Protein Localization To Endosome (GO:1905668)	2024-08-03	0.380079	0.999996	0	0	1.59612	1.54405	EGF;RDX;MGAT3
Purine Nucleobase Transport (GO:0006863)	2024-08-03	0.380079	0.999996	0	0	1.59612	1.54405	SLC43A3;SLC29A1;SLC29A3
Regulation Of DNA Demethylation (GO:1901535)	2024-08-03	0.380079	0.999996	0	0	1.59612	1.54405	USP7;USP9X;TOX
Regulation Of DNA-templated Transcription Initiation (GO:2000142)	2024-08-03	0.380079	0.999996	0	0	1.59612	1.54405	SETX;THRA;CDK4
Regulation Of Aspartic-Type Endopeptidase Activity Involved In Amyloid Precursor Protein Catabolic Process (GO:1902959)	2024-08-03	0.380079	0.999996	0	0	1.59612	1.54405	EFNA1;LYN;EPHA4
Regulation Of Heme Biosynthetic Process (GO:0070453)	2024-08-03	0.380079	0.999996	0	0	1.59612	1.54405	SLC6A9;TMEM14B;TMEM14C
Regulation Of Interleukin-23 Production (GO:0032667)	2024-08-03	0.380079	0.999996	0	0	1.59612	1.54405	PLCG2;TLR4;IL17RA
Regulation Of Intrinsic Apoptotic Signaling Pathway By P53 Class Mediator (GO:1902253)	2024-08-03	0.380079	0.999996	0	0	1.59612	1.54405	EIF5A;RPS7;PTTG1IP
Regulation Of Mitochondrial Gene Expression (GO:0062125)	2024-08-03	0.380079	0.999996	0	0	1.59612	1.54405	MTRES1;MTG1;MTG2
Regulation Of Protein Localization To Early Endosome (GO:1902965)	2024-08-03	0.380079	0.999996	0	0	1.59612	1.54405	EGF;RDX;MGAT3
Regulation Of Rhodopsin Mediated Signaling Pathway (GO:0022400)	2024-08-03	0.380079	0.999996	0	0	1.59612	1.54405	GRK4;NMT1;NMT2
Regulation Of Type B Pancreatic Cell Development (GO:2000074)	2024-08-03	0.380079	0.999996	0	0	1.59612	1.54405	GSK3B;BAD;CLOCK
Response To Misfolded Protein (GO:0051788)	2024-08-03	0.380079	0.999996	0	0	1.59612	1.54405	UBE2W;DNAJB14;CLU
Selenocysteine Incorporation (GO:0001514)	2024-08-03	0.380079	0.999996	0	0	1.59612	1.54405	SARS1;SECISBP2L;TRNAU1AP
Sensory Organ Morphogenesis (GO:0090596)	2024-08-03	0.380079	0.999996	0	0	1.59612	1.54405	SKI;COL5A2;GLI3
Sequestering Of Actin Monomers (GO:0042989)	2024-08-03	0.380079	0.999996	0	0	1.59612	1.54405	TMSB4X;TWF2;TMSB10
Skin Morphogenesis (GO:0043589)	2024-08-03	0.380079	0.999996	0	0	1.59612	1.54405	ERRFI1;ITGB4;VPS33B
Translational Readthrough (GO:0006451)	2024-08-03	0.380079	0.999996	0	0	1.59612	1.54405	SARS1;SECISBP2L;TRNAU1AP
Translational Termination (GO:0006415)	2024-08-03	0.380079	0.999996	0	0	1.59612	1.54405	MTRF1;APEH;GSPT2
Ubiquitin-Dependent Protein Catabolic Process Via The C-end Degron Rule Pathway (GO:0140627)	2024-08-03	0.380079	0.999996	0	0	1.59612	1.54405	KLHDC2;FEM1B;KLHDC10
Vascular Associated Smooth Muscle Cell Differentiation (GO:0035886)	2024-08-03	0.380079	0.999996	0	0	1.59612	1.54405	MESP1;HEY2;HES1
Vitamin K Metabolic Process (GO:0042373)	2024-08-03	0.380079	0.999996	0	0	1.59612	1.54405	CBR1;NQO1;VKORC1L1
Positive Regulation Of Cysteine-Type Endopeptidase Activity (GO:2001056)	19/64	0.38077	0.999996	0	0	1.12339	1.0847	CYFIP2;BCAP31;FIS1;NDUFA13;APAF1;DAPK1;BAD;PDCD6;HMGB1;GRIN2B;TTBK1;GRIN1;PYCARD;GRIN2A;GPER1;ARL6IP5;NLRP3;FYN;CTSD
Positive Regulation Of Macroautophagy (GO:0016239)	19/64	0.38077	0.999996	0	0	1.12339	1.0847	GPSM1;RNF31;SCOC;CALCOCO2;BNIP3;GNAI3;TSC2;HTT;AMBRA1;SNX18;SPTLC1;STING1;SESN1;TRIM13;PIP4K2C;SLC25A5;MAP3K7;OPTN;PAFAH1B2
Positive Regulation Of Cell Differentiation (GO:0045597)	80/283	0.38189	0.999996	0	0	1.04885	1.00965	GSK3B;MTCH2;BTG1;CSF1;ADIRF;LAMC1;ATRAID;ACTB;PPP3CA;RBM4;GJA1;KAT5;PPP1R13L;SIN3A;DPF1;RPS6KA1;BOC;NRCAM;SOX9;SOX6;ARID2;IL6R;CMKLR1;SOX5;ZHX3;ACTL6B;LMO3;ACTL6A;CTNNBIP1;MMD2;SIRT6;NPNT;ARID1A;RUNX2;TGFBR1;TGFBR2;OLFM1;SFRP1;GPRC5B;PRKD1;PLCB1;PPARD;YAP1;SMARCD1;LAMA1;ZC4H2;LRP3;PTN;MACROH2A1;BLOC1S5;NEUROD2;SCUBE3;BLOC1S6;RANBP3L;RAP1A;GPC1;NOCT;GCNT2;LRRC8A;BRINP3;TRPM4;BEND6;SMAD2;SMARCE1;WW…
Regulation Of MAP Kinase Activity (GO:0043405)	33/114	0.382566	0.999996	0	0	1.08407	1.04163	TENM1;FLT3;GSTP1;DIRAS2;PDGFB;PTPRJ;FGF1;RASGRP1;PIK3R6;EGFR;PIK3R5;ROBO1;GHR;SMPD1;APOE;SH2B3;CDK5RAP3;PDGFRB;LYN;PTPN1;CAV3;KSR1;EGF;NTRK3;PAQR3;IRAK3;SNF8;TPD52L1;AGT;ERP29;ADAM9;TLR4;FGFR1
RNA Catabolic Process (GO:0006401)	17/57	0.383745	0.999996	0	0	1.13076	1.08301	RNASEH2C;RNH1;PNPT1;RNASET2;METTL3;RNASE6;RNASE2;SND1;LSM2;EXOSC6;EXOSC5;RIDA;XRN2;DXO;EXOSC3;DCP2;HSPA1B
Plasma Membrane Bounded Cell Projection Morphogenesis (GO:0120039)	15/50	0.386658	0.999996	0	0	1.14024	1.08347	CNTNAP2;NCKAP1;GPM6A;NLGN1;DBNL;MYO9B;DCLK1;MYO16;DNM2;CTTN;SLC9A6;NCKAP1L;PLXNB1;TNIK;WASF1
Response To Cytokine (GO:0034097)	36/125	0.388076	0.999996	0	0	1.07632	1.01879	IFITM3;HDAC4;CD274;ITIH4;CIITA;SETD2;SP100;IFITM2;CALCOCO2;FLT3;YTHDC2;AFF3;KYNU;SMPD1;DPYSL3;TIMP2;TIMP3;LDLRAP1;IL6R;JAK3;IFNAR2;IGBP1;CD74;MME;STAT1;SLC11A1;MX1;LIFR;PRKCA;IRAK3;TLE5;HAX1;MAPKAPK3;ADAM9;SHFL;BCL2L1
Glycolipid Biosynthetic Process (GO:0009247)	13/43	0.389429	0.999996	0	0	1.15288	1.08725	ST8SIA1;PIGP;ST8SIA3;GBGT1;DPM1;PIGC;DPM2;DPM3;SCCPDH;FUT9;ST3GAL5;B4GALT6;ST6GALNAC5
Regulation Of Chromosome Organization (GO:0033044)	13/43	0.389429	0.999996	0	0	1.15288	1.08725	INO80C;SMG1;CENPV;RMI2;SLF1;XRCC5;MCRS1;TERF2;SMG6;RUVBL2;RUVBL1;TERF2IP;MAPT
Regulation Of Primary Metabolic Process (GO:0080090)	13/43	0.389429	0.999996	0	0	1.15288	1.08725	TREM2;EDF1;SIRT6;NR1D1;MACROH2A1;SSH1;RNF213;PSAP;PLCG2;RUBCNL;VPS35;APOE;PPARD
Positive Regulation Of Neurogenesis (GO:0050769)	22/75	0.390059	0.999996	0	0	1.10443	1.03977	ROBO2;NTRK2;FZD3;CDKL5;KDM1A;FBXW8;MME;METRN;NCAN;AMIGO1;HAPLN4;CX3CL1;HAPLN2;ROBO1;PTPRD;BCAN;CUX1;GPER1;SOX8;PLXNB1;SLIT2;DISC1
Regulation Of DNA Replication (GO:0006275)	22/75	0.390059	0.999996	0	0	1.10443	1.03977	BCAR3;TSPYL2;INO80C;PCNA;DHX9;EGF;MCRS1;JADE1;BAZ1A;SMC3;TERF1;EGFR;ORC5;PPP2CA;SLFN11;CHRAC1;PPP2R1A;RUVBL2;RUVBL1;RBBP6;S100A11;OBI1
DNA Damage Response, Signal Transduction By P53 Class Mediator (GO:0030330)	1936-11-01	0.39191	0.999996	0	0	1.17059	1.09652	PIDD1;CDKN1A;SP100;RPS6KA6;KAT5;USP10;PLK2;RPS27L;RPL26;NDRG1;TP53
Histone Deacetylation (GO:0016575)	1936-11-01	0.39191	0.999996	0	0	1.17059	1.09652	HDAC4;ELK4;MORF4L1;TBL1XR1;BRMS1L;MBD2;CHD4;SIRT6;SIRT7;SIRT2;GATAD2A
Regulation Of Intracellular Protein Transport (GO:0033157)	1936-11-01	0.39191	0.999996	0	0	1.17059	1.09652	GSK3B;TENM1;PTPN1;RIPOR1;B3GAT3;ZFAND1;SIRT7;OAZ1;CEP290;OAZ2;VAMP2
Astrocyte Development (GO:0014002)	2015-05-01	0.392151	0.999996	0	0	1.33013	1.24514	EIF2B5;C1QA;TREM2;MAPT;DLL1
Cellular Response To Estrogen Stimulus (GO:0071391)	2015-05-01	0.392151	0.999996	0	0	1.33013	1.24514	SFRP1;WBP2;SERPINB9;SOX9;ESR2
Endoplasmic Reticulum To Cytosol Transport (GO:1903513)	2015-05-01	0.392151	0.999996	0	0	1.33013	1.24514	ERLEC1;SELENOS;SEL1L;SYVN1;SEC61B
Melanosome Transport (GO:0032402)	2015-05-01	0.392151	0.999996	0	0	1.33013	1.24514	BBS2;BLOC1S5;BLOC1S6;RAB11A;RAB11B
Negative Regulation Of Endoplasmic Reticulum Stress-Induced Intrinsic Apoptotic Signaling Pathway (GO:1902236)	2015-05-01	0.392151	0.999996	0	0	1.33013	1.24514	PTPN1;CREB3;SELENOS;SYVN1;TMBIM6
Negative Regulation Of Gluconeogenesis (GO:0045721)	2015-05-01	0.392151	0.999996	0	0	1.33013	1.24514	USP7;KAT2A;EP300;SIRT6;PGPEP1
Negative Regulation Of Macrophage Activation (GO:0043031)	2015-05-01	0.392151	0.999996	0	0	1.33013	1.24514	LRFN5;SYT11;NR1D1;CX3CL1;CD200
Negative Regulation Of Phagocytosis (GO:0050765)	2015-05-01	0.392151	0.999996	0	0	1.33013	1.24514	SYT11;RACK1;HMGB1;CD47;TLR2
Negative Regulation Of Synaptic Transmission (GO:0050805)	2015-05-01	0.392151	0.999996	0	0	1.33013	1.24514	PRRT1;SLC24A2;PLK2;SHANK2;HCN1
Nitric Oxide Biosynthetic Process (GO:0006809)	2015-05-01	0.392151	0.999996	0	0	1.33013	1.24514	CYB5B;NQO1;ARG2;CYB5R3;SPR
Phagosome Maturation (GO:0090382)	2015-05-01	0.392151	0.999996	0	0	1.33013	1.24514	RAB32;RAB43;SLC4A7;RAB31;RAB39A
Pigment Granule Transport (GO:0051904)	2015-05-01	0.392151	0.999996	0	0	1.33013	1.24514	BBS2;BLOC1S5;BLOC1S6;RAB11A;RAB11B
Platelet-Derived Growth Factor Receptor Signaling Pathway (GO:0048008)	2015-05-01	0.392151	0.999996	0	0	1.33013	1.24514	PDGFRB;PTPN1;PDGFB;PTPRJ;BCAR1
Positive Regulation Of Cell Activation (GO:0050867)	2015-05-01	0.392151	0.999996	0	0	1.33013	1.24514	SOX15;PLEK;RPS6KA1;TLR4;TTBK1
Positive Regulation Of Potassium Ion Transport (GO:0043268)	2015-05-01	0.392151	0.999996	0	0	1.33013	1.24514	DLG1;AMIGO1;FHL1;ANK2;DRD1
Positive Regulation Of Transmembrane Transport (GO:0034764)	2015-05-01	0.392151	0.999996	0	0	1.33013	1.24514	CLIP3;P2RX7;SLC38A1;ARL6IP1;CA2
tRNA Wobble Base Modification (GO:0002097)	2015-05-01	0.392151	0.999996	0	0	1.33013	1.24514	TRMT9B;URM1;ALKBH1;ELP2;ELP5
tRNA Wobble Uridine Modification (GO:0002098)	2015-05-01	0.392151	0.999996	0	0	1.33013	1.24514	TRMT9B;URM1;DPH3;ELP2;ELP5
Cell-Cell Junction Organization (GO:0045216)	20/68	0.393779	0.999996	0	0	1.10859	1.03316	TGFB2;NLGN2;NLGN4X;SMAD3;CTNND2;CTNND1;CDH8;GJC1;TJP1;FLCN;CDH4;CDH2;CDH10;MARVELD3;CDH12;PKP4;TLN2;TLN1;CDH18;LIMS1
Telomere Maintenance (GO:0000723)	20/68	0.393779	0.999996	0	0	1.10859	1.03316	INO80C;TENM1;SP100;DCLRE1C;XRCC5;MCRS1;ACTL6A;TINF2;LTO1;TERF1;TERF2;RAD51D;RAD50;ERCC4;RUVBL2;RUVBL1;SHLD1;TERF2IP;TRAPPC13;ZNF365
Modified Amino Acid Transport (GO:0072337)	2029-09-01	0.393808	0.999996	0	0	1.19717	1.11563	SLC5A6;SLC25A29;SLC47A1;SLC6A8;SLC38A9;SLC7A11;SLC16A9;SLC7A2;SLC19A1
Morphogenesis Of An Epithelium (GO:0002009)	2029-09-01	0.393808	0.999996	0	0	1.19717	1.11563	SLC9A3R1;AHI1;TNC;NPHP3;SOX8;SOX9;LIN7C;SOX10;ARHGAP12
Negative Regulation Of DNA Binding (GO:0043392)	2029-09-01	0.393808	0.999996	0	0	1.19717	1.11563	ILRUN;NFKBIA;SP100;KDM1A;SUMO1;SIN3A;SUMO3;HEY2;ZNF675
Peptidyl-Tyrosine Dephosphorylation (GO:0035335)	2029-09-01	0.393808	0.999996	0	0	1.19717	1.11563	PTPRT;PTPN1;PTPRZ1;UBASH3B;PTPN9;PTPRJ;DUSP18;PTPN13;PTPRF
Positive Regulation Of Neural Precursor Cell Proliferation (GO:2000179)	2029-09-01	0.393808	0.999996	0	0	1.19717	1.11563	BCAN;FZD3;KDM1A;NCAN;DISC1;TOX;HAPLN4;CX3CL1;HAPLN2
Fc Receptor Mediated Stimulatory Signaling Pathway (GO:0002431)	2022-07-01	0.394473	0.999996	0	0	1.24148	1.15483	LYN;HCK;FCER1G;PLPP4;FYN;VAV1;MYO1G
Cellular Response To Topologically Incorrect Protein (GO:0035967)	2022-07-01	0.394473	0.999996	0	0	1.24148	1.15483	PTPN1;UBE2W;PACRG;BAX;DNAJB14;TMBIM6;OPTN
Dendritic Cell Differentiation (GO:0097028)	2022-07-01	0.394473	0.999996	0	0	1.24148	1.15483	LYN;FLT3;CAMK4;TREM2;GAS6;CLU;TGFBR2
Positive Regulation Of Cilium Assembly (GO:0045724)	2022-07-01	0.394473	0.999996	0	0	1.24148	1.15483	IFT20;GSK3B;CCP110;HTT;SEPTIN9;ARHGAP35;SEPTIN7
Regulation Of Catabolic Process (GO:0009894)	2022-07-01	0.394473	0.999996	0	0	1.24148	1.15483	SCARB2;WDR91;CENATAC;SIRT6;SNF8;TMEM9;ZDHHC2
Regulation Of Mitochondrial Translation (GO:0070129)	2022-07-01	0.394473	0.999996	0	0	1.24148	1.15483	COA3;TRUB2;NGRN;MTG1;C1QBP;MTG2;MPV17L2
Regulation Of Mononuclear Cell Migration (GO:0071675)	2022-07-01	0.394473	0.999996	0	0	1.24148	1.15483	LYN;STK10;CSF1;CXCL17;SLIT2;CMKLR1;MAPK3
Transmembrane Receptor Protein Tyrosine Kinase Signaling Pathway (GO:0007169)	80/284	0.396059	0.999996	0	0	1.04364	0.966612	EPHB6;CEP57;DDR1;PTPRT;ALK;BCAR3;GSK3B;CSF1;IRS1;FLT3;PTPRJ;FGF1;PTPRG;IGF1R;GHR;UBASH3B;GRB14;NAMPT;AP3S1;ANKS1A;SAMD12;EPHB1;ANKS1B;EPHA5;PDGFRB;EPHA4;EPHA6;TSC2;NRG1;VAV1;HCK;MAPKAPK3;DOK5;KIF16B;DOK6;TYRO3;RAPGEF1;LCP2;PRKD1;PLCB1;EPHA3;NGEF;ANGPTL1;RHOQ;SHC4;SHC2;PDGFB;PIK3R2;EFNA5;KALRN;EGFR;EFNB2;EFNB3;FLRT2;ERBB4;CHN1;FYN;PAK3;FGF22;LYN;NTRK2;ANGPT2;CHURC1;ANGPT1;NTRK3;STAT3;VEGFD;SORBS1;…
Dephosphorylation (GO:0016311)	42/147	0.397292	0.999996	0	0	1.06436	0.98249	PTPRT;MTMR3;CTDP1;PLPPR2;DAPP1;PTPRJ;DUSP18;PTPRK;DUSP15;PPM1E;TIMM50;PTPRG;PPP1CB;PPP2CA;PPP1CC;PPP3CA;PPP2CB;PPP3R1;PTPRZ1;PPP2R1A;PPP2R5E;ACP3;PTPN1;PPP2R5B;PPP4R3A;PPP4R3B;DUSP26;DUSP8;PTPN13;SSH1;PPP1CA;CTDNEP1;PTPRD;PDP1;PTPRE;DUSP23;PLPP4;PDP2;SDHAF2;PTPN9;PHPT1;PLPP2
Positive Regulation Of Kinase Activity (GO:0033674)	30/104	0.399698	0.999996	0	0	1.07867	0.989189	ALK;DDR1;CDKN1A;CSF1;FLT3;PRKAG2;TREM2;EGFR;IGF1R;RASSF2;RAP1A;RELN;ERBB4;MAP2K3;PDGFRB;CD74;NTRK2;XRCC5;NTRK3;MMD2;MERTK;RAD50;TRAF4;TYRO3;SPDYA;JTB;LCP2;GAS6;FGFR3;FGFR1
Regulation Of Protein Catabolic Process (GO:0042176)	35/122	0.400775	0.999996	0	0	1.07043	0.978749	GSK3B;NDUFA13;FMN2;HMGCR;ZDHHC2;OAZ1;ATRAID;PKD1;OAZ2;EGFR;DCAF1;WDR91;VPS35;APOE;CDK5RAP3;PRKCG;CTSA;APC2;NQO1;EGLN2;PLK2;TNFSF12;RDX;CYP51A1;CENATAC;IRAK3;SNF8;SIRT2;GFAP;EEF1A1;RGP1;PSME1;PIN1;TMEM9;VPS28
Negative Regulation Of Protein Ubiquitination (GO:0031397)	16/54	0.401585	0.999996	0	0	1.12021	1.022	PRKCG;UBXN1;CAMLG;USP4;PINX1;SIRT7;SMAD7;GNL3L;SUMO1;ADGRB1;RPS3;MARCHF7;BUB3;SQSTM1;VPS28;HSPA1B
Positive Regulation Of Protein Modification By Small Protein Conjugation Or Removal (GO:1903322)	23/79	0.401751	0.999996	0	0	1.09275	0.996501	HDAC4;PSMD10;GSK3B;NDFIP2;RWDD3;NDFIP1;KDM1A;ANGPT1;CENPX;WFS1;DCUN1D4;FAM107A;HUWE1;XIAP;PRICKLE1;PTTG1IP;GNL3;SMAD7;RASD2;FKBP1A;SUMO1;CDK5RAP3;BIRC2
Regulation Of Neuron Differentiation (GO:0045664)	23/79	0.401751	0.999996	0	0	1.09275	0.996501	ALK;NLGN1;ZFHX3;ZFHX2;ROCK1;ZC4H2;MMD2;NREP;DLL1;MOSMO;NEUROD2;GPRC5B;RELN;SIN3A;NRCAM;HES1;CNTN4;TCF3;BRINP3;CDK5RAP3;BEND6;CDK5R1;FGFR1
Regulation Of Signal Transduction By P53 Class Mediator (GO:1901796)	14/47	0.40567	0.999996	0	0	1.12867	1.0183	HEXIM1;RPL5;USP7;RNF34;RPL11;USP2;RPS15;KAT6A;EP300;GET1;RPS20;RFFL;RPL17;CDK5RAP3
Positive Regulation Of Proteasomal Protein Catabolic Process (GO:1901800)	26/90	0.40829	0.999996	0	0	1.08087	0.968217	PSMD10;GSK3B;KEAP1;TREM2;PRICKLE1;CLU;DDA1;DNAJB2;COP1;SUMO1;DDRGK1;RNF19A;RACK1;ELOB;ARIH1;ZER1;USP5;RAD23A;SIRT2;SMAD7;RNF144A;SH3RF3;RNF144B;PSMC2;NUPR1;HSPA1B
mRNA 3'-End Processing (GO:0031124)	1940-12-01	0.409859	0.999996	0	0	1.14016	1.01696	LSM10;HEXIM1;SCAF8;CPSF1;NCBP2;SSU72;CSTF2T;RPRD2;PABPC1;GRSF1;CDC73;WDR33
Regulation Of Small Molecule Metabolic Process (GO:0062012)	1940-12-01	0.409859	0.999996	0	0	1.14016	1.01696	BCKDK;NCOR2;ACADVL;PANK2;PGAM1;PRKAG2;EP300;GNB3;FOXK1;RORA;APOE;MLYCD
Synaptic Vesicle Endocytosis (GO:0048488)	1940-12-01	0.409859	0.999996	0	0	1.14016	1.01696	NLGN3;GAK;NLGN1;NLGN2;NLGN4X;SYT1;AP2S1;SYNJ2;SH3GL2;SNAP91;VAMP2;DNM2
Water-Soluble Vitamin Metabolic Process (GO:0006767)	1940-12-01	0.409859	0.999996	0	0	1.14016	1.01696	ABCD4;SLC23A2;CUBN;DHFR2;PANK2;MTRR;FLAD1;MMAB;MTHFD2L;MTR;SLC2A3;SLC19A1
Positive Regulation Of Cell Cycle (GO:0045787)	19/65	0.41066	0.999996	0	0	1.0989	0.978007	PSMD10;TGFB2;USP2;PDGFB;ASNS;PRKCA;RAD23A;PKD1;MEIS2;EGFR;CDC25B;PSRC1;RPS15A;RGCC;CCNY;RPS6KB1;CCPG1;SPDYA;NUPR1
Glycolipid Metabolic Process (GO:0006664)	1933-10-01	0.414105	0.999996	0	0	1.15666	1.01975	GLTP;UGCG;SCCPDH;CERK;SMPD1;B4GALNT1;ST6GALNAC3;GBGT1;SUMF1;ST6GALNAC6
Negative Regulation Of Small Molecule Metabolic Process (GO:0062014)	1933-10-01	0.414105	0.999996	0	0	1.15666	1.01975	HDAC4;BCKDK;FLCN;USP7;KAT2A;EP300;SIRT6;NUPR1;PGPEP1;GIT1
Positive Regulation Of Reproductive Process (GO:2000243)	1933-10-01	0.414105	0.999996	0	0	1.15666	1.01975	SMURF2;RNASE10;C1QBP;CFAP69;PDE3A;TAC4;LHFPL2;TACR1;PLCB1;SIRT2
Regulation Of G0 To G1 Transition (GO:0070316)	1933-10-01	0.414105	0.999996	0	0	1.15666	1.01975	SMARCE1;SMARCD1;BCL7A;ACTL6B;SOX15;DPF1;ACTL6A;DPF2;ARID2;ARID1A
Regulation Of NLRP3 Inflammasome Complex Assembly (GO:1900225)	1933-10-01	0.414105	0.999996	0	0	1.15666	1.01975	PPP2CA;STMP1;NEK7;PLCG2;ZDHHC12;NLRC3;TREM2;FBXL2;PRKD1;TLR4
Regulation Of Sprouting Angiogenesis (GO:1903670)	1933-10-01	0.414105	0.999996	0	0	1.15666	1.01975	TJP1;GARS1;SEMA6A;PKM;S100A1;ALOX5;RHOJ;FGF1;DLL1;JAK1
Ubiquitin-Dependent Protein Catabolic Process Via The Multivesicular Body Sorting Pathway (GO:0043162)	1933-10-01	0.414105	0.999996	0	0	1.15666	1.01975	TOM1L1;RNF126;VPS4A;VPS37A;CHMP4A;SNF8;VPS37B;UBAP1L;VPS25;VPS28
Vasculogenesis (GO:0001570)	1933-10-01	0.414105	0.999996	0	0	1.15666	1.01975	PDGFRB;TGFBR3;SPRED1;NOTCH1;HEY2;ITGB8;AGGF1;CCM2;TBX6;TGFBR2
Glycosaminoglycan Biosynthetic Process (GO:0006024)	17/58	0.415484	0.999996	0	0	1.1031	0.968867	CHST9;SLC10A7;CHPF;ANGPT1;B3GAT3;HEXA;B3GALT6;CHST11;CHSY1;DSEL;UST;CHST15;GCNT2;CHST1;ST3GAL1;CHST3;ST3GAL3
Peptidyl-Serine Modification (GO:0018209)	47/166	0.416102	0.999996	0	0	1.05089	0.921446	CAMK2B;GSK3B;SMG1;POGLUT1;PNCK;GALNT16;MAST4;CAB39;ROCK1;MAST1;CAMK2A;PDGFB;PKD1;TTBK1;IKBKB;GRK2;CAMKV;MKNK1;MKNK2;TLK2;STK38L;PRKACB;STK32B;MARK2;PRKCG;SRPK3;GALNT2;NEK6;PLK2;GALNT1;NEK7;DYRK1A;PRKCA;MAPK14;TGFBR1;HIPK3;TGFBR2;MAPKAPK3;RPS6KB1;CAMK4;PRKD1;CAMK1;MAP3K13;GAS6;CSNK1G2;CSNK1G1;CDK5R1
7-Methylguanosine RNA Capping (GO:0009452)	2024-05-02	0.416143	0.999996	0	0	1.77338	1.55477	RNGTT;RNMT
C-terminal Protein Deglutamylation (GO:0035609)	2024-05-02	0.416143	0.999996	0	0	1.77338	1.55477	AGBL5;AGBL4
CD4-positive, Alpha-Beta T Cell Activation (GO:0035710)	2024-05-02	0.416143	0.999996	0	0	1.77338	1.55477	STOML2;HMGB1
COPI Coating Of Golgi Vesicle (GO:0048205)	2024-05-02	0.416143	0.999996	0	0	1.77338	1.55477	TMED9;TMED10
COPI-coated Vesicle Budding (GO:0035964)	2024-05-02	0.416143	0.999996	0	0	1.77338	1.55477	TMED9;TMED10
ERBB2-EGFR Signaling Pathway (GO:0038134)	2024-05-02	0.416143	0.999996	0	0	1.77338	1.55477	EGF;EGFR
GDP-mannose Metabolic Process (GO:0019673)	2024-05-02	0.416143	0.999996	0	0	1.77338	1.55477	MPI;PMM2
Golgi Transport Vesicle Coating (GO:0048200)	2024-05-02	0.416143	0.999996	0	0	1.77338	1.55477	TMED9;TMED10
ISG15-protein Conjugation (GO:0032020)	2024-05-02	0.416143	0.999996	0	0	1.77338	1.55477	UBE2E1;UBE2E2
L-aspartate Import Across Plasma Membrane (GO:0140009)	2024-05-02	0.416143	0.999996	0	0	1.77338	1.55477	SLC1A2;SLC1A6
L-aspartate Transmembrane Transport (GO:0070778)	2024-05-02	0.416143	0.999996	0	0	1.77338	1.55477	SLC1A2;SLC1A6
L-ornithine Transmembrane Transport (GO:1903352)	2024-05-02	0.416143	0.999996	0	0	1.77338	1.55477	SLC25A29;SLC7A2
T-helper 1 Cell Differentiation (GO:0045063)	2024-05-02	0.416143	0.999996	0	0	1.77338	1.55477	TMEM98;STAT4
T-helper 2 Cell Differentiation (GO:0045064)	2024-05-02	0.416143	0.999996	0	0	1.77338	1.55477	KMT2A;MEN1
Activation Of Cysteine-Type Endopeptidase Activity Involved In Apoptotic Process By Cytochrome C (GO:0008635)	2024-05-02	0.416143	0.999996	0	0	1.77338	1.55477	BAX;BOK
Activation Of Transmembrane Receptor Protein Tyrosine Kinase Activity (GO:0007171)	2024-05-02	0.416143	0.999996	0	0	1.77338	1.55477	ANGPT1;NRG1
Behavioral Fear Response (GO:0001662)	2024-05-02	0.416143	0.999996	0	0	1.77338	1.55477	GRM7;MAPK8IP2
Cellular Response To Iron Ion (GO:0071281)	2024-05-02	0.416143	0.999996	0	0	1.77338	1.55477	TFR2;HFE
Cellular Response To Lipoteichoic Acid (GO:0071223)	2024-05-02	0.416143	0.999996	0	0	1.77338	1.55477	MAPK14;TLR2
Choline Metabolic Process (GO:0019695)	2024-05-02	0.416143	0.999996	0	0	1.77338	1.55477	SLC44A1;CHDH
Dermatan Sulfate Metabolic Process (GO:0030205)	2024-05-02	0.416143	0.999996	0	0	1.77338	1.55477	DSEL;UST
Detection Of Molecule Of Bacterial Origin (GO:0032490)	2024-05-02	0.416143	0.999996	0	0	1.77338	1.55477	SCARB1;TLR4
Detection Of Virus (GO:0009597)	2024-05-02	0.416143	0.999996	0	0	1.77338	1.55477	SERINC3;ZCCHC3
Equilibrioception (GO:0050957)	2024-05-02	0.416143	0.999996	0	0	1.77338	1.55477	PCDH15;MYO7A
Galactolipid Biosynthetic Process (GO:0019375)	2024-05-02	0.416143	0.999996	0	0	1.77338	1.55477	B4GALT3;B3GALT2
Galactosylceramide Biosynthetic Process (GO:0006682)	2024-05-02	0.416143	0.999996	0	0	1.77338	1.55477	B4GALT3;B3GALT2
Glutamate Catabolic Process (GO:0006538)	2024-05-02	0.416143	0.999996	0	0	1.77338	1.55477	GLUD1;GAD2
Glycolipid Transport (GO:0046836)	2024-05-02	0.416143	0.999996	0	0	1.77338	1.55477	NPC2;PSAP
Glycosylceramide Metabolic Process (GO:0006677)	2024-05-02	0.416143	0.999996	0	0	1.77338	1.55477	ST6GALNAC3;ST6GALNAC6
Glyoxylate Metabolic Process (GO:0046487)	2024-05-02	0.416143	0.999996	0	0	1.77338	1.55477	GRHPR;MGAT4A
Hexose Import Across Plasma Membrane (GO:0140271)	2024-05-02	0.416143	0.999996	0	0	1.77338	1.55477	SLC2A3;SLC2A5
Humoral Immune Response Mediated By Circulating Immunoglobulin (GO:0002455)	2024-05-02	0.416143	0.999996	0	0	1.77338	1.55477	C1QB;C1QC
Immunoglobulin V(D)J Recombination (GO:0033152)	2024-05-02	0.416143	0.999996	0	0	1.77338	1.55477	TCF3;NHEJ1
Interleukin-27-Mediated Signaling Pathway (GO:0070106)	2024-05-02	0.416143	0.999996	0	0	1.77338	1.55477	STAT1;MX1
Interleukin-5-Mediated Signaling Pathway (GO:0038043)	2024-05-02	0.416143	0.999996	0	0	1.77338	1.55477	LYN;STAT5A
Isoleucine Metabolic Process (GO:0006549)	2024-05-02	0.416143	0.999996	0	0	1.77338	1.55477	HSD17B10;ACAT1
Kidney Morphogenesis (GO:0060993)	2024-05-02	0.416143	0.999996	0	0	1.77338	1.55477	PPP3CA;NPHP3
Mitochondrial RNA 3'-End Processing (GO:0000965)	2024-05-02	0.416143	0.999996	0	0	1.77338	1.55477	PNPT1;HSD17B10
Morphogenesis Of An Endothelium (GO:0003159)	2024-05-02	0.416143	0.999996	0	0	1.77338	1.55477	CSNK2B;CCM2
Negative Regulation Of PERK-mediated Unfolded Protein Response (GO:1903898)	2024-05-02	0.416143	0.999996	0	0	1.77338	1.55477	PTPN1;NCK2
Negative Regulation Of Astrocyte Differentiation (GO:0048712)	2024-05-02	0.416143	0.999996	0	0	1.77338	1.55477	TREM2;NR1D1
Negative Regulation Of Axon Regeneration (GO:0048681)	2024-05-02	0.416143	0.999996	0	0	1.77338	1.55477	RTN4R;EPHA4
Negative Regulation Of Cell Size (GO:0045792)	2024-05-02	0.416143	0.999996	0	0	1.77338	1.55477	CAV3;RDX
Negative Regulation Of Endoplasmic Reticulum Calcium Ion Concentration (GO:0032471)	2024-05-02	0.416143	0.999996	0	0	1.77338	1.55477	BCAP31;FIS1
Negative Regulation Of Glycogen Biosynthetic Process (GO:0045719)	2024-05-02	0.416143	0.999996	0	0	1.77338	1.55477	GSK3B;SELENOS
Negative Regulation Of Heterochromatin Formation (GO:0031452)	2024-05-02	0.416143	0.999996	0	0	1.77338	1.55477	PHF1;DYRK1A
Negative Regulation Of Lipoprotein Lipase Activity (GO:0051005)	2024-05-02	0.416143	0.999996	0	0	1.77338	1.55477	APOC1;ANGPTL4
Negative Regulation Of Protein Localization To Chromatin (GO:0120186)	2024-05-02	0.416143	0.999996	0	0	1.77338	1.55477	SIRT6;RNF4
Negative Regulation Of Protein Polyubiquitination (GO:1902915)	2024-05-02	0.416143	0.999996	0	0	1.77338	1.55477	PPIA;TRIM44
Negative Regulation Of Relaxation Of Muscle (GO:1901078)	2024-05-02	0.416143	0.999996	0	0	1.77338	1.55477	GRK2;PDE4D
Neurotransmitter Loading Into Synaptic Vesicle (GO:0098700)	2024-05-02	0.416143	0.999996	0	0	1.77338	1.55477	SLC17A7;SLC18A2
Nucleoside Transport (GO:0015858)	2024-05-02	0.416143	0.999996	0	0	1.77338	1.55477	SLC29A1;SLC29A3
Nucleotide-Binding Domain, Leucine Rich Repeat Containing Receptor Signaling Pathway (GO:0035872)	2024-05-02	0.416143	0.999996	0	0	1.77338	1.55477	RNF34;MAP3K7
Ornithine Transport (GO:0015822)	2024-05-02	0.416143	0.999996	0	0	1.77338	1.55477	SLC25A29;SLC7A2
Osmosensory Signaling Pathway (GO:0007231)	2024-05-02	0.416143	0.999996	0	0	1.77338	1.55477	PYCARD;NLRP3
Peptidyl-Diphthamide Biosynthetic Process From Peptidyl-Histidine (GO:0017183)	2024-05-02	0.416143	0.999996	0	0	1.77338	1.55477	DPH3;DPH7
Peptidyl-Diphthamide Metabolic Process (GO:0017182)	2024-05-02	0.416143	0.999996	0	0	1.77338	1.55477	DPH3;DPH7
Phagosome Acidification (GO:0090383)	2024-05-02	0.416143	0.999996	0	0	1.77338	1.55477	SLC4A7;RAB39A
Photoreceptor Cell Differentiation (GO:0046530)	2024-05-02	0.416143	0.999996	0	0	1.77338	1.55477	ARL3;STAT3
Plasma Membrane Raft Assembly (GO:0044854)	2024-05-02	0.416143	0.999996	0	0	1.77338	1.55477	CAV3;PACSIN2
Plus-End-Directed Organelle Transport Along Microtubule (GO:0072386)	2024-05-02	0.416143	0.999996	0	0	1.77338	1.55477	KIF3A;MAPT
Polyamine Transport (GO:0015846)	2024-05-02	0.416143	0.999996	0	0	1.77338	1.55477	SLC47A1;TAF7
Positive Regulation Of Activin Receptor Signaling Pathway (GO:0032927)	2024-05-02	0.416143	0.999996	0	0	1.77338	1.55477	SMAD2;CSNK2B
Positive Regulation Of Extrinsic Apoptotic Signaling Pathway Via Death Domain Receptors (GO:1902043)	2024-05-02	0.416143	0.999996	0	0	1.77338	1.55477	SFRP1;TIMP3
Positive Regulation Of Gap Junction Assembly (GO:1903598)	2024-05-02	0.416143	0.999996	0	0	1.77338	1.55477	CNTNAP2;AGT
Positive Regulation Of Granulocyte Differentiation (GO:0030854)	2024-05-02	0.416143	0.999996	0	0	1.77338	1.55477	HAX1;RUNX1
Positive Regulation Of Interleukin-18 Production (GO:0032741)	2024-05-02	0.416143	0.999996	0	0	1.77338	1.55477	DHX9;TLR2
Positive Regulation Of Intrinsic Apoptotic Signaling Pathway By P53 Class Mediator (GO:1902255)	2024-05-02	0.416143	0.999996	0	0	1.77338	1.55477	RPS7;RPL26
Positive Regulation Of Microglial Cell Activation (GO:1903980)	2024-05-02	0.416143	0.999996	0	0	1.77338	1.55477	TREM2;TTBK1
Positive Regulation Of Monoatomic Ion Transmembrane Transport (GO:0034767)	2024-05-02	0.416143	0.999996	0	0	1.77338	1.55477	P2RX7;PDZK1
Positive Regulation Of Protein Localization To Cilium (GO:1903566)	2024-05-02	0.416143	0.999996	0	0	1.77338	1.55477	GSK3B;EFCAB7
Positive Regulation Of Receptor Binding (GO:1900122)	2024-05-02	0.416143	0.999996	0	0	1.77338	1.55477	HFE;B2M
Positive Regulation Of Vascular Associated Smooth Muscle Cell Differentiation (GO:1905065)	2024-05-02	0.416143	0.999996	0	0	1.77338	1.55477	GPER1;SOD2
Protection From Natural Killer Cell Mediated Cytotoxicity (GO:0042270)	2024-05-02	0.416143	0.999996	0	0	1.77338	1.55477	HLA-B;SERPINB9
Protein C-linked Glycosylation Via 2'-alpha-mannosyl-L-tryptophan (GO:0018406)	2024-05-02	0.416143	0.999996	0	0	1.77338	1.55477	DPY19L2;DPY19L3
Protein C-linked Glycosylation Via Tryptophan (GO:0018317)	2024-05-02	0.416143	0.999996	0	0	1.77338	1.55477	DPY19L2;DPY19L3
Protein Localization To Membrane Raft (GO:1903044)	2024-05-02	0.416143	0.999996	0	0	1.77338	1.55477	CYP46A1;ZDHHC2
Protein Localization To Non-Motile Cilium (GO:0097499)	2024-05-02	0.416143	0.999996	0	0	1.77338	1.55477	BBIP1;ZDHHC3
Protein Localization To Site Of Double-Strand Break (GO:1990166)	2024-05-02	0.416143	0.999996	0	0	1.77338	1.55477	SLF1;SIRT6
Protein Repair (GO:0030091)	2024-05-02	0.416143	0.999996	0	0	1.77338	1.55477	MSRA;MSRB3
Protein Ufmylation (GO:0071569)	2024-05-02	0.416143	0.999996	0	0	1.77338	1.55477	DDRGK1;UFC1
Proton-Transporting V-type ATPase Complex Assembly (GO:0070070)	2024-05-02	0.416143	0.999996	0	0	1.77338	1.55477	VMA21;TMEM9
Pteridine-Containing Compound Metabolic Process (GO:0042558)	2024-05-02	0.416143	0.999996	0	0	1.77338	1.55477	QDPR;FTCD
Purine Nucleobase Transmembrane Transport (GO:1904823)	2024-05-02	0.416143	0.999996	0	0	1.77338	1.55477	SLC29A1;SLC29A3
Purine Ribonucleoside Catabolic Process (GO:0046130)	2024-05-02	0.416143	0.999996	0	0	1.77338	1.55477	ADAL;ENPP4
Pyrimidine Nucleoside Transport (GO:0015864)	2024-05-02	0.416143	0.999996	0	0	1.77338	1.55477	SLC29A1;SLC29A3
Regulation Of 3'-UTR-mediated mRNA Stabilization (GO:1905868)	2024-05-02	0.416143	0.999996	0	0	1.77338	1.55477	LARP4B;TENT4A
Regulation Of Blood Vessel Remodeling (GO:0060312)	2024-05-02	0.416143	0.999996	0	0	1.77338	1.55477	CST3;NRG1
Regulation Of cGMP-mediated Signaling (GO:0010752)	2024-05-02	0.416143	0.999996	0	0	1.77338	1.55477	PDE2A;RUNDC3A
Regulation Of Circadian Sleep/Wake Cycle (GO:0042749)	2024-05-02	0.416143	0.999996	0	0	1.77338	1.55477	NR1D1;PTGDS
Regulation Of Fat Cell Proliferation (GO:0070344)	2024-05-02	0.416143	0.999996	0	0	1.77338	1.55477	E2F3;TREM2
Regulation Of Glomerular Filtration (GO:0003093)	2024-05-02	0.416143	0.999996	0	0	1.77338	1.55477	PDGFB;GAS6
Regulation Of Glutamate Receptor Signaling Pathway (GO:1900449)	2024-05-02	0.416143	0.999996	0	0	1.77338	1.55477	PRNP;FYN
Regulation Of Histone Deacetylase Activity (GO:1901725)	2024-05-02	0.416143	0.999996	0	0	1.77338	1.55477	SIRT6;PRKD1
Regulation Of Hyaluronan Biosynthetic Process (GO:1900125)	2024-05-02	0.416143	0.999996	0	0	1.77338	1.55477	EGF;PDGFB
Regulation Of mRNA Export From Nucleus (GO:0010793)	2024-05-02	0.416143	0.999996	0	0	1.77338	1.55477	SETD2;NSUN2
Regulation Of Mast Cell Chemotaxis (GO:0060753)	2024-05-02	0.416143	0.999996	0	0	1.77338	1.55477	RIN3;VEGFD
Regulation Of Non-Motile Cilium Assembly (GO:1902855)	2024-05-02	0.416143	0.999996	0	0	1.77338	1.55477	SEPTIN9;SEPTIN7
Regulation Of Peptidyl-Cysteine S-nitrosylation (GO:2000169)	2024-05-02	0.416143	0.999996	0	0	1.77338	1.55477	DMD;SNTA1
Regulation Of Plasma Membrane Repair (GO:1905684)	2024-05-02	0.416143	0.999996	0	0	1.77338	1.55477	MYH9;SYTL4
Regulation Of Post-Transcriptional Gene Silencing By RNA (GO:1900368)	2024-05-02	0.416143	0.999996	0	0	1.77338	1.55477	XPO5;PUM1
Regulation Of Protein Autoubiquitination (GO:1902498)	2024-05-02	0.416143	0.999996	0	0	1.77338	1.55477	MARCHF7;SASH1
Regulation Of Protein Depolymerization (GO:1901879)	2024-05-02	0.416143	0.999996	0	0	1.77338	1.55477	SH3BP1;MAP1B
Regulation Of Protein Targeting (GO:1903533)	2024-05-02	0.416143	0.999996	0	0	1.77338	1.55477	HAX1;PARL
Regulation Of Retrograde Transport, Endosome To Golgi (GO:1905279)	2024-05-02	0.416143	0.999996	0	0	1.77338	1.55477	USP7;ATP9A
Regulation Of Ribonucleoprotein Complex Localization (GO:2000197)	2024-05-02	0.416143	0.999996	0	0	1.77338	1.55477	SETD2;NSUN2
Regulation Of Stress Granule Assembly (GO:0062028)	2024-05-02	0.416143	0.999996	0	0	1.77338	1.55477	USP10;UBAP2L
Regulation Of System Process (GO:0044057)	2024-05-02	0.416143	0.999996	0	0	1.77338	1.55477	MTG1;MTG2
Regulation Of T-Circle Formation (GO:1904429)	2024-05-02	0.416143	0.999996	0	0	1.77338	1.55477	XRCC5;TERF2
Regulation Of Tetrapyrrole Biosynthetic Process (GO:1901463)	2024-05-02	0.416143	0.999996	0	0	1.77338	1.55477	TMEM14B;TMEM14C
Regulation Of Transmission Of Nerve Impulse (GO:0051969)	2024-05-02	0.416143	0.999996	0	0	1.77338	1.55477	HCRT;FGF12
Regulation Of Type 2 Immune Response (GO:0002828)	2024-05-02	0.416143	0.999996	0	0	1.77338	1.55477	CD74;NLRP3
Regulation Of Type B Pancreatic Cell Proliferation (GO:0061469)	2024-05-02	0.416143	0.999996	0	0	1.77338	1.55477	PTPRN;NUPR1
Regulation Of Voltage-Gated Sodium Channel Activity (GO:1905150)	2024-05-02	0.416143	0.999996	0	0	1.77338	1.55477	FGF14;FGF12
Response To DNA Damage Checkpoint Signaling (GO:0072423)	2024-05-02	0.416143	0.999996	0	0	1.77338	1.55477	MUS81;FBH1
Response To Angiotensin (GO:1990776)	2024-05-02	0.416143	0.999996	0	0	1.77338	1.55477	ROCK1;SLC30A10
Response To cGMP (GO:0070305)	2024-05-02	0.416143	0.999996	0	0	1.77338	1.55477	PDE2A;PDE3A
Response To Catecholamine (GO:0071869)	2024-05-02	0.416143	0.999996	0	0	1.77338	1.55477	GNB1;DRD1
Response To Gonadotropin (GO:0034698)	2024-05-02	0.416143	0.999996	0	0	1.77338	1.55477	TGFBR3;NSMF
Response To Lipoteichoic Acid (GO:0070391)	2024-05-02	0.416143	0.999996	0	0	1.77338	1.55477	MAPK14;TLR2
Ruffle Assembly (GO:0097178)	2024-05-02	0.416143	0.999996	0	0	1.77338	1.55477	PIP5K1A;ARF6
Signal Complex Assembly (GO:0007172)	2024-05-02	0.416143	0.999996	0	0	1.77338	1.55477	NCK2;MAPK8IP2
snRNA Modification (GO:0040031)	2024-05-02	0.416143	0.999996	0	0	1.77338	1.55477	NHP2;NOP10
Subtelomeric Heterochromatin Formation (GO:0031509)	2024-05-02	0.416143	0.999996	0	0	1.77338	1.55477	SIRT6;SIRT2
Synaptic Vesicle Uncoating (GO:0016191)	2024-05-02	0.416143	0.999996	0	0	1.77338	1.55477	GAK;SH3GL2
Toll-Like Receptor 9 Signaling Pathway (GO:0034162)	2024-05-02	0.416143	0.999996	0	0	1.77338	1.55477	UNC93B1;PIK3AP1
Uridine Transport (GO:0015862)	2024-05-02	0.416143	0.999996	0	0	1.77338	1.55477	SLC29A1;SLC29A3
Ventricular Cardiac Muscle Cell Development (GO:0055015)	2024-05-02	0.416143	0.999996	0	0	1.77338	1.55477	MEF2A;HEY2
Ventricular Compact Myocardium Morphogenesis (GO:0003223)	2024-05-02	0.416143	0.999996	0	0	1.77338	1.55477	TGFBR3;TGFBR1
Negative Regulation Of Catalytic Activity (GO:0043086)	2026-08-01	0.418279	0.999996	0	0	1.18233	1.03053	CLN3;NOTCH1;CAND1;CAMK2A;NOSIP;PHPT1;MT3;TP53
Positive Regulation Of Erythrocyte Differentiation (GO:0045648)	2026-08-01	0.418279	0.999996	0	0	1.18233	1.03053	FAM210B;BRD1;STAT1;STAT3;ANKRD54;NCKAP1L;MAPK14;HSPA1B
Positive Regulation Of Microtubule Polymerization Or Depolymerization (GO:0031112)	2026-08-01	0.418279	0.999996	0	0	1.18233	1.03053	PSRC1;CAV3;RPS3;KATNB1;TOGARAM1;SLAIN2;MAPT;CDK5R1
Protein Localization To Cell Surface (GO:0034394)	2026-08-01	0.418279	0.999996	0	0	1.18233	1.03053	PRRT1;RIC3;SMURF1;USP4;ANK2;PTPRK;GPIHBP1;ARF6
Regulation Of Actin Filament Bundle Assembly (GO:0032231)	2026-08-01	0.418279	0.999996	0	0	1.18233	1.03053	ROCK1;SYNPO2;PLEK;RDX;ASAP3;SYNPO;PFN1;CX3CL1
Regulation Of Cardiac Muscle Cell Contraction (GO:0086004)	2026-08-01	0.418279	0.999996	0	0	1.18233	1.03053	RYR2;DLG1;CAV3;PDE4D;ANK2;CACNA1C;SRI;TRPM4
Regulation Of Epidermal Growth Factor-Activated Receptor Activity (GO:0007176)	2026-08-01	0.418279	0.999996	0	0	1.18233	1.03053	ZFYVE28;ERRFI1;ZGPAT;EGF;NCK2;CBL;VPS25;SNX6
Regulation Of Reactive Oxygen Species Biosynthetic Process (GO:1903426)	2026-08-01	0.418279	0.999996	0	0	1.18233	1.03053	ABCD2;ALOX5;ADGRB1;PLCG2;CYBA;TLR4;SLC18A2;GRIN1
Sphingolipid Metabolic Process (GO:0006665)	27/94	0.418549	0.999996	0	0	1.07216	0.933807	GLTP;CERK;TECR;CLN8;PPP2CA;UGCG;SGPL1;SPTLC1;PPP2R1A;SPTLC3;SMPD1;ORMDL2;B4GALNT1;KDSR;CERS4;ELOVL1;ABCA2;CERS5;ELOVL4;ELOVL2;SUMF1;PPT1;PRKD1;ST6GALNAC3;PLPP2;CSNK1G2;ST6GALNAC6
RNA-templated DNA Biosynthetic Process (GO:0006278)	2019-06-01	0.422005	0.999996	0	0	1.22778	1.05925	RAD50;PINX1;NHP2;TERF2IP;TERF1;NOP10
Cardiac Epithelial To Mesenchymal Transition (GO:0060317)	2019-06-01	0.422005	0.999996	0	0	1.22778	1.05925	TGFBR3;OLFM1;TGFB2;NOTCH1;HEY2;TGFBR1
Cellular Response To Misfolded Protein (GO:0071218)	2019-06-01	0.422005	0.999996	0	0	1.22778	1.05925	UBE2W;RNF126;DNAJB14;AUP1;RNF5;UGGT1
Establishment Of Epithelial Cell Polarity (GO:0090162)	2019-06-01	0.422005	0.999996	0	0	1.22778	1.05925	SLC9A3R1;GOLPH3;SH3BP1;PARD3;MYO9A;CYTH1
Glycogen Metabolic Process (GO:0005977)	2019-06-01	0.422005	0.999996	0	0	1.22778	1.05925	GSK3B;PYGB;UGP2;PRKAG2;NR1D1;GYG2
Immunoglobulin Production Involved In Immunoglobulin-Mediated Immune Response (GO:0002381)	2019-06-01	0.422005	0.999996	0	0	1.22778	1.05925	GNAO1;HLA-DMA;SHLD1;HLA-DRA;TRAPPC13;HLA-DPA1
Inositol Phosphate-Mediated Signaling (GO:0048016)	2019-06-01	0.422005	0.999996	0	0	1.22778	1.05925	PPP3CA;PPP3R1;NFATC2;PLCE1;NFATC1;GPR62
Intrinsic Apoptotic Signaling Pathway In Response To DNA Damage By P53 Class Mediator (GO:0042771)	2019-06-01	0.422005	0.999996	0	0	1.22778	1.05925	PYCARD;RPS27L;CDIP1;EP300;TP53;PHLDA3
Mesoderm Development (GO:0007498)	2019-06-01	0.422005	0.999996	0	0	1.22778	1.05925	GDF11;MESP1;HCK;BTK;IKZF1;TBX6
Phosphatidylcholine Biosynthetic Process (GO:0006656)	2019-06-01	0.422005	0.999996	0	0	1.22778	1.05925	SLC44A5;SLC27A1;CHKB;PCYT1A;SLC44A1;CHPT1
Protein Heterooligomerization (GO:0051291)	2019-06-01	0.422005	0.999996	0	0	1.22778	1.05925	MAT2A;KCNC2;KRT10;GRIN2B;PKD1;GRIN1
Purine Ribonucleotide Transport (GO:0015868)	2019-06-01	0.422005	0.999996	0	0	1.22778	1.05925	SLC17A9;LRRC8C;LRRC8D;LRRC8A;SLC25A23;SLC19A1
Regulation Of Cellular Response To Growth Factor Stimulus (GO:0090287)	2019-06-01	0.422005	0.999996	0	0	1.22778	1.05925	ITGA3;DOK5;XIAP;SLIT2;FSTL1;FSTL3
Regulation Of Integrin-Mediated Signaling Pathway (GO:2001044)	2019-06-01	0.422005	0.999996	0	0	1.22778	1.05925	CD63;DMTN;LAMA1;LAMC1;PRKD1;LIMS1
Regulation Of Smooth Muscle Cell Migration (GO:0014910)	2019-06-01	0.422005	0.999996	0	0	1.22778	1.05925	PDGFRB;NDRG4;IGFBP5;PDGFB;SLIT2;S100A11
Regulation Of Vascular Endothelial Growth Factor Signaling Pathway (GO:1900746)	2019-06-01	0.422005	0.999996	0	0	1.22778	1.05925	CD63;CADM4;SEMA6A;NRG1;DLL1;ROBO1
Telomere Maintenance Via Telomerase (GO:0007004)	2019-06-01	0.422005	0.999996	0	0	1.22778	1.05925	RAD50;PINX1;NHP2;TERF2IP;TERF1;NOP10
Positive Regulation Of Phosphatidylinositol 3-Kinase Signaling (GO:0014068)	20/69	0.422956	0.999996	0	0	1.08589	0.934391	DDR1;PDGFRB;NTRK2;TGFB2;FLT3;EGF;NTRK3;PDGFB;FN1;TREM2;CBL;IGF1R;MYDGF;HAX1;GPER1;PLXNB1;SOX9;PIK3AP1;HCST;FGFR1
C4-dicarboxylate Transport (GO:0015740)	2024-12-04	0.423961	0.999996	0	0	1.33007	1.14135	SLC25A18;SLC1A1;SLC1A6;SLC25A12
NADPH Regeneration (GO:0006740)	2024-12-04	0.423961	0.999996	0	0	1.33007	1.14135	G6PD;RPE;SHPK;DERA
V(D)J Recombination (GO:0033151)	2024-12-04	0.423961	0.999996	0	0	1.33007	1.14135	DCAF1;HMGB1;TCF3;NHEJ1
Adult Locomotory Behavior (GO:0008344)	2024-12-04	0.423961	0.999996	0	0	1.33007	1.14135	SPTBN4;DRD1;PUM1;PAFAH1B1
cAMP Metabolic Process (GO:0046058)	2024-12-04	0.423961	0.999996	0	0	1.33007	1.14135	ADCY3;ADCY2;ADCY8;ADCY7
Calcium Ion Import (GO:0070509)	2024-12-04	0.423961	0.999996	0	0	1.33007	1.14135	SLC24A2;CACNB2;TRPC4;MICU1
Cell Projection Assembly (GO:0030031)	2024-12-04	0.423961	0.999996	0	0	1.33007	1.14135	CYFIP2;NCKAP1;NCKAP1L;QRICH2
Cristae Formation (GO:0042407)	2024-12-04	0.423961	0.999996	0	0	1.33007	1.14135	UQCC3;MICOS13;MICOS10;SLC25A46
Dendrite Self-Avoidance (GO:0070593)	2024-12-04	0.423961	0.999996	0	0	1.33007	1.14135	CNTN6;PALLD;NEXN;CNTN4
Early Endosome To Golgi Transport (GO:0034498)	2024-12-04	0.423961	0.999996	0	0	1.33007	1.14135	EHD3;TMED9;SURF4;STX10
Endothelium Development (GO:0003158)	2024-12-04	0.423961	0.999996	0	0	1.33007	1.14135	MESP1;KRIT1;EDF1;FSTL1
Eye Photoreceptor Cell Differentiation (GO:0001754)	2024-12-04	0.423961	0.999996	0	0	1.33007	1.14135	STAT3;MYO7A;RORB;CEP290
Fatty Acid Elongation (GO:0030497)	2024-12-04	0.423961	0.999996	0	0	1.33007	1.14135	ELOVL1;ELOVL4;ELOVL2;TECR
Fatty Acid Transmembrane Transport (GO:1902001)	2024-12-04	0.423961	0.999996	0	0	1.33007	1.14135	ABCD4;ABCD2;SLC27A1;SLC27A5
Folic Acid Metabolic Process (GO:0046655)	2024-12-04	0.423961	0.999996	0	0	1.33007	1.14135	DHFR2;MTRR;MTHFD2L;SLC19A1
Histone H4-K16 Acetylation (GO:0043984)	2024-12-04	0.423961	0.999996	0	0	1.33007	1.14135	KANSL1;PHF20;KANSL3;MCRS1
Multicellular Organismal-Level Iron Ion Homeostasis (GO:0060586)	2024-12-04	0.423961	0.999996	0	0	1.33007	1.14135	TFR2;HFE;SLC11A1;SLC11A2
Negative Regulation Of JUN Kinase Activity (GO:0043508)	2024-12-04	0.423961	0.999996	0	0	1.33007	1.14135	GSTP1;ZNF675;HIPK3;MAPK8IP1
Negative Regulation Of Stem Cell Differentiation (GO:2000737)	2024-12-04	0.423961	0.999996	0	0	1.33007	1.14135	GSK3B;NOTCH1;HES1;N4BP2L2
Nucleotide Metabolic Process (GO:0009117)	2024-12-04	0.423961	0.999996	0	0	1.33007	1.14135	GUK1;ME1;NMNAT2;REXO2
Positive Regulation Of Cell Morphogenesis Involved In Differentiation (GO:0010770)	2024-12-04	0.423961	0.999996	0	0	1.33007	1.14135	PTPRD;CDKL5;CUX1;FBXW8
Positive Regulation Of Histone H3-K4 Methylation (GO:0051571)	2024-12-04	0.423961	0.999996	0	0	1.33007	1.14135	KANSL1;PHF20;KANSL3;MCRS1
Positive Regulation Of Integrin-Mediated Signaling Pathway (GO:2001046)	2024-12-04	0.423961	0.999996	0	0	1.33007	1.14135	DMTN;LAMA1;LAMC1;LIMS1
Positive Regulation Of Neuroinflammatory Response (GO:0150078)	2024-12-04	0.423961	0.999996	0	0	1.33007	1.14135	PLCG2;TREM2;NUPR1;TTBK1
Positive Regulation Of Reactive Oxygen Species Biosynthetic Process (GO:1903428)	2024-12-04	0.423961	0.999996	0	0	1.33007	1.14135	PLCG2;CYBA;TLR4;GRIN1
Positive Regulation Of Ruffle Assembly (GO:1900029)	2024-12-04	0.423961	0.999996	0	0	1.33007	1.14135	NLGN1;FAM98A;DEF8;PFN1
Positive Regulation Of Vascular Endothelial Cell Proliferation (GO:1905564)	2024-12-04	0.423961	0.999996	0	0	1.33007	1.14135	SIRT6;HMGB1;PLCG1;FGFR1
Protein Heterotetramerization (GO:0051290)	2024-12-04	0.423961	0.999996	0	0	1.33007	1.14135	KRT10;GRIN2B;PKD1;GRIN1
Pyrimidine Deoxyribonucleotide Catabolic Process (GO:0009223)	2024-12-04	0.423961	0.999996	0	0	1.33007	1.14135	DUT;TDG;UPP2;NEIL1
Regulation Of Cell Communication By Electrical Coupling (GO:0010649)	2024-12-04	0.423961	0.999996	0	0	1.33007	1.14135	PDE4D;SRI;CALM1;CALM2
Regulation Of Dosage Compensation By Inactivation Of X Chromosome (GO:1900095)	2024-12-04	0.423961	0.999996	0	0	1.33007	1.14135	KANSL1;PHF20;KANSL3;MCRS1
Regulation Of Hematopoietic Stem Cell Differentiation (GO:1902036)	2024-12-04	0.423961	0.999996	0	0	1.33007	1.14135	KAT5;METTL3;PUS7;N4BP2L2
Regulation Of Retrograde Protein Transport, ER To Cytosol (GO:1904152)	2024-12-04	0.423961	0.999996	0	0	1.33007	1.14135	ERLEC1;EDEM1;SVIP;UBAC2
Regulation Of Vascular Associated Smooth Muscle Cell Migration (GO:1904752)	2024-12-04	0.423961	0.999996	0	0	1.33007	1.14135	DOCK4;IGFBP5;PDGFB;PRKG1
Nucleobase-Containing Compound Catabolic Process (GO:0034655)	13/44	0.426111	0.999996	0	0	1.11561	0.95168	MUS81;RNASEH2C;PNPT1;FBH1;RNASET2;RNASE6;RNASE2;REXO4;EXOSC6;EXOSC5;XRN2;DNASE1;EXOSC3
Positive Regulation Of Biosynthetic Process (GO:0009891)	13/44	0.426111	0.999996	0	0	1.11561	0.95168	ZBTB20;CYBA;SORBS1;LARP6;GRIN1;RUNX1;RPTOR;RGCC;MLST8;PLCG2;APOE;VIM;TLR4
Synaptic Vesicle Recycling (GO:0036465)	13/44	0.426111	0.999996	0	0	1.11561	0.95168	NLGN3;NLGN1;NLGN2;NLGN4X;SYT1;SYNJ2;AP3B2;DNM2;AP2S1;AP3S2;AP3S1;GIT1;VAMP2
RNA Splicing (GO:0008380)	28/98	0.42841	0.999996	0	0	1.06419	0.902087	SF3B4;SF3B2;RBM8A;WBP4;RNPC3;USP39;NOL3;PPP2CA;SYNCRIP;RNF113A;SNRPD2;PPP2R1A;ZMAT5;SNRPD3;SNRNP35;PPARGC1A;SF3B1;SRSF10;NCBP2;LSM4;SFPQ;SCNM1;DDX39B;NOVA1;SNRPG;HNRNPC;TARDBP;SRSF7
Negative Regulation Of Macromolecule Biosynthetic Process (GO:0010558)	28/98	0.42841	0.999996	0	0	1.06419	0.902087	GSK3B;BTG2;CDKN1A;GSTP1;TOB1;RBM4;SYNCRIP;PAIP2B;RIDA;DACH1;FXR2;RNF139;RACK1;RPS3;TSPO;PAIP2;ZNF540;EPHA4;IGFBP5;DAPK1;IFRD2;RPL13A;PUS7;ILF3;SELENOS;EPRS1;CNOT1;TAF7
Phosphatidylinositol Biosynthetic Process (GO:0006661)	28/98	0.42841	0.999996	0	0	1.06419	0.902087	PI4K2B;MTMR1;SLC27A1;SMG1;MTMR3;MTMR14;PIGP;PIK3R2;INPP5D;PLCG2;PIP5K1A;CDIPT;SOCS7;IP6K3;IP6K2;TMEM150A;TTC7B;SYNJ2;EFR3B;DPM1;ITPKB;PIGC;FIG4;DPM2;INPP4B;DPM3;ITPKA;PI4K2A
Protein-Containing Complex Disassembly (GO:0032984)	18/62	0.428488	0.999996	0	0	1.08833	0.922353	NAPA;GSK3B;VPS33A;VPS33B;VPS4A;APEH;SEPTIN9;GSPT2;PPP1CA;CLN3;MAP1LC3B;MAP1LC3A;LIX1;LAMP2;RUBCNL;EPG5;CHMP4A;RPL17
Glycoprotein Biosynthetic Process (GO:0009101)	23/80	0.428902	0.999996	0	0	1.0735	0.908749	CHST9;ST8SIA1;PDCD6;PMM2;ST8SIA3;ALG3;B3GALT6;ALG1;B3GALT5;SERP2;TMEM59;GOLPH3;SERP1;CHST11;DAD1;FUT9;B3GALT2;MGAT4A;GCNT2;ST3GAL5;BMPR1B;ST3GAL1;ST3GAL3
Response To Type II Interferon (GO:0034341)	23/80	0.428902	0.999996	0	0	1.0735	0.908749	IFITM3;CD74;CIITA;SP100;IFITM2;CALCOCO2;DAPK1;STAT1;SLC11A1;CAMK2A;RPL13A;AQP4;AIF1;CX3CL1;SYNCRIP;EPRS1;KYNU;CD47;CALM1;TLR4;SHFL;HLA-DPA1;TLR2
Negative Regulation Of Endothelial Cell Migration (GO:0010596)	1937-11-01	0.432061	0.999996	0	0	1.12549	0.944497	SP100;NOTCH1;ANGPT2;RGCC;ADGRB1;CSNK2B;KRIT1;NRG1;HMGB1;APOE;SLIT2
Negative Regulation Of Stress-Activated MAPK Cascade (GO:0032873)	1937-11-01	0.432061	0.999996	0	0	1.12549	0.944497	IGBP1;DLG1;MECOM;QARS1;GSTP1;MARVELD3;TREM2;PPIA;ZNF675;ANKS1B;MEN1
Protein Acylation (GO:0043543)	1937-11-01	0.432061	0.999996	0	0	1.12549	0.944497	ING4;KAT2A;ZDHHC20;KAT6A;ZDHHC12;EP300;ZDHHC22;SELENOK;ZDHHC2;ZDHHC3;ZDHHC15
Negative Regulation Of Developmental Process (GO:0051093)	31/109	0.432534	0.999996	0	0	1.05737	0.886174	SMARCD1;NOTCH1;TFRC;ROCK1;DLL1;CST3;NEUROD2;RPS6KA6;BCL7A;SIN3A;HEY2;SOX9;KIAA0319;ARPIN;ACTL6B;SFMBT1;BCL11A;DCC;BNIP3;ACTL6A;HUWE1;ELAPOR2;SFRP1;GRIN3A;NFIB;BRMS1L;PHF14;MAPT;GAS6;FGFR3;RAPGEF3
Protein Tetramerization (GO:0051262)	21/73	0.434589	0.999996	0	0	1.07438	0.895337	RYR1;USP16;AQP4;KRT10;SAMHD1;SOD2;CLU;PKD1;ACACB;HSD17B10;GRIN2B;RYR3;GLS;CRYZ;GRIN1;ME1;B2M;KCNJ2;CUTC;TRPM4;HCN1
Regulation Of Protein Secretion (GO:0050708)	29/102	0.437902	0.999996	0	0	1.05688	0.872726	ACHE;TMED10;GIPR;TREM2;HMGCR;IER3IP1;ADCY8;ALOX5;DPH3;ARFIP1;STXBP5;APOE;APBB1;SLC12A2;TGFB2;CYP51A1;FRMD4A;SIRT6;SYTL4;STXBP5L;DNAJC1;GOLPH3;ERP29;ADAM9;SERGEF;CLOCK;PPIA;LLGL1;ARF6
Innate Immune Response Activating Cell Surface Receptor Signaling Pathway (GO:0002220)	1930-09-01	0.438591	0.999996	0	0	1.14008	0.939642	IKBKB;LYN;TYROBP;PLCG2;EP300;FYN;KLRD1;PAK3;MAP3K7
Negative Regulation Of Peptidyl-Tyrosine Phosphorylation (GO:0050732)	1930-09-01	0.438591	0.999996	0	0	1.14008	0.939642	PPP2CA;SFRP1;DMTN;SH3BP5L;PPP2R1A;PARP14;PIBF1;SH2B3;SRCIN1
Phagocytosis, Engulfment (GO:0006911)	1930-09-01	0.438591	0.999996	0	0	1.14008	0.939642	XKR8;ITGAM;SH3BP1;MYH9;XKR4;AIF1;ARHGAP25;ARHGAP12;GULP1
Regulation Of Tumor Necrosis Factor-Mediated Signaling Pathway (GO:0010803)	14/48	0.44096	0.999996	0	0	1.0954	0.896911	GSTP1;PELI3;XIAP;IKBKB;PYCARD;PPP2CB;SHARPIN;OTULIN;CCDC3;RFFL;GAS6;UBE2K;ZNF675;HSPA1B
Phosphorylation (GO:0016310)	119/429	0.441378	0.999996	0	0	1.02143	0.835381	DGKG;EPHB6;PANK2;GMFB;CERK;MAML1;DGKB;GMFG;DGKA;LIPE;STK10;RPS6KA5;RPS6KA1;NEK1;PRKACB;EPHB1;PRKCG;EPHA5;EPHA4;CDKL4;CDKL5;EPHA6;DAPK1;DYRK1A;LMTK3;PRKCA;TNNI3K;DGKZ;CDC25B;ILF3;MAK;SHPK;CSNK2B;BTK;TNIK;CSNK1G2;DGKI;EPHA3;CDKL1;MAPKAP1;PDGFB;TTBK1;STK3;GRK3;GRK2;GRK5;ATG101;GRK4;ABL1;STK38L;IP6K3;MARK2;LYN;PRRT1;CDK18;TGFB2;PLK2;NEK6;NEK7;DCLK1;CDK8;STK24;CDK4;STK25;TOLLIP;WNK2;CDK10;COPS8;MAP3K1…
Regulation Of Protein Ubiquitination (GO:0031396)	32/113	0.441433	0.999996	0	0	1.05103	0.859454	PSMD10;GSK3B;UBXN1;KDM1A;PINX1;FAM107A;XIAP;PTTG1IP;PRICKLE1;DNAJB2;SUMO1;RPS3;CDK5RAP3;SASH1;PRKCG;NDFIP2;NDFIP1;CAMLG;ANGPT1;CENPX;USP4;WFS1;HUWE1;SIRT7;TGFBR1;SMAD7;FKBP1A;GNL3L;SQSTM1;VPS28;BIRC2;HSPA1B
Artery Development (GO:0060840)	2023-07-01	0.445893	0.999996	0	0	1.16381	0.93998	ROBO2;PDE2A;HES1;TGFBR1;ROBO1;SMAD7;TGFBR2
Long-Chain Fatty Acid Transport (GO:0015909)	2023-07-01	0.445893	0.999996	0	0	1.16381	0.93998	ABCD4;ABCD2;SLC27A1;FABP3;FABP5;RPS6KB1;APOE
Long-Chain fatty-acyl-CoA Metabolic Process (GO:0035336)	2023-07-01	0.445893	0.999996	0	0	1.16381	0.93998	ELOVL1;DGAT1;ELOVL2;TECR;FAR2;ACSF3;ACSBG2
Negative Regulation Of Extrinsic Apoptotic Signaling Pathway Via Death Domain Receptors (GO:1902042)	2023-07-01	0.445893	0.999996	0	0	1.16381	0.93998	GSK3B;RNF34;PEA15;FAIM2;CFLAR;RFFL;BCL2L1
Negative Regulation Of Oxidative Stress-Induced Cell Death (GO:1903202)	2023-07-01	0.445893	0.999996	0	0	1.16381	0.93998	GPR37;HSPB1;FYN;GPR37L1;NOL3;SOD2;PPIA
Positive Regulation Of Morphogenesis Of An Epithelium (GO:1905332)	2023-07-01	0.445893	0.999996	0	0	1.16381	0.93998	GJA1;EGF;ITGAX;PIK3CD;SIRT6;SOX8;SOX9
Protein Targeting To ER (GO:0045047)	2023-07-01	0.445893	0.999996	0	0	1.16381	0.93998	SPCS2;EDEM1;ZFAND2B;CHMP4A;SRP14;SEC62;SEC63
Regulation Of Cellular Response To Transforming Growth Factor Beta Stimulus (GO:1903844)	2023-07-01	0.445893	0.999996	0	0	1.16381	0.93998	SMAD2;SMAD3;SMURF2;ITGA3;NREP;DKK3;SMAD7
Regulation Of Cholesterol Transport (GO:0032374)	2023-07-01	0.445893	0.999996	0	0	1.16381	0.93998	ABCA2;ABCA5;NAXE;APOC2;APOC1;TSPO;LAMTOR1
Regulation Of Nuclear-Transcribed mRNA Catabolic Process, Deadenylation-Dependent Decay (GO:1900151)	2023-07-01	0.445893	0.999996	0	0	1.16381	0.93998	SYNCRIP;CNOT7;DHX9;CNOT1;PABPC1;TOB1;PAIP1
Regulation Of Toll-Like Receptor 4 Signaling Pathway (GO:0034143)	2023-07-01	0.445893	0.999996	0	0	1.16381	0.93998	LYN;MFHAS1;TICAM2;TREM2;IFI35;NR1D1;CD14
Rescue Of Stalled Ribosome (GO:0072344)	2023-07-01	0.445893	0.999996	0	0	1.16381	0.93998	MTRES1;USP10;LTN1;RACK1;ANKZF1;GCN1;KLHDC10
Negative Regulation Of Protein-Containing Complex Assembly (GO:0031333)	17/59	0.44734	0.999996	0	0	1.07676	0.866189	GSK3B;THRA;ZDHHC12;RPL13A;TREM2;TFIP11;NLRC3;HMGB1;LDLRAD4;SMAD6;CLU;SVIP;EP300;PMEPA1;FBXL2;CRYAB;ANKS1B
Acylglycerol Metabolic Process (GO:0006639)	1941-12-01	0.448165	0.999996	0	0	1.10077	0.883468	DGKG;PGS1;CAV3;DGAT1;DGKB;DGKA;SEL1L;APOC1;PLAAT3;APOE;DGKZ;DGKI
Negative Regulation Of Proteolysis (GO:0045861)	1941-12-01	0.448165	0.999996	0	0	1.10077	0.883468	CST3;EFNA1;CSTB;CLN3;EPHA4;PRNP;DNAJC1;ROCK1;SERPINE2;TIMP2;TIMP3;CLN8
Non-Canonical Wnt Signaling Pathway (GO:0035567)	1941-12-01	0.448165	0.999996	0	0	1.10077	0.883468	FZD3;SFRP1;SMURF2;SMURF1;TMEM67;FZD6;PRICKLE2;DVL2;FZD8;PRICKLE1;CELSR2;CELSR3
Visual System Development (GO:0150063)	1941-12-01	0.448165	0.999996	0	0	1.10077	0.883468	C1QA;TGFB2;ITGAM;SALL2;SCO2;SMOC1;RAB18;PAX6;BMPR1B;MEIS2;ATF6;PBX1
Positive Regulation Of Cell Adhesion (GO:0045785)	25/88	0.449639	0.999996	0	0	1.05567	0.84381	LAMA1;CHRD;PDGFB;CIB1;PTPRJ;LAMC1;FSTL3;EPB41L4B;FLCN;PPP3CA;C1QBP;NCKAP1L;MAGI1;EPHA4;TGFB2;ZFHX3;RNASE10;PRKCA;DUSP26;NPNT;SMAD7;ADAM9;CD47;RELL2;LIMS1
Protein Polyubiquitination (GO:0000209)	63/226	0.451114	0.999996	0	0	1.02829	0.818555	TRAF3IP2;UBE3C;DDA1;RNF114;CDC26;RNF19A;TRIM25;ARIH1;SKP2;TRIM22;SHPRH;WSB1;RFPL2;UBE2E1;UBE2E2;UBE4A;UBE2QL1;ZFP91;TOPORS;KLHL42;RNF144A;RNF168;RNF144B;RNF126;TRAF4;TRAF3;ANAPC5;UBE2V1;BIRC2;RNF31;MARCHF1;RNF34;PELI3;CUL1;NT5C2;RNF4;RNF5;ANAPC11;ZNRF2;RNF213;SHARPIN;RNF216;UBR5;MARCHF8;RFFL;MARCHF6;SASH1;MARCHF5;UBE2B;SMURF1;HUWE1;SYVN1;KLHL3;UBE2W;KBTBD6;TTC3;MKRN3;TPP2;TRIM38;KBTBD7;UBE2K;DZIP…
Regulation Of G Protein-Coupled Receptor Signaling Pathway (GO:0008277)	20/70	0.45222	0.999996	0	0	1.0641	0.844452	LRPAP1;ROCK1;PLEK;CAMK2A;TULP3;ZDHHC3;KLK6;KCTD8;GRK5;GRK4;GPER1;NMT1;PLCE1;RGS20;NMT2;PLCB1;GIT1;RGS6;RGS7;KCTD16
Negative Regulation Of Cell Population Proliferation (GO:0008285)	105/379	0.453216	0.999996	0	0	1.01959	0.806887	ATP8A2;CIB1;IFI35;FTH1;RPS6KA2;SOX9;ARID2;B2M;MEN1;H2AC6;IGFBP5;TINF2;CTNNBIP1;MAGI2;TSC2;LDOC1;CEL;P3H3;AZGP1;SFRP1;ADGRB1;CSNK2B;COL4A3;NUPR1;TP53;NDRG4;NOTCH1;CTBP2;MAGED1;SLC9A3R1;ATG101;APOD;IGFBP7;APOE;PPARGC1A;S100A11;ZBTB7C;LYN;TGFB2;SMAD3;SMAD6;CHERP;CNOT7;RGCC;DLG3;TMEM115;WNK2;DLG5;PHF14;CDK10;PLXNB1;BMPR1B;COPS8;CD200;GSDME;CDKN1C;TENM1;BTG2;CDKN1A;BTG1;PINX1;PTPRJ;TREM2;PTPRK;ATRAID;…
Establishment Of Protein Localization To Endoplasmic Reticulum (GO:0072599)	2016-05-01	0.454286	0.999996	0	0	1.20912	0.954034	RAB10;RYR2;SPCS2;ZFAND2B;SRP14
Negative Regulation Of Biosynthetic Process (GO:0009890)	2016-05-01	0.454286	0.999996	0	0	1.20912	0.954034	ABCD2;CIITA;GSTP1;GPER1;SLC18A2
Negative Regulation Of Cytokine Production Involved In Immune Response (GO:0002719)	2016-05-01	0.454286	0.999996	0	0	1.20912	0.954034	TGFB2;HFE;IRAK3;JAK3;SMAD7
Negative Regulation Of Receptor Signaling Pathway Via JAK-STAT (GO:0046426)	2016-05-01	0.454286	0.999996	0	0	1.20912	0.954034	PPP2CA;PPP2R1A;PARP14;PIBF1;SH2B3
Negative Regulation Of Release Of Cytochrome C From Mitochondria (GO:0090201)	2016-05-01	0.454286	0.999996	0	0	1.20912	0.954034	PSMD10;NOL3;CLU;FXN;BCL2L1
Neuron Projection Organization (GO:0106027)	2016-05-01	0.454286	0.999996	0	0	1.20912	0.954034	GSK3B;PRNP;ABCD2;MAP1A;ATP1A3
Nitric Oxide Metabolic Process (GO:0046209)	2016-05-01	0.454286	0.999996	0	0	1.20912	0.954034	CYB5B;NQO1;ARG2;CYB5R3;SPR
Protein Localization To Endoplasmic Reticulum (GO:0070972)	2016-05-01	0.454286	0.999996	0	0	1.20912	0.954034	BCAP31;GABARAPL2;RYR2;DDRGK1;UBAC2
Protein Localization To Mitochondrion (GO:0070585)	2016-05-01	0.454286	0.999996	0	0	1.20912	0.954034	MTCH2;COX18;FKBP8;HK2;MARCHF5
Regulation Of Autophagosome Maturation (GO:1901096)	2016-05-01	0.454286	0.999996	0	0	1.20912	0.954034	RUBCN;CLN3;CALCOCO2;UBQLN4;ATG5
Regulation Of Triglyceride Biosynthetic Process (GO:0010866)	2016-05-01	0.454286	0.999996	0	0	1.20912	0.954034	CTDNEP1;SCARB1;SLC27A1;KAT5;PLIN5
Reverse Cholesterol Transport (GO:0043691)	2016-05-01	0.454286	0.999996	0	0	1.20912	0.954034	SCARB1;ABCA5;APOC2;APOE;CLU
Ruffle Organization (GO:0031529)	2016-05-01	0.454286	0.999996	0	0	1.20912	0.954034	CYFIP1;PLEKHA1;PLEK;PIP5K1A;ARF6
Synaptic Transmission, Cholinergic (GO:0007271)	2016-05-01	0.454286	0.999996	0	0	1.20912	0.954034	NQO1;RIC3;CHRNB4;CHRNA4;APOE
Negative Regulation Of Response To Stimulus (GO:0048585)	15/52	0.454631	0.999996	0	0	1.07845	0.850111	LYN;EPHA4;PTPN1;MCTP1;WFS1;VPS13C;CLU;TLE5;UBASH3B;DDAH1;ALOX5;INPP5D;RPS3;SLIT2;SH2B3
Regulation Of JNK Cascade (GO:0046328)	31/110	0.455878	0.999996	0	0	1.04391	0.820023	MAPKBP1;SEMA3A;ULK4;XIAP;HMGB1;RASGRP1;EGFR;IGF1R;PYCARD;RASSF2;MECOM;MARVELD3;MBIP;EPHB1;ANKS1B;MEN1;TNFRSF19;MAPK8IP2;TPD52L1;MAPK8IP3;MTURN;MAPK8IP1;GADD45G;TGFBR3;SH3RF3;MFHAS1;TRAF4;TRAF3;TNIK;PLCB1;ZNF675
Protein Modification Process (GO:0036211)	196/711	0.456033	0.999996	0	0	1.01267	0.795139	EPHB6;GMFB;MAML1;GMFG;DCAF1;LIPE;RPS6KA5;PPP2R1A;RPS6KA1;PRKACB;EPHB1;PRKCG;EPHA5;EPHA4;EPHA6;DAPK1;FBXO2;ALG3;PRKCA;ALG1;CSNK2B;BTK;EPHA3;MTMR3;PDGFB;TTBK1;UGCG;PPP3R1;ST3GAL5;STK38L;ST3GAL1;ATG5;ST3GAL3;LYN;PRRT1;CDK18;ST8SIA1;PLK2;PMM2;ST8SIA3;FN1;DCLK1;MSRA;WNK2;CDK10;FBXL2;CDK14;PTPRT;SMG1;SETD3;PRKAG2;PTPRJ;PTPRK;PTPRG;IKBKB;ING4;SERP2;PPP3CA;SERP1;B3GALT2;JAK3;JAK1;MANBA;PARP4;STRADA;SIRT6…
Histone Modification (GO:0016570)	23/81	0.456121	0.999996	0	0	1.05492	0.828111	HDAC4;ENY2;UBE2B;ACTL6A;MBD2;JADE1;CHD4;SIRT6;SIRT2;GATAD2A;ING4;MORF4L1;KAT5;TBL1XR1;RUVBL2;BRMS1L;CARM1;RUVBL1;EP400;EP300;EPC1;EPC2;BRD8
Negative Regulation Of NF-kappaB Transcription Factor Activity (GO:0032088)	23/81	0.456121	0.999996	0	0	1.05492	0.828111	PSMD10;USP7;RWDD3;ERBIN;IRAK3;NLRC3;COMMD6;COMMD7;MTURN;PYCARD;NFKBIA;PPP2CB;NWD1;DAP;TRAF3;TMSB4X;OTULIN;NLRP3;ZNF675;CDK5RAP3;CD200;CMKLR1;NFKBIB
Microtubule Polymerization (GO:0046785)	1934-10-01	0.456316	0.999996	0	0	1.10839	0.869607	SSNA1;ZNF207;PIN1;SLAIN2;TUBGCP3;TPPP;TUBG2;MAPT;HDGFL3;CLASP2
Negative Regulation Of Interleukin-6 Production (GO:0032715)	1934-10-01	0.456316	0.999996	0	0	1.10839	0.869607	SELENOS;ELF4;SYT11;NLRC3;NCKAP1L;IRAK3;GAS6;TLR4;CX3CL1;CD200
Organophosphate Biosynthetic Process (GO:0090407)	1934-10-01	0.456316	0.999996	0	0	1.10839	0.869607	ITPKB;G6PD;PCYT2;TPI1;MOCOS;ITPKA;PIP5K1A;GPHN;IP6K3;IP6K2
Regulation Of calcineurin-NFAT Signaling Cascade (GO:0070884)	1934-10-01	0.456316	0.999996	0	0	1.10839	0.869607	GSK3B;PPP3CA;PRNP;PPP3R1;PLCG2;STIMATE;CIB1;HOMER3;AKAP5;CHERP
Regulation Of Metal Ion Transport (GO:0010959)	1934-10-01	0.456316	0.999996	0	0	1.10839	0.869607	CAMK2B;NKAIN2;P2RX7;SPTBN4;NKAIN1;NKAIN3;HFE;CACNA2D1;SRI;B2M
Semaphorin-Plexin Signaling Pathway (GO:0071526)	1934-10-01	0.456316	0.999996	0	0	1.10839	0.869607	SEMA4A;SEMA7A;SEMA6A;SEMA3C;SH3BP1;SEMA3D;SEMA3A;SEMA4B;SEMA6D;PLXNB1
Organic Substance Transport (GO:0071702)	56/201	0.458813	0.999996	0	0	1.02746	0.800504	RYR1;ABCD4;SLC48A1;SLC23A2;RYR2;AQP4;CLU;PKD1;RYR3;AQP1;SCAMP5;SLCO2B1;DENND10;ARL6IP5;CEP290;SLC18A2;ARRDC5;CUBN;TRPC5;TRPC4;CACNA2D1;VPS33B;NME4;NRG1;SCAMP3;DISP1;CACNB3;MYH9;SLC29A1;SLC29A3;VAMP2;CALCRL;SLC47A1;CHRNA4;CAMK2A;SLC3A2;CLN8;SELENOK;CACNG7;CACNG8;KIF3A;CDH23;FYN;SLC19A1;ABCA2;ABCA5;ABCA6;ABCA3;ATP2B2;LRP1B;SNX18;GRIN3A;SLCO1A2;PPT1;RAMP1;CD320
Protein Polymerization (GO:0051258)	18/63	0.459398	0.999996	0	0	1.06407	0.827677	GPX4;MID1IP1;FAM107A;ARHGAP6;PREX1;DIAPH2;PSTPIP2;ZNF207;MICALL2;PIN1;CHMP4A;MAPT;TPPP;CORO7;WASF1;UBE2K;HDGFL3;WASF3
Generation Of Neurons (GO:0048699)	48/172	0.460665	0.999996	0	0	1.0298	0.798185	GPM6A;RTN3;RTN1;MYT1L;SEMA3A;LRP4;VXN;NRBP2;NGRN;RELN;FUT9;DNER;SPOCK1;NRCAM;DISC1;KIAA0319;MARK2;NTRK2;FZD3;TGFB2;EMX2;CDKL5;NLGN4X;DCC;USP9X;FZD8;NAV1;ATP2B2;CFLAR;POMGNT2;POU3F2;RUNX2;RUNX1;PTPRD;TUBB2B;LHX2;SNPH;MAP1B;NOVA2;PIN1;MAPT;ASTN2;MDGA1;FGFR1;ITM2C;PAFAH1B1;ADGRL3;CDK5R1
Epidermal Growth Factor Receptor Signaling Pathway (GO:0007173)	13/45	0.462769	0.999996	0	0	1.08068	0.832689	EGF;ERBIN;CBL;SLC30A10;EGFR;EFEMP1;KIF16B;NCK2;PLCE1;GRB2;PLCG1;SOX9;BCAR1
Positive Regulation Of mRNA Catabolic Process (GO:0061014)	13/45	0.462769	0.999996	0	0	1.08068	0.832689	BTG2;PNPT1;ROCK1;METTL3;ZC3HAV1;PUM1;TOB1;RIDA;FXR2;CNOT7;CNOT1;PABPC1;TNRC6A
Regulation Of Apoptotic Signaling Pathway (GO:2001233)	13/45	0.462769	0.999996	0	0	1.08068	0.832689	FAIM2;MAPK8IP2;TPD52L1;CX3CL1;TGFBR1;PYCARD;QARS1;RPS3;CTSH;TMBIM6;PPIA;BCL2L14;GRINA
Negative Regulation Of Neuron Apoptotic Process (GO:0043524)	21/74	0.463114	0.999996	0	0	1.05403	0.811375	PRKCG;NTRK2;SET;WFS1;VSTM2L;SOD2;CLU;MT3;CX3CL1;IL27RA;NRBP2;TOX3;CLN3;PTPRZ1;TYRO3;PPT1;APOE;PPARGC1A;RETREG1;CRLF1;SNX6
Golgi Lumen Acidification (GO:0061795)	2024-09-03	0.464266	0.999996	0	0	1.33001	1.02051	RNASEK;ATP6V0C;ATP6V1F
I-kappaB Phosphorylation (GO:0007252)	2024-09-03	0.464266	0.999996	0	0	1.33001	1.02051	MAP3K7;TLR4;TLR2
Alpha-Linolenic Acid Metabolic Process (GO:0036109)	2024-09-03	0.464266	0.999996	0	0	1.33001	1.02051	ELOVL1;ELOVL2;ACAA1
Aminoglycan Metabolic Process (GO:0006022)	2024-09-03	0.464266	0.999996	0	0	1.33001	1.02051	CHST9;HEXA;CLN6
Apical Protein Localization (GO:0045176)	2024-09-03	0.464266	0.999996	0	0	1.33001	1.02051	ATP8B1;SHROOM2;SHROOM3
Camera-Type Eye Morphogenesis (GO:0048593)	2024-09-03	0.464266	0.999996	0	0	1.33001	1.02051	SKI;TENM3;SHROOM2
Carnitine Metabolic Process (GO:0009437)	2024-09-03	0.464266	0.999996	0	0	1.33001	1.02051	TMLHE;BBOX1;CPT1C
Cellular Response To Oxidised Low-Density Lipoprotein Particle Stimulus (GO:0140052)	2024-09-03	0.464266	0.999996	0	0	1.33001	1.02051	TREM2;CD68;TLR4
Chondroitin Sulfate Proteoglycan Metabolic Process (GO:0050654)	2024-09-03	0.464266	0.999996	0	0	1.33001	1.02051	B3GAT3;B3GAT2;DSEL
Dicarboxylic Acid Biosynthetic Process (GO:0043650)	2024-09-03	0.464266	0.999996	0	0	1.33001	1.02051	GLUD1;GLS2;KYNU
Glucan Biosynthetic Process (GO:0009250)	2024-09-03	0.464266	0.999996	0	0	1.33001	1.02051	UGP2;NR1D1;GYG2
Glycogen Biosynthetic Process (GO:0005978)	2024-09-03	0.464266	0.999996	0	0	1.33001	1.02051	UGP2;NR1D1;GYG2
Hematopoietic Stem Cell Differentiation (GO:0060218)	2024-09-03	0.464266	0.999996	0	0	1.33001	1.02051	SFRP1;MLLT3;TP53
Histone Ubiquitination (GO:0016574)	2024-09-03	0.464266	0.999996	0	0	1.33001	1.02051	UBE2B;UBE2E1;UBR2
Homocysteine Metabolic Process (GO:0050667)	2024-09-03	0.464266	0.999996	0	0	1.33001	1.02051	MTRR;MTR;MMUT
Hormone Transport (GO:0009914)	2024-09-03	0.464266	0.999996	0	0	1.33001	1.02051	SLCO1C1;SLC7A5;SLC3A2
Insulin Metabolic Process (GO:1901142)	2024-09-03	0.464266	0.999996	0	0	1.33001	1.02051	PCSK2;SLC30A8;YIPF5
Ketone Biosynthetic Process (GO:0042181)	2024-09-03	0.464266	0.999996	0	0	1.33001	1.02051	TPI1;HSD17B1;SIRT6
Long-Chain Fatty Acid Import Into Cell (GO:0044539)	2024-09-03	0.464266	0.999996	0	0	1.33001	1.02051	SLC27A1;RPS6KB1;SLC27A5
Mitral Valve Morphogenesis (GO:0003183)	2024-09-03	0.464266	0.999996	0	0	1.33001	1.02051	EFNA1;NOTCH1;SMAD6
Motor Neuron Axon Guidance (GO:0008045)	2024-09-03	0.464266	0.999996	0	0	1.33001	1.02051	EPHA4;SEMA3A;SLIT2
Myelin Maintenance (GO:0043217)	2024-09-03	0.464266	0.999996	0	0	1.33001	1.02051	ABCD2;CLU;PRDX6
Negative Regulation Of Potassium Ion Transmembrane Transporter Activity (GO:1901017)	2024-09-03	0.464266	0.999996	0	0	1.33001	1.02051	CAB39;CAV3;KCNAB1
Negative Regulation Of Protein Exit From Endoplasmic Reticulum (GO:0070862)	2024-09-03	0.464266	0.999996	0	0	1.33001	1.02051	ERLEC1;SVIP;UBAC2
Negative Regulation Of Receptor Binding (GO:1900121)	2024-09-03	0.464266	0.999996	0	0	1.33001	1.02051	HFE;B2M;PTPRF
Negative Regulation Of Transcription By Competitive Promoter Binding (GO:0010944)	2024-09-03	0.464266	0.999996	0	0	1.33001	1.02051	DACH1;KDM2A;SMAD7
Nerve Growth Factor Signaling Pathway (GO:0038180)	2024-09-03	0.464266	0.999996	0	0	1.33001	1.02051	RAP1A;MAGI2;RAPGEF1
Peptidyl-Amino Acid Modification (GO:0018193)	2024-09-03	0.464266	0.999996	0	0	1.33001	1.02051	FKBP10;PFDN1;METAP2
Peptidyl-Lysine Dimethylation (GO:0018027)	2024-09-03	0.464266	0.999996	0	0	1.33001	1.02051	SETD2;SETD3;EHMT1
Phosphatidylethanolamine Biosynthetic Process (GO:0006646)	2024-09-03	0.464266	0.999996	0	0	1.33001	1.02051	SLC27A1;CHKB;PCYT2
Phosphatidylglycerol Biosynthetic Process (GO:0006655)	2024-09-03	0.464266	0.999996	0	0	1.33001	1.02051	PGS1;SLC27A1;CRLS1
Positive Regulation Of RIG-I Signaling Pathway (GO:1900246)	2024-09-03	0.464266	0.999996	0	0	1.33001	1.02051	DDX60;PUM1;ZCCHC3
Positive Regulation Of T Cell Apoptotic Process (GO:0070234)	2024-09-03	0.464266	0.999996	0	0	1.33001	1.02051	CD274;ZC3H8;TP53
Positive Regulation Of Cardiocyte Differentiation (GO:1905209)	2024-09-03	0.464266	0.999996	0	0	1.33001	1.02051	EFNB2;TGFB2;GPER1
Positive Regulation Of Lipase Activity (GO:0060193)	2024-09-03	0.464266	0.999996	0	0	1.33001	1.02051	FGFR3;FGFR1;PLIN5
Positive Regulation Of Mesenchymal Cell Proliferation (GO:0002053)	2024-09-03	0.464266	0.999996	0	0	1.33001	1.02051	STAT1;SOX9;TGFBR2
Positive Regulation Of Mitochondrial Membrane Permeability (GO:0035794)	2024-09-03	0.464266	0.999996	0	0	1.33001	1.02051	GSK3B;CHCHD10;BOK
Positive Regulation Of Monocyte Differentiation (GO:0045657)	2024-09-03	0.464266	0.999996	0	0	1.33001	1.02051	CD74;CSF1;CTNNBIP1
Positive Regulation Of Protein Sumoylation (GO:0033235)	2024-09-03	0.464266	0.999996	0	0	1.33001	1.02051	HDAC4;RASD2;RWDD3
Protein O-linked Glycosylation Via Serine (GO:0018242)	2024-09-03	0.464266	0.999996	0	0	1.33001	1.02051	POGLUT1;GALNT16;GALNT2
Regulation Of CD8-positive, Alpha-Beta T Cell Activation (GO:2001185)	2024-09-03	0.464266	0.999996	0	0	1.33001	1.02051	HFE;HLA-A;MAPK8IP1
Regulation Of ER To Golgi Vesicle-Mediated Transport (GO:0060628)	2024-09-03	0.464266	0.999996	0	0	1.33001	1.02051	RNF139;STX18;YIPF5
Regulation Of PERK-mediated Unfolded Protein Response (GO:1903897)	2024-09-03	0.464266	0.999996	0	0	1.33001	1.02051	PTPN1;NCK2;BOK
Regulation Of Granulocyte Differentiation (GO:0030852)	2024-09-03	0.464266	0.999996	0	0	1.33001	1.02051	HAX1;C1QC;RUNX1
Regulation Of Long-Term Synaptic Depression (GO:1900452)	2024-09-03	0.464266	0.999996	0	0	1.33001	1.02051	KCNB1;MAPT;NOL3
Regulation Of Protein Localization To Chromatin (GO:1905634)	2024-09-03	0.464266	0.999996	0	0	1.33001	1.02051	SETD2;SIRT6;RNF4
Regulation Of Receptor Binding (GO:1900120)	2024-09-03	0.464266	0.999996	0	0	1.33001	1.02051	HFE;B2M;PTPRF
Response To Histamine (GO:0034776)	2024-09-03	0.464266	0.999996	0	0	1.33001	1.02051	GABRB2;GABRB1;GABRG2
Response To Interleukin-4 (GO:0070670)	2024-09-03	0.464266	0.999996	0	0	1.33001	1.02051	SHPK;TCF7;JAK3
Somatic Recombination Of Immunoglobulin Genes Involved In Immune Response (GO:0002204)	2024-09-03	0.464266	0.999996	0	0	1.33001	1.02051	RNF168;EXOSC6;EXOSC3
Telomere Maintenance Via Recombination (GO:0000722)	2024-09-03	0.464266	0.999996	0	0	1.33001	1.02051	RAD50;RAD51D;ERCC4
Type II Interferon-Mediated Signaling Pathway (GO:0060333)	2024-09-03	0.464266	0.999996	0	0	1.33001	1.02051	SP100;STAT1;JAK1
DNA Synthesis Involved In DNA Repair (GO:0000731)	2027-08-01	0.465832	0.999996	0	0	1.12003	0.855625	POLD3;PCNA;POLDIP2;POLN;USP10;USP43;POLD1;FAAP20
Microtubule Polymerization Or Depolymerization (GO:0031109)	2027-08-01	0.465832	0.999996	0	0	1.12003	0.855625	ZNF207;KATNB1;STMN3;PIN1;STMN4;TPPP;MAPT;HDGFL3
Negative Regulation Of Neurogenesis (GO:0050768)	2027-08-01	0.465832	0.999996	0	0	1.12003	0.855625	NOTCH1;EFNB3;GDI1;DPYSL5;LRP4;PAX6;PTN;B2M
Positive Regulation Of TORC1 Signaling (GO:1904263)	2027-08-01	0.465832	0.999996	0	0	1.12003	0.855625	FLCN;RRAGA;MIOS;LARS1;GPR137;SLC38A9;GPR137C;LAMTOR5
Positive Regulation Of Filopodium Assembly (GO:0051491)	2027-08-01	0.465832	0.999996	0	0	1.12003	0.855625	GPM6A;TENM1;DOCK11;NLGN1;TENM2;MIEN1;DPYSL3;RHOQ
Positive Regulation Of Mitotic Cell Cycle (GO:0045931)	2027-08-01	0.465832	0.999996	0	0	1.12003	0.855625	KLHL18;RPS6KB1;USP2;ASNS;HES1;PRKCA;MEIS2;CDC25B
Regulation Of Microtubule Polymerization Or Depolymerization (GO:0031110)	2027-08-01	0.465832	0.999996	0	0	1.12003	0.855625	MAP2;MAP1B;MAP1A;STMN3;STMN4;MAPT;GAS2L1;CLASP2
mRNA Metabolic Process (GO:0016071)	24/85	0.466127	0.999996	0	0	1.04663	0.798885	SF3B4;SRRM4;SF3B2;RNH1;PNPT1;SSB;NCBP2;METTL3;SRSF1;USP39;SND1;HIPK3;LSM3;LSM2;SFPQ;RIDA;DXO;SRSF5;SRSF7;TP53;PPARGC1A;DCP2;HSPA1B;SRSF9
Positive Regulation Of Protein Localization (GO:1903829)	24/85	0.466127	0.999996	0	0	1.04663	0.798885	YAP1;GSK3B;RIC3;WWTR1;NLGN2;TFRC;LIMK2;PYHIN1;TREM2;SIRT6;PDZK1;CORO2B;GNL3;TYROBP;GNL3L;DDRGK1;SYT11;MAP1A;FYN;MAPT;CDK5RAP3;FERMT2;JAK1;LAMTOR5
Regulation Of Kinase Activity (GO:0043549)	24/85	0.466127	0.999996	0	0	1.04663	0.798885	CDKN1C;DDR1;PDGFRB;TSPYL2;CD74;NTRK2;FLT3;NPRL2;NTRK3;TREM2;LDB2;MERTK;EGFR;IGF1R;SLC9A3R1;RAD50;CCNY;ERBB4;TYRO3;PLCE1;ANKRD54;MAPT;FGFR3;FGFR1
Regulation Of Intracellular Transport (GO:0032386)	1938-11-01	0.472052	0.999996	0	0	1.08373	0.81352	RBM4;PTPN1;LAMP1;RNF139;MAP2;WWC1;YIPF5;TMEM53;CRYAB;ATP9A;RAB11B
Negative Regulation Of Wnt Signaling Pathway (GO:0030178)	39/140	0.475756	0.999996	0	0	1.02719	0.763047	GSK3B;AMER2;CHD8;CTNND1;JADE1;LRP4;PRICKLE1;MLLT3;CXXC4;GLI3;STK3;SLC9A3R1;RNF213;ZNRF3;RUVBL2;RACK1;NPHP3;SOX9;APOE;LZTS2;TLE4;APC2;TLE3;WWTR1;TLE2;TLE1;CTNNBIP1;FZD6;TSC2;TMEM64;BICC1;DKK3;SHISA6;TLE5;UBAC2;SFRP1;SDHAF2;HECW1;PFDN5
Erythrocyte Differentiation (GO:0030218)	14/49	0.476136	0.999996	0	0	1.06402	0.789563	HSPA9;LYN;DMTN;IKZF1;CFLAR;TGFBR3;RPS14;MFHAS1;RPS19;NCKAP1L;CDIN1;SLC25A5;SH2B3;CDK5RAP3
Negative Regulation Of Cysteine-Type Endopeptidase Activity Involved In Apoptotic Process (GO:0043154)	14/49	0.476136	0.999996	0	0	1.06402	0.789563	CDKN2D;IGBP1;USP47;RNF34;ARL6IP1;XIAP;DHCR24;NOL3;AQP1;RPS6KA1;GAS6;FNIP1;RFFL;LAMTOR5
Fc-gamma Receptor Signaling Pathway Involved In Phagocytosis (GO:0038096)	2020-06-01	0.477527	0.999996	0	0	1.14	0.842616	LYN;HCK;PLPP4;FYN;VAV1;MYO1G
Cell Projection Organization (GO:0030030)	2020-06-01	0.477527	0.999996	0	0	1.14	0.842616	CYFIP2;NCKAP1;PLEK;PACSIN2;NCKAP1L;QRICH2
Endothelial Cell Development (GO:0001885)	2020-06-01	0.477527	0.999996	0	0	1.14	0.842616	RAP1A;PDE4D;PDE2A;RDX;RAPGEF1;RAPGEF3
Long-Term Memory (GO:0007616)	2020-06-01	0.477527	0.999996	0	0	1.14	0.842616	PRNP;KAT2A;CAMK2N1;CAMK4;RASGRF1;NOL3
Maturation Of LSU-rRNA (GO:0000470)	2020-06-01	0.477527	0.999996	0	0	1.14	0.842616	DDX18;NSA2;PES1;RPL35;WDR12;RPL7
Negative Regulation Of Cytokine Production Involved In Inflammatory Response (GO:1900016)	2020-06-01	0.477527	0.999996	0	0	1.14	0.842616	PYCARD;ABCD2;NLRC3;TREM2;APOD;ADCY7
Negative Regulation Of Phosphate Metabolic Process (GO:0045936)	2020-06-01	0.477527	0.999996	0	0	1.14	0.842616	CDKN1C;CDKN2D;CDKN1A;ROCK1;PLEK;DYNLL1
Negative Regulation Of Small GTPase Mediated Signal Transduction (GO:0051058)	2020-06-01	0.477527	0.999996	0	0	1.14	0.842616	TGFB2;SH3BP1;MAPKAP1;SLIT2;CYRIB;ARHGAP25
Peripheral Nervous System Development (GO:0007422)	2020-06-01	0.477527	0.999996	0	0	1.14	0.842616	GPC1;SCN8A;PMP22;SOX8;SERPINI1;SOX10
Positive Regulation Of Lipid Catabolic Process (GO:0050996)	2020-06-01	0.477527	0.999996	0	0	1.14	0.842616	ABCD2;IRS1;APOC2;FLNB;DAGLB;PLIN5
Positive Regulation Of Phospholipase Activity (GO:0010518)	2020-06-01	0.477527	0.999996	0	0	1.14	0.842616	PDGFRB;GNA13;ARF4;APOC2;FGFR3;FGFR1
Regulation Of Calcium Ion Transmembrane Transport (GO:1903169)	2020-06-01	0.477527	0.999996	0	0	1.14	0.842616	PRNP;CAV3;UBASH3B;CACNA2D1;ATP1A2;FYN
Regulation Of Cardiac Muscle Cell Proliferation (GO:0060043)	2020-06-01	0.477527	0.999996	0	0	1.14	0.842616	TGFBR3;NOTCH1;ERBB4;ZFPM2;TGFBR1;RUNX1
Regulation Of Phosphatase Activity (GO:0010921)	2020-06-01	0.477527	0.999996	0	0	1.14	0.842616	ROCK1;PPP6R2;PPP6R3;HTT;MTMR9;CDK5RAP3
Negative Regulation Of Inflammatory Response (GO:0050728)	31/111	0.479207	0.999996	0	0	1.03079	0.758272	GSTP1;CXCL17;RORA;TREM2;NLRC3;AOAH;SHARPIN;RPS19;GPER1;ALOX5;NLRP3;VPS35;FYN;APOE;PLCG1;GIT1;LYN;PLK2;STAT3;NR1D1;TNFRSF1B;MAPK14;MFHAS1;HCK;LRFN5;SELENOS;ELF4;OTULIN;TYRO3;CD200;PPARD
Actin Filament Polymerization (GO:0030041)	1931-09-01	0.482974	0.999996	0	0	1.08818	0.791972	PREX1;DIAPH2;PSTPIP2;FAM107A;MICALL2;CORO7;WASF1;ARHGAP6;WASF3
Presynaptic Endocytosis (GO:0140238)	1931-09-01	0.482974	0.999996	0	0	1.08818	0.791972	NLGN3;NLGN1;NLGN2;NLGN4X;SYT1;AP2S1;SYNJ2;VAMP2;DNM2
Receptor Signaling Pathway Via STAT (GO:0097696)	1931-09-01	0.482974	0.999996	0	0	1.08818	0.791972	GHR;IFNAR2;STAT5A;STAT1;STAT3;STAT4;PKD1;JAK3;JAK1
Apoptotic Process (GO:0006915)	63/228	0.48373	0.999996	0	0	1.01568	0.737619	CYFIP2;IFI27L2;NCKAP1;HIP1;JADE1;NUDT2;CIB1;TNFAIP1;YARS1;HK2;BBC3;PYCARD;TCHP;PIDD1;ATCAY;PPP2R1A;CASP10;FAM162A;DPF1;DPF2;CAPN3;EP300;MAP3K7;BOK;TRPC5;SEMA6A;APAF1;DAPK1;TNFRSF19;TSC2;CEL;DYNLL1;TGFBR2;PPIA;ARHGEF6;PPARD;TLR2;MAGEH1;PRUNE2;EFNA5;STK3;PPP2CA;BCL2L11;PLAGL1;NLRP3;CD14;NAE1;RELT;BCL2L14;EGLN3;BAD;FEM1B;TNFSF12;BNIP3;MX1;DHCR24;CFLAR;NFKBIA;DAP;PMP22;BAX;SCN2A;BCL2L1
Amino Acid Transmembrane Transport (GO:0003333)	1942-12-01	0.486214	0.999996	0	0	1.064	0.767258	SLC7A5;SLC38A1;SLC25A18;SLC47A1;SFXN3;SLC38A11;SLC38A9;SLC7A11;SFXN2;SLC1A6;SLC25A12;SLC38A2
Negative Regulation Of I-kappaB kinase/NF-kappaB Signaling (GO:0043124)	1942-12-01	0.486214	0.999996	0	0	1.064	0.767258	PYCARD;MAPKBP1;TLE1;USP10;STAT1;GSTP1;PPM1N;CARD19;NLRC3;RORA;TREM2;NR1D1
Skeletal Muscle Tissue Development (GO:0007519)	1942-12-01	0.486214	0.999996	0	0	1.064	0.767258	RYR1;ZBTB18;SKI;PPP3CA;MYH7B;SELENON;MYL6;MYL6B;DMD;CFLAR;LMOD3;MYORG
Actin Cytoskeleton Reorganization (GO:0031532)	15/53	0.488463	0.999996	0	0	1.05	0.752316	PTPN1;DMTN;THSD7B;PLEK;PARVA;CDC42BPB;CTTN;MICALL2;MYH9;PIP5K1A;PHACTR1;GRB2;THSD7A;TNIK;BCAR1
Regulation Of Proteasomal Protein Catabolic Process (GO:0061136)	15/53	0.488463	0.999996	0	0	1.05	0.752316	PRKCG;GABARAPL2;F8A1;TREM2;RAD23A;PKD1;DDRGK1;GNA12;PSMC2;PSME1;MARCHF7;NUPR1;APOE;UBQLN4;PSME3IP1
Regulation Of I-kappaB kinase/NF-kappaB Signaling (GO:0043122)	64/232	0.48936	0.999996	0	0	1.01336	0.724202	MAPKBP1;GPR89A;TFRC;TRAF3IP2;ZFAND6;HSPB1;RORA;TREM2;CX3CL1;IKBKB;PYCARD;AKAP13;PIDD1;GJA1;LGALS1;CASP10;TRIM25;CAPN3;MAP3K7;TRIM22;TICAM2;TLE1;RFPL2;TNFRSF19;GPRC5B;TRAF4;EEF1D;TRAF3;CARD19;TRIM13;TERF2IP;S100A4;PRKD1;UBE2V1;ALPK1;SQSTM1;OPTN;BIRC2;RNF31;SLC20A1;USP10;GSTP1;PPM1N;NLRC3;CXXC5;SHARPIN;PLCG2;BRD4;CD74;NDFIP2;NDFIP1;STAT1;PLK2;NEK6;NR1D1;CFLAR;S100B;FKBP1A;TRIM38;MAP3K14;CC2D1A;TMEM…
ATP Transport (GO:0015867)	2013-04-01	0.493347	0.999996	0	0	1.1822	0.835276	SLC17A9;CD47;SLC25A23;SLC25A5
GTP Metabolic Process (GO:0046039)	2013-04-01	0.493347	0.999996	0	0	1.1822	0.835276	EFNA1;GNAI3;RAN;RHOQ
Amyloid Precursor Protein Catabolic Process (GO:0042987)	2013-04-01	0.493347	0.999996	0	0	1.1822	0.835276	BACE1;CLN3;NCSTN;DYRK1A
Cardiac Left Ventricle Morphogenesis (GO:0003214)	2013-04-01	0.493347	0.999996	0	0	1.1822	0.835276	RYR2;NOTCH1;HEY2;TGFBR2
Cardiocyte Differentiation (GO:0035051)	2013-04-01	0.493347	0.999996	0	0	1.1822	0.835276	MESP1;TGFB2;NRG1;SIRT6
Cytoplasmic Sequestering Of Protein (GO:0051220)	2013-04-01	0.493347	0.999996	0	0	1.1822	0.835276	NFKBIA;SUFU;KEAP1;PKD1
Endolysosomal Toll-Like Receptor Signaling Pathway (GO:0140894)	2013-04-01	0.493347	0.999996	0	0	1.1822	0.835276	SCARA3;UNC93B1;EPG5;PIK3AP1
Glutamine Metabolic Process (GO:0006541)	2013-04-01	0.493347	0.999996	0	0	1.1822	0.835276	GLUD1;SLC38A1;GLS2;GLS
Interleukin-6-Mediated Signaling Pathway (GO:0070102)	2013-04-01	0.493347	0.999996	0	0	1.1822	0.835276	YAP1;STAT3;IL6R;JAK1
Microtubule-Based Transport (GO:0099111)	2013-04-01	0.493347	0.999996	0	0	1.1822	0.835276	DYNC1I2;DNAAF2;HTT;DYNC1I1
Negative Regulation Of NLRP3 Inflammasome Complex Assembly (GO:1900226)	2013-04-01	0.493347	0.999996	0	0	1.1822	0.835276	ZDHHC12;NLRC3;TREM2;FBXL2
Negative Regulation Of Cartilage Development (GO:0061037)	2013-04-01	0.493347	0.999996	0	0	1.1822	0.835276	EFEMP1;CHADL;SOX9;TGFBR1
Negative Regulation Of Interleukin-12 Production (GO:0032695)	2013-04-01	0.493347	0.999996	0	0	1.1822	0.835276	IRAK3;JAK3;PIBF1;CMKLR1
Negative Regulation Of Receptor Internalization (GO:0002091)	2013-04-01	0.493347	0.999996	0	0	1.1822	0.835276	LRPAP1;DLG4;RIN3;UBQLN2
Nucleotide-Sugar Metabolic Process (GO:0009225)	2013-04-01	0.493347	0.999996	0	0	1.1822	0.835276	EXTL2;SLC35A3;UGP2;GFPT2
Outer Mitochondrial Membrane Organization (GO:0007008)	2013-04-01	0.493347	0.999996	0	0	1.1822	0.835276	TOMM70;MTCH2;TOMM7;TOMM22
Positive Regulation Of Alpha-Beta T Cell Differentiation (GO:0046638)	2013-04-01	0.493347	0.999996	0	0	1.1822	0.835276	NCKAP1L;GLI3;RUNX1;TGFBR2
Positive Regulation Of Cardiac Muscle Cell Proliferation (GO:0060045)	2013-04-01	0.493347	0.999996	0	0	1.1822	0.835276	TGFBR3;NOTCH1;ERBB4;ZFPM2
Positive Regulation Of Fatty Acid Biosynthetic Process (GO:0045723)	2013-04-01	0.493347	0.999996	0	0	1.1822	0.835276	ABCD2;MID1IP1;APOC2;SIRT2
Positive Regulation Of Glycogen Biosynthetic Process (GO:0045725)	2013-04-01	0.493347	0.999996	0	0	1.1822	0.835276	EPM2AIP1;IRS1;PPP1R3E;SORBS1
Positive Regulation Of Keratinocyte Differentiation (GO:0045618)	2013-04-01	0.493347	0.999996	0	0	1.1822	0.835276	NME2;TRIM16;ETV4;MACROH2A1
Positive Regulation Of Macrophage Chemotaxis (GO:0010759)	2013-04-01	0.493347	0.999996	0	0	1.1822	0.835276	CSF1;CXCL17;CMKLR1;MAPK3
Positive Regulation Of Superoxide Anion Generation (GO:0032930)	2013-04-01	0.493347	0.999996	0	0	1.1822	0.835276	ITGAM;TYROBP;GSTP1;MAPT
Protein Insertion Into Mitochondrial Outer Membrane (GO:0045040)	2013-04-01	0.493347	0.999996	0	0	1.1822	0.835276	TOMM70;MTCH2;TOMM7;TOMM22
Regulation Of IRE1-mediated Unfolded Protein Response (GO:1903894)	2013-04-01	0.493347	0.999996	0	0	1.1822	0.835276	PTPN1;BCL2L11;DDRGK1;BAX
Regulation Of Intrinsic Apoptotic Signaling Pathway In Response To DNA Damage By P53 Class Mediator (GO:1902165)	2013-04-01	0.493347	0.999996	0	0	1.1822	0.835276	CD74;KDM1A;MARCHF7;RPL26
Regulation Of Nitrogen Compound Metabolic Process (GO:0051171)	2013-04-01	0.493347	0.999996	0	0	1.1822	0.835276	SELENOS;VPS35;APOE;SSH1
Regulation Of Transcription Of Nucleolar Large rRNA By RNA Polymerase I (GO:1901836)	2013-04-01	0.493347	0.999996	0	0	1.1822	0.835276	MARS1;SIRT7;MACROH2A1;PWP1
Secondary Palate Development (GO:0062009)	2013-04-01	0.493347	0.999996	0	0	1.1822	0.835276	SMAD2;TGFBR3;TGFB2;TGFBR2
Suppression Of Viral Release By Host (GO:0044790)	2013-04-01	0.493347	0.999996	0	0	1.1822	0.835276	MARCHF2;TRIM28;TRIM13;TRIM35
Lipid Transport (GO:0006869)	30/108	0.494455	0.999996	0	0	1.02307	0.720548	GLTP;KDM5A;SCARB1;SLC27A1;MTTP;CLN8;PITPNC1;UGCG;CLN3;SLCO2B1;APOE;CERT1;ABCA2;ABCC4;ABCA5;ABCA6;ATP8B1;SLC10A1;ABCA3;NME4;SLC51A;SLCO1C1;FABP3;FABP5;NPC2;FABP7;SLCO1A2;PMP2;SLC27A5;PPARD
Golgi Organization (GO:0007030)	36/130	0.495866	0.999996	0	0	1.01871	0.714576	USP6NL;PI4K2B;RAB1A;TMED10;UBXN2A;RAB1B;HTT;SYNE1;RAB43;VTI1A;TRAPPC11;TMED1;TMED7;RAB6B;RAB8A;CLASP2;ATP8B4;TMED9;FBXW8;ATP8B1;SURF4;YIPF5;COG1;VPS13B;TRAPPC8;TJAP1;GAK;RAB30;GOLPH3;STK25;GOLGB1;YIPF7;PRKD1;OPTN;PI4K2A;BET1
Fc-gamma Receptor Signaling Pathway (GO:0038094)	2024-07-01	0.496454	0.999996	0	0	1.09527	0.76698	LYN;HCK;FCER1G;PLPP4;FYN;VAV1;MYO1G
Amyloid Fibril Formation (GO:1990000)	2024-07-01	0.496454	0.999996	0	0	1.09527	0.76698	BACE1;FKBP1A;USP9X;MAPT;HNRNPA1;TARDBP;B2M
Multivesicular Body Sorting Pathway (GO:0071985)	2024-07-01	0.496454	0.999996	0	0	1.09527	0.76698	RUBCN;VPS4A;DENND10;CHMP4A;MITD1;SNF8;SYTL4
Negative Regulation Of Ion Transmembrane Transporter Activity (GO:0032413)	2024-07-01	0.496454	0.999996	0	0	1.09527	0.76698	YWHAE;CAB39;CAV3;SLC6A9;HECW2;HECW1;CALM2
Protein Exit From Endoplasmic Reticulum (GO:0032527)	2024-07-01	0.496454	0.999996	0	0	1.09527	0.76698	ERLEC1;TMED9;SELENOS;SEL1L;SURF4;SYVN1;SEC61B
Regulation Of Cytoplasmic Translation (GO:2000765)	2024-07-01	0.496454	0.999996	0	0	1.09527	0.76698	SYNCRIP;PKM;DHX9;PARP16;NMNAT2;PABPC1;PAIP1
Regulation Of Viral Life Cycle (GO:1903900)	2024-07-01	0.496454	0.999996	0	0	1.09527	0.76698	RFPL2;TYRO3;TRIM25;TRIM38;PPIA;TRIM22;TRIM34
Response To Purine-Containing Compound (GO:0014074)	2024-07-01	0.496454	0.999996	0	0	1.09527	0.76698	RYR1;P2RX7;RYR2;DUOX1;STAT1;CLU;ADA
Regulation Of Cellular Senescence (GO:2000772)	1935-10-01	0.498038	0.999996	0	0	1.06398	0.741678	ARG2;PNPT1;NEK6;CGAS;SIRT6;EEF1E1;B2M;TERF2;TP53;YPEL3
Homotypic Cell-Cell Adhesion (GO:0034109)	13/46	0.4991	0.999996	0	0	1.04786	0.728205	ITGB3;ACTN1;PLEK;HBB;HSPB1;MYL12A;CSRP1;UBASH3B;TYRO3;MYH9;TLN1;CLIC1;PPIA
Regulation Of Cytokine Production Involved In Inflammatory Response (GO:1900015)	13/46	0.4991	0.999996	0	0	1.04786	0.728205	ABCD2;TICAM2;STAT3;NLRC3;TREM2;MAPK14;ADCY7;IL17RA;PYCARD;ALOX5;APOD;IL17D;TLR4
Regulation Of mRNA Catabolic Process (GO:0061013)	13/46	0.4991	0.999996	0	0	1.04786	0.728205	PNPT1;RBM8A;PRKCA;ZC3HAV1;PUM1;CARHSP1;FXR2;CNOT7;PCBP4;CNOT1;VIM;ZC3H14;DCP2
Response To Hydrogen Peroxide (GO:0042542)	13/46	0.4991	0.999996	0	0	1.04786	0.728205	PLEKHA1;HBB;HBA1;CLU;AQP1;SETX;STK24;STK25;RPS3;ADAM9;FYN;FXN;ANKZF1
Monoatomic Anion Transport (GO:0006820)	16/57	0.499907	0.999996	0	0	1.03802	0.719696	PACC1;TTYH1;SLC4A10;ANO5;CLCN6;CLCN5;CLCN4;FXYD1;LRRC8C;SLC17A5;TSPO;LRRC8D;LRRC8A;SLC17A7;CLIC1;SLC26A3
Hemopoiesis (GO:0030097)	28/101	0.502046	0.999996	0	0	1.02024	0.703014	KMT2A;FLT3;PLEK;PDGFB;PBXIP1;DLL1;FSTL3;FLCN;MECOM;MKNK2;SH2B3;LYN;CD164;TGFB2;GLRX5;TET2;PRRC2C;KLF3;RUNX2;RUNX1;ETV6;TGFBR2;TGFBR3;SFRP1;SNRK;KAT6A;TOX;TP53
rRNA Processing (GO:0006364)	28/101	0.502046	0.999996	0	0	1.02024	0.703014	RPL5;RPL11;TSR3;RPL7;RPS15;FBL;RPS14;EMG1;EXOSC5;RPS16;RPS19;PES1;RPL14;EXOSC3;NOP14;RPS7;WDR18;RPS6;RPL35A;RPS25;RPS28;NSA2;XRN2;NHP2;ESF1;RPL27;PIN4;RPL26
Protein Phosphorylation (GO:0006468)	137/500	0.502149	0.999996	0	0	1.00388	0.691529	EPHB6;GMFB;MAML1;GMFG;IGF1R;LIPE;STK10;EFEMP1;RPS6KA5;RPS6KA1;NEK1;PRKACB;MAP3K7;STK32B;EPHB1;PRKCG;EPHA5;PDGFRB;EPHA4;CDKL4;CDKL5;EPHA6;DAPK1;DYRK1A;LMTK3;PRKCA;TNNI3K;CDC25B;ILF3;MAPKAPK3;MAK;CSNK2B;TYRO3;BTK;PRKD1;TNIK;CSNK1G2;EPHA3;CDKL1;CSNK1G1;PDGFB;TTBK1;STK3;GRK3;GRK2;GRK5;ATG101;GRK4;ABL1;STK38L;IP6K3;MARK2;LYN;PRRT1;SMAD2;CDK18;SRPK3;TGFB2;PLK2;NEK6;NEK7;CLK4;DCLK1;SMAD7;CDK8;STK24;CDK4…
Vesicle Organization (GO:0016050)	26/94	0.510186	0.999996	0	0	1.01701	0.684426	PI4K2B;PLEKHF1;SAR1B;STX16;GOSR2;GOSR1;VPS4A;STX10;TRAPPC13;TRAPPC2;SYT4;TRAPPC3;TRAPPC2L;TRAPPC4;VPS33B;IRAG2;DNAJC13;TRAPPC9;STX1B;HOOK2;SYT11;CHMP4A;LAMTOR1;SQSTM1;PI4K2A;VAMP2
Regulation Of Epithelial To Mesenchymal Transition (GO:0010717)	23/83	0.510255	0.999996	0	0	1.01962	0.686043	SMAD2;EPHA4;WWTR1;TGFB2;SMAD3;LDLRAD4;TGFBR1;AGT;TGFBR2;SMAD7;PPP2CA;EFNA1;OLFM1;SPRED1;SFRP1;RGCC;SDHAF2;MCRIP1;BAMBI;GCNT2;EPHA3;FERMT2;CLASP2
Plasma Membrane Organization (GO:0007009)	20/72	0.510381	0.999996	0	0	1.02303	0.688085	ABCD2;CAV3;MYOF;VPS4A;ANK2;SYTL4;P2RX7;CLN3;SLC9A3R1;UGCG;SNX18;SERP1;SYT11;SMPD1;PLSCR4;PACSIN2;MYH9;CHMP4A;SPTBN1;ARL8B
Positive Regulation Of Protein Localization To Nucleus (GO:1900182)	20/72	0.510381	0.999996	0	0	1.02303	0.688085	YAP1;CCT2;WWTR1;SMAD3;TFRC;LIMK2;MCRS1;PYHIN1;PINX1;LARP7;PIK3R2;EFCAB7;TRIM28;UBR5;EP300;CDK5RAP3;FERMT2;RAN;JAK1;LAMTOR5
Regulation Of Cellular Localization (GO:0060341)	20/72	0.510381	0.999996	0	0	1.02303	0.688085	KDM1A;ITGB3;WWC1;RFPL2;VPS4A;MMD2;OOEP;STX10;FKBP1A;ATCAY;SUMO1;MAP2;DZIP1L;RACK1;TRIM25;RAB9A;CAMK1;TRIM38;TRIM22;TRIM34
Negative Regulation Of Autophagy (GO:0010507)	17/61	0.510591	0.999996	0	0	1.02768	0.690792	CTSA;RUBCN;KDM4A;STAT3;MTMR9;TREM2;FOXK1;SIRT2;RPTOR;NRBP2;RRAGA;DAP;MLST8;TLK2;STK38L;TBC1D14;NUPR1
Negative Regulation Of Intrinsic Apoptotic Signaling Pathway (GO:2001243)	17/61	0.510591	0.999996	0	0	1.02768	0.690792	CDKN2D;PTPN1;NDUFA13;TMEM161A;SYVN1;HSPB1;ENO1;PTTG1IP;NOC2L;NOL3;SOD2;CLU;CREB3;SELENOS;TMBIM6;PPIA;BCL2L1
Positive Regulation Of Cell Death (GO:0010942)	14/50	0.510932	0.999996	0	0	1.0344	0.694617	C1QA;PRNP;ITGAM;BNIP3;HBB;HBA1;CLU;GRIN2B;MT3;EFNB2;TYROBP;FYN;MAPT;HTATIP2
Positive Regulation Of Fat Cell Differentiation (GO:0045600)	14/50	0.510932	0.999996	0	0	1.0344	0.694617	LMO3;ADIRF;SIRT6;TMEM64;SFRP1;NOCT;CARM1;ASXL2;NAPEPLD;VSTM2A;RREB1;CMKLR1;PPARD;TRPM4
Regulation Of Epithelial Cell Migration (GO:0010632)	14/50	0.510932	0.999996	0	0	1.0344	0.694617	TGFB2;PTN;RAB11A;PTPRG;RHOJ;MARVELD3;PLCG2;CTSH;SOX9;PLCG1;PFN1;RREB1;SASH1;CLASP2
Neuron Projection Extension (GO:1990138)	1939-11-01	0.511496	0.999996	0	0	1.04495	0.700553	NLGN3;CYFIP1;SLC9A6;USP9X;SEMA3A;SSNA1;MAP1B;TMEM108;SLC39A12;S100B;SH3GL2
Positive Regulation Of Lymphocyte Differentiation (GO:0045621)	1939-11-01	0.511496	0.999996	0	0	1.04495	0.700553	SMARCE1;SMARCD1;ACTL6B;PPP2R3C;INPP5D;ACTL6A;BTK;NCKAP1L;ARID2;ARID1A;GAS6
Positive Regulation Of Pattern Recognition Receptor Signaling Pathway (GO:0062208)	1939-11-01	0.511496	0.999996	0	0	1.04495	0.700553	TASL;MFHAS1;TICAM2;CYBA;HMGB1;IFI35;CD14;DDX60;PUM1;ZCCHC3;TLR2
Hematopoietic Progenitor Cell Differentiation (GO:0002244)	2028-08-01	0.512488	0.999996	0	0	1.06395	0.711229	LYN;SFRP1;FLT3;PLEK;PRRC2C;MLLT3;TP53;FSTL3
Protein Depolymerization (GO:0051261)	2028-08-01	0.512488	0.999996	0	0	1.06395	0.711229	CFL2;MICAL1;VPS4A;TWF2;KATNB1;STMN3;DSTN;STMN4
Regulation Of Bone Resorption (GO:0045124)	2028-08-01	0.512488	0.999996	0	0	1.06395	0.711229	P2RX7;UBASH3B;ITGB3;INPP5D;GPR137;PRKCA;TMEM64;DEF8
Regulation Of Glucose Metabolic Process (GO:0010906)	2028-08-01	0.512488	0.999996	0	0	1.06395	0.711229	BCKDK;ZNF692;SELENOS;IRS1;GNB3;FOXK1;RORA;MLYCD
Regulation Of Monoatomic Ion Transport (GO:0043269)	2028-08-01	0.512488	0.999996	0	0	1.06395	0.711229	KCNJ4;CLDN10;KCNJ6;KCNJ10;PDZK1;KCNJ2;KCNJ3;RAB11B
Regulation Of Nitric-Oxide Synthase Activity (GO:0050999)	2028-08-01	0.512488	0.999996	0	0	1.06395	0.711229	SCARB1;CAV3;DDAH1;S100A1;NOSIP;APOE;TERF2;EGFR
Regulation Of Platelet Activation (GO:0010543)	2028-08-01	0.512488	0.999996	0	0	1.06395	0.711229	LYN;FCER1G;GNAQ;PLEK;PDGFB;NRG1;PRKCA;TLR4
DNA Damage Response, Signal Transduction By P53 Class Mediator Resulting In Cell Cycle Arrest (GO:0006977)	2017-05-01	0.514497	0.999996	0	0	1.10829	0.736529	PIDD1;CDKN1A;PLK2;RPL26;TP53
Cellular Response To Unfolded Protein (GO:0034620)	2017-05-01	0.514497	0.999996	0	0	1.10829	0.736529	PTPN1;PACRG;BAX;TMBIM6;OPTN
Central Nervous System Neuron Development (GO:0021954)	2017-05-01	0.514497	0.999996	0	0	1.10829	0.736529	NTRK2;MAP2;NOVA2;MAPT;B4GALT6
Embryo Development Ending In Birth Or Egg Hatching (GO:0009792)	2017-05-01	0.514497	0.999996	0	0	1.10829	0.736529	TGFB2;CHD7;CELF4;RAI2;FGFR1
Filopodium Assembly (GO:0046847)	2017-05-01	0.514497	0.999996	0	0	1.10829	0.736529	FGD3;FMNL3;FGD4;SPATA13;FGD1
Hippo Signaling (GO:0035329)	2017-05-01	0.514497	0.999996	0	0	1.10829	0.736529	YAP1;MOB1B;WWTR1;TEAD1;STK3
Intracellular Estrogen Receptor Signaling Pathway (GO:0030520)	2017-05-01	0.514497	0.999996	0	0	1.10829	0.736529	EGLN2;RBFOX2;ARID1A;SAFB;ESR2
Intracellular Zinc Ion Homeostasis (GO:0006882)	2017-05-01	0.514497	0.999996	0	0	1.10829	0.736529	SLC30A9;SLC30A8;SLC39A6;SLC30A10;MT3
Long-Chain fatty-acyl-CoA Biosynthetic Process (GO:0035338)	2017-05-01	0.514497	0.999996	0	0	1.10829	0.736529	ELOVL1;ELOVL2;TECR;ACSF3;ACSBG2
Negative Regulation Of Rho Protein Signal Transduction (GO:0035024)	2017-05-01	0.514497	0.999996	0	0	1.10829	0.736529	FLCN;ITGA3;TNFAIP1;DYNLL1;ARHGAP35
Peroxisomal Membrane Transport (GO:0015919)	2017-05-01	0.514497	0.999996	0	0	1.10829	0.736529	ABCD4;ABCD2;PEX3;PEX6;RAB8B
Positive Regulation Of Amyloid-Beta Formation (GO:1902004)	2017-05-01	0.514497	0.999996	0	0	1.10829	0.736529	EFNA1;EPHA4;LRRTM3;GSAP;CLU
Positive Regulation Of Dendrite Morphogenesis (GO:0050775)	2017-05-01	0.514497	0.999996	0	0	1.10829	0.736529	PTPRD;CDKL5;RELN;FBXW8;CUX1
Positive Regulation Of Fatty Acid Metabolic Process (GO:0045923)	2017-05-01	0.514497	0.999996	0	0	1.10829	0.736529	MID1IP1;APOC2;MLYCD;PPARGC1A;SIRT2
Positive Regulation Of Peptidyl-Lysine Acetylation (GO:2000758)	2017-05-01	0.514497	0.999996	0	0	1.10829	0.736529	DEK;DIP2B;PPARGC1A;SF3B1;GLYR1
Positive Regulation Of Small GTPase Mediated Signal Transduction (GO:0051057)	2017-05-01	0.514497	0.999996	0	0	1.10829	0.736529	NOTCH1;RELN;RASGRF1;MMD2;RASGRP1
rRNA Modification (GO:0000154)	2017-05-01	0.514497	0.999996	0	0	1.10829	0.736529	FBL;TRMT112;TSR3;NHP2;NOP10
Regulation Of Adenylate Cyclase Activity (GO:0045761)	2017-05-01	0.514497	0.999996	0	0	1.10829	0.736529	GRM3;GABBR2;GNAI3;AKAP5;CACNA1C
Regulation Of Cartilage Development (GO:0061035)	2017-05-01	0.514497	0.999996	0	0	1.10829	0.736529	KAT2A;SOX9;BMPR1B;SOX6;SOX5
Regulation Of Protein Sumoylation (GO:0033233)	2017-05-01	0.514497	0.999996	0	0	1.10829	0.736529	HDAC4;RASD2;RWDD3;GNL3L;GNL3
Regulation Of Receptor Recycling (GO:0001919)	2017-05-01	0.514497	0.999996	0	0	1.10829	0.736529	KIF16B;ECE1;LAMTOR1;OPTN;TBC1D16
Regulation Of Telomerase RNA Localization To Cajal Body (GO:1904872)	2017-05-01	0.514497	0.999996	0	0	1.10829	0.736529	RUVBL2;RUVBL1;NHP2;DCP2;NOP10
Regulation Of Viral Transcription (GO:0046782)	2017-05-01	0.514497	0.999996	0	0	1.10829	0.736529	HEXIM1;IFITM3;TRIM13;LARP7;TARBP2
Retrograde Protein Transport, ER To Cytosol (GO:0030970)	2017-05-01	0.514497	0.999996	0	0	1.10829	0.736529	ERLEC1;SELENOS;SEL1L;SYVN1;SEC61B
Sulfur Amino Acid Metabolic Process (GO:0000096)	2017-05-01	0.514497	0.999996	0	0	1.10829	0.736529	MPST;MSRA;MTRR;MTR;MMUT
Transcription By RNA Polymerase I (GO:0006360)	2017-05-01	0.514497	0.999996	0	0	1.10829	0.736529	TAF1C;POLR1C;UBTF;SPTY2D1;POLR2L
Regulation Of Cellular Component Organization (GO:0051128)	42/153	0.516888	0.999996	0	0	1.0064	0.664155	SETD5;HIP1;TFRC;ROCK1;PRDM5;FAM107A;JADE1;TNC;MLLT3;RNF2;ING4;RPTOR;RAP1A;SLITRK2;SLITRK4;PACSIN2;TLK2;AP2S1;PLCE1;STK38L;SPOCK1;APOE;PTPN1;RAB4B;EGLN2;PTCH2;TSC2;IRAK3;NRG1;ERMN;IL17RB;AGT;GFAP;TJP1;RIT2;NRG3;RAPGEF1;CHPT1;LAMTOR2;LAMTOR1;ANKRA2;BCAR1
Cell-Matrix Adhesion (GO:0007160)	30/109	0.517969	0.999996	0	0	1.01005	0.664451	DDR1;CD63;ITGAM;ITGB5;ITGB4;ITGB3;ITGA2B;ITGAE;PTPRK;PKD1;SGCE;ITGAX;PIP5K1A;ITGB8;MADCAM1;PPFIA2;ITGA3;RCC2;ITGA1;FN1;SORBS1;NPNT;L1CAM;DYNLL1;CTTN;ZYX;ADAM9;ITGA7;FERMT2;BCAT2
Positive Regulation Of Protein-Containing Complex Assembly (GO:0031334)	27/98	0.518412	0.999996	0	0	1.01147	0.664523	GSK3B;TFRC;PLEK;BRK1;CLU;TTBK1;PPP2CA;BCL2L11;SUMO1;STMP1;PLCG2;RACK1;RPS3;TPPP;FNIP1;SLF1;NEK7;NRG1;TERF1;WARS1;GNL3L;BTK;BAX;PRKD1;TP53;TLR4;FERMT2
7-Methylguanosine mRNA Capping (GO:0006370)	2024-06-02	0.520302	0.999996	0	0	1.32995	0.868914	RNGTT;RNMT
AV Node Cell Action Potential (GO:0086016)	2024-06-02	0.520302	0.999996	0	0	1.32995	0.868914	CACNB2;TRPM4
DNA Strand Resection Involved In Replication Fork Processing (GO:0110025)	2024-06-02	0.520302	0.999996	0	0	1.32995	0.868914	RAD50;SAMHD1
IRE1-mediated Unfolded Protein Response (GO:0036498)	2024-06-02	0.520302	0.999996	0	0	1.32995	0.868914	PTPN1;PARP16
L-methionine Salvage (GO:0071267)	2024-06-02	0.520302	0.999996	0	0	1.32995	0.868914	MTAP;MRI1
N-acetylneuraminate Catabolic Process (GO:0019262)	2024-06-02	0.520302	0.999996	0	0	1.32995	0.868914	GNPDA1;GNPDA2
Adenosine To Inosine Editing (GO:0006382)	2024-06-02	0.520302	0.999996	0	0	1.32995	0.868914	METTL3;ADARB2
Angiotensin-Activated Signaling Pathway (GO:0038166)	2024-06-02	0.520302	0.999996	0	0	1.32995	0.868914	CA2;CAMK2A
Antigen Processing And Presentation Of Endogenous Peptide Antigen Via MHC Class I (GO:0019885)	2024-06-02	0.520302	0.999996	0	0	1.32995	0.868914	TAP2;HLA-A
Atrioventricular Valve Formation (GO:0003190)	2024-06-02	0.520302	0.999996	0	0	1.32995	0.868914	OLFM1;NOTCH1
Axon Extension Involved In Axon Guidance (GO:0048846)	2024-06-02	0.520302	0.999996	0	0	1.32995	0.868914	SEMA3A;SLIT2
Calcitonin Family Receptor Signaling Pathway (GO:0097646)	2024-06-02	0.520302	0.999996	0	0	1.32995	0.868914	CALCRL;RAMP1
Cardiac Muscle Cell Myoblast Differentiation (GO:0060379)	2024-06-02	0.520302	0.999996	0	0	1.32995	0.868914	NOTCH1;NRG1
Cellular Hypotonic Response (GO:0071476)	2024-06-02	0.520302	0.999996	0	0	1.32995	0.868914	CAB39;MYLK
Cellular Response To Gonadotropin Stimulus (GO:0071371)	2024-06-02	0.520302	0.999996	0	0	1.32995	0.868914	NOTCH1;NSMF
Cellular Response To Monoamine Stimulus (GO:0071868)	2024-06-02	0.520302	0.999996	0	0	1.32995	0.868914	GNB1;DRD1
Cellular Response To Prostaglandin E Stimulus (GO:0071380)	2024-06-02	0.520302	0.999996	0	0	1.32995	0.868914	SFRP1;GNB1
[truncated: 4,506 more rows]

## Sheet: AGING enrichment
Term	Overlap	P.value	Adjusted.P.value	Old.P.value	Old.Adjusted.P.value	Odds.Ratio	Combined.Score	Genes
Cytoplasmic Translation (GO:0002181)	73/93	8.56301e-31	4.15306e-27	0	0	13.0229	901.611	EIF4A2;RPL4;RPL5;RPL30;RPL32;RPL31;RPL34;RPLP1;MRPS12;RPLP0;RPL10A;RPL8;RPL9;RPL6;RPL7;RPS15;RPS4X;RPL7A;RPS14;RPS16;RPS19;RPL36AL;RACK1;RPL36;RPL35;RPLP2;RPL38;RPS11;RPL39;RPS10;RPS13;RPS9;RPL21;RPS7;RPS8;RPS5;RPL22;RPS6;RPL13A;RPSA;SARS1;RPL37A;RPL27;RPL26;RPL29;RPL28;UBA52;RPL10;RPL11;RPS15A;RPL14;RPS3;RPL13;RPL15;RPS2;RPS27A;RPL17;ZC3H15;RPL19;RWDD1;RPL41;RPL35A;RPS25;EIF3M;RPS27;RPS29;EIF3I;…
Translation (GO:0006412)	121/234	2.73784e-23	6.63927e-20	0	0	3.83996	199.495	RPL4;RPL5;RPL30;RPL32;RPL31;RPL34;RPL8;RPL10A;RPL9;RPL6;RPL7;RPS15;EEF1B2;RPS14;RPS16;RPS19;NARS1;RPL36AL;RPL36;RPL35;RPL38;RPS11;RPL39;RPS10;RPS13;RPS9;RARS1;RPL21;RPS7;RPS8;RPS5;RPL22;RPS6;MRPS18A;RPSA;MRPS18C;TUFM;EEF1A1;LARS1;RPL27;RPL26;AURKAIP1;RPL29;RPL28;UBA52;MRPL18;MRPL11;MRPL20;ZC3H15;RPL41;MRPL27;EEF2;MRPL24;MRPL21;RPS25;RPS27;EPRS1;RPS29;RPL27A;RPS20;RPS24;RPS23;MRPS16;MRPS14;RPLP1;M…
Peptide Biosynthetic Process (GO:0043043)	90/158	2.03985e-21	3.29775e-18	0	0	4.72611	225.158	RPL4;RPL5;RPL30;MRPS16;RPL32;RPL31;MRPS14;RPL34;RPLP1;MRPS12;RPLP0;MRPL36;RPL10A;RPL8;MRPL34;RPL9;RPL6;RPL7;RPS15;RPS4X;RPS14;RPL7A;RPS16;RPS19;RPL36AL;RPL36;RPL35;RPLP2;RPL38;RPS11;RPL39;RPS10;RPS13;RPS9;RPL21;RPS7;RPS8;RPS5;RPL22;RPS6;DHPS;MRPS18A;MRPS21;RPL13A;RPSA;MRPS7;DARS1;MRPL43;MRPS5;MRPS18C;EEF1A1;MRPL52;SARS1;MRPL51;RPL37A;RPL27;RPL26;RPL29;RPL28;MRRF;RPL10;MRPL18;MRPS33;RPL11;MRPL11;M…
Macromolecule Biosynthetic Process (GO:0009059)	99/183	3.62348e-21	4.39347e-18	0	0	4.21288	198.287	RPL4;RPL5;RPL30;RPL32;RPL31;RPL34;RPL10A;RPL8;RPL9;RPL6;RPL7;EEF1B2;RPS15;RPS14;RPS16;RPS19;RPL36AL;RPL36;RPL35;RPL38;LARGE1;RPS11;RPL39;RPS10;RPS13;RPS9;RPL21;RPS7;RPS8;RPS5;RPL22;RPS6;MRPS18A;RPSA;MRPS18C;TUFM;EEF1A1;RPL27;RPL26;RPL29;RPL28;MRPL18;MRPL11;FUT9;APOE;RPL41;MRPL27;EEF2;MRPL24;RPS25;RPS27;RPS29;RPL27A;RPS20;RPS24;RPS23;MRPS16;MRPS14;RPLP1;MRPS12;RPLP0;MRPL36;MRPL34;RPS4X;RPL7A;RPLP2…
Gene Expression (GO:0010467)	122/296	1.05368e-13	1.02207e-10	0	0	2.50503	74.8537	RPL4;RPL5;RPL30;RPL32;RPL31;RPL34;ADARB2;RPL8;RPL10A;RPL9;RPL6;RPL7;RPS15;RPS14;RPS16;RPS19;RPL36AL;RPL36;RPL35;RPL38;RPS11;RPL39;RPS10;RPS13;DDX17;RPS9;RPL21;RPS7;RPS8;RPS5;RPL22;RPS6;MRPS18A;RPSA;MRPS18C;EEF1A1;DDX39B;SARNP;SRSF3;RPL27;RPL26;RPL29;RPL28;RBM8A;MRPL18;MRPL11;TSPAN5;NLRP3;NUP88;RPL41;MRPL27;MRPL24;SETX;RPS25;RPS27;RPS29;RPL27A;RPS20;RPS24;RPS23;SMG1;MRPS16;NXT1;MRPS14;RPLP1;MRPS12…
Oxidative Phosphorylation (GO:0006119)	37/63	3.68975e-10	2.98255e-07	0	0	5.03388	109.337	NDUFB9;NDUFA13;NDUFB8;NDUFA11;C2ORF69;NDUFB10;NDUFB6;UQCRB;NDUFA12;NDUFB11;NDUFB3;UQCRH;NDUFV3;ATP5MG;ATP5ME;TEFM;NDUFA9;NDUFA8;ATP5PD;NDUFA6;ATP5PB;NDUFA3;NDUFA1;NDUFC2;CHCHD10;NDUFC1;SDHD;SDHA;ATP5F1E;NDUFS8;NDUFS7;NDUFS6;UQCRC1;ATP5PO;NDUFS2;SLC25A51;UQCRC2
Modulation Of Chemical Synaptic Transmission (GO:0050804)	55/123	2.10409e-08	1.45783e-05	0	0	2.86508	50.6454	GSK3B;MCTP1;CLSTN2;CLSTN3;CLSTN1;GRIK1;GRIK2;SLC8A2;RIMS2;RIMS1;PPP3CA;GRM5;RIMS3;CDH2;GRM7;GRM8;TMEM108;DLGAP1;DLGAP2;DLGAP4;CHRNB2;SLC38A1;CDKL5;UNC13A;MAPK8IP2;SYN3;DGKZ;SYN1;RNF167;NRG3;NPTXR;DGKI;GRIA1;GRIA2;NLGN1;NLGN2;CHRNA7;CAMK2A;CACNA1B;TPRG1L;CACNA1A;ATP1A2;CPLX2;CPLX1;CLN3;LRRC4C;NPTX2;GRIA3;GRIA4;LGI1;NLGN4X;SYT1;BAIAP3;GRIN3A;DLG4
Cellular Respiration (GO:0045333)	42/85	2.90269e-08	1.72181e-05	0	0	3.45521	59.9654	NDUFB9;NDUFA13;NDUFB8;NDUFA11;NDUFB10;NDUFB6;UQCRB;NDUFA12;NDUFB11;COX4I1;NDUFB3;ETFDH;COX7A2;UQCR10;COX6A1;COX7C;UQCRH;CHCHD5;BLOC1S1;ETFRF1;ME3;CYC1;NDUFV3;PPARGC1A;NDUFA9;NDUFA8;NDUFA6;NDUFA3;NDUFA1;NDUFC2;NDUFC1;SDHA;OXA1L;NDUFS8;NDUFS7;NDUFS6;UQCRQ;LYRM7;UQCRC1;NDUFS2;CYCS;UQCRC2
Chemical Synaptic Transmission (GO:0007268)	100/273	3.19512e-08	1.72181e-05	0	0	2.05482	35.4642	CHRM3;CHRM1;HTR4;CDH8;RPS6KA1;KIF5A;BSN;PPFIA3;CHRNB2;UNC13C;UNC13A;GABRG3;GABRG2;GABRG1;SHISA6;CACNB1;CACNB2;CACNB3;KCNQ2;KCNQ3;AMPH;GRIA1;BRSK1;GRIA2;STXBP3;CHRNA4;STXBP1;CHRNA7;SLC1A1;CACNA1B;SLC1A2;CACNA1A;LIN7A;SLC1A6;CPLX1;LIN7B;GRIN2A;HRH3;APOE;NPTX2;GRIA3;GRIA4;PTPRN2;SNAPIN;HTR1E;SYT1;NSG1;GRIN2B;GRIN3A;DLG2;DLG3;DLG4;SCN2B;GABRB3;GABRB2;GABRB1;HTR2C;GRIK1;GRIK2;HTR2A;HAPLN4;GRM7;DLGAP1;…
Mitochondrial ATP Synthesis Coupled Electron Transport (GO:0042775)	36/70	7.57484e-08	3.45234e-05	0	0	3.74262	61.3635	NDUFB9;NDUFB8;NDUFB10;NDUFB6;UQCRB;NDUFA12;COX4I1;NDUFB3;COX7A2;UQCR10;COX6A1;COX7C;UQCRH;CYC1;NDUFV3;COA6;NDUFA9;NDUFA8;NDUFA6;NDUFA3;NDUFA1;NDUFC2;NDUFC1;SDHD;SDHA;UQCRHL;NDUFS8;NDUFS7;SDHAF2;NDUFS6;UQCRQ;UQCRC1;NDUFS2;CYCS;UQCRC2;NDUFAF1
Aerobic Respiration (GO:0009060)	32/59	7.83005e-08	3.45234e-05	0	0	4.18735	68.5164	NDUFB9;NDUFA13;NDUFB8;NDUFA11;C2ORF69;NDUFB10;NDUFB6;UQCRB;NDUFA12;NDUFB11;NDUFB3;UQCRH;BLOC1S1;ME3;NDUFV3;TEFM;NDUFA9;NDUFA8;NDUFA6;NDUFA3;NDUFA1;NDUFC2;CHCHD10;NDUFC1;OXA1L;NDUFS8;NDUFS7;NDUFS6;UQCRC1;NDUFS2;SLC25A51;UQCRC2
Aerobic Electron Transport Chain (GO:0019646)	35/68	1.11555e-07	4.50868e-05	0	0	3.74831	60.0058	NDUFB9;NDUFB8;NDUFB10;NDUFB6;UQCRB;COX4I1;NDUFB3;COX7A2;UQCR10;COX6A1;COX7C;UQCRH;CYC1;NDUFV3;NDUFA9;NDUFA8;NDUFA6;NDUFA3;NDUFA1;NDUFC2;NDUFC1;SDHD;SDHA;UQCRHL;NDUFS8;NDUFS7;SDHAF2;NDUFS6;UQCRQ;UQCRC1;NDUFS2;SLC25A51;CYCS;UQCRC2;NDUFAF1
Proton Motive Force-Driven Mitochondrial ATP Synthesis (GO:0042776)	29/53	2.4617e-07	9.18405e-05	0	0	4.26705	64.9327	NDUFB9;NDUFA13;NDUFB8;NDUFA11;NDUFB10;NDUFB6;NDUFA12;NDUFB11;NDUFB3;NDUFV3;ATP5MG;ATP5ME;NDUFA9;NDUFA8;ATP5PD;NDUFA6;ATP5PB;NDUFA3;NDUFA1;NDUFC2;NDUFC1;SDHD;SDHA;ATP5F1E;NDUFS8;NDUFS7;NDUFS6;ATP5PO;NDUFS2
Regulation Of Neuron Projection Development (GO:0010975)	68/174	3.20313e-07	0.000110966	0	0	2.27359	33.9991	DDR1;GSK3B;PTPRS;CIB1;KNDC1;ARHGAP35;CX3CL1;ARHGAP44;CDH2;CFL1;DPYSL3;NCS1;KIF13B;TNR;DENND5A;KIF1A;LZTS3;PPFIA2;ZNF365;EPHA4;PRKCI;CDKL5;DCC;PAQR3;ATP1B2;GAK;STX1B;LRRC7;RUFY3;RAPGEF1;PRKD1;TOX;EPHA3;RTN4R;CAMK2B;BRSK1;BRSK2;NDRG4;NLGN1;SEMA3A;LPAR1;TWF2;BAG5;RAP1A;FUT9;CHN1;PTK2B;APOE;CSMD3;CTNNA2;LRRC4C;PAK3;MARK2;MARK1;LYN;NTNG1;NTRK2;PLK5;NTRK3;MT3;SETX;RIT2;PTK7;NOVA2;SERPINI1;CAMK1;ITM2C;C…
Neurotransmitter Secretion (GO:0007269)	25/43	3.47997e-07	0.000112519	0	0	4.90209	72.8993	STXBP3;NRXN1;STXBP1;NRXN2;LIN7A;DOC2B;CPLX2;CPLX1;LIN7B;RIMS2;RPH3A;RIMS1;PCLO;HRH3;PPFIA3;PTPRN2;SNAPIN;UNC13A;SYT1;SYN3;SYN2;SYN1;SNPH;STX1A;VAMP2
Regulation Of Neuronal Synaptic Plasticity (GO:0048168)	21/34	7.50745e-07	0.00022757	0	0	5.69817	80.3567	CAMK2B;MCTP1;CAMK2A;SLC4A10;GRIK2;SHISA9;GRIN2B;SHISA7;SLC8A2;GRIN1;SHISA6;CLN3;GRIN2A;SYNGR1;NETO1;DLG4;NSMF;APOE;NCDN;EPHB2;PPFIA3
Neuron Development (GO:0048666)	59/150	1.46497e-06	0.000417947	0	0	2.29533	30.8347	ALK;ROBO2;CNTNAP2;GSK3B;TENM1;TENM2;ATP8A2;MYT1L;RASGRF1;STMN3;BICDL1;STMN4;HMGB1;FRY;PPP1R9A;GLI2;SAMD14;ATCAY;TMEM108;SH3GL2;EPHA5;SRRM4;VPS13B;UGDH;GPRIN1;MAP1B;B4GALT6;HDGFL3;GPM6A;NLGN1;ROCK1;ARL3;BLOC1S4;BLOC1S5;BLOC1S6;BLOC1S1;FLRT3;MAP2;MICALL2;DMD;APOE;NCDN;RAB6B;LYN;LGI1;NTRK2;TGFB2;SNAPIN;LGI4;PBX3;L1CAM;PBX1;RAB11A;MANF;WNK1;NOVA2;PPT1;CNTN4;CDK5R1
Signal Release From Synapse (GO:0099643)	22/38	1.94683e-06	0.000501127	0	0	4.85039	63.7793	PTPRN2;SNAPIN;UNC13A;STXBP3;SYT1;NRXN1;STXBP1;NRXN2;LIN7A;CPLX2;SYN3;CPLX1;LIN7B;SYN2;SYN1;RIMS1;PCLO;HRH3;SNPH;PPFIA3;STX1A;VAMP2
Proton Motive Force-Driven ATP Synthesis (GO:0015986)	30/60	1.96318e-06	0.000501127	0	0	3.53079	46.3979	NDUFB9;NDUFA13;NDUFB8;NDUFA11;NDUFB10;NDUFB6;NDUFA12;NDUFB11;NDUFB3;ATP5MC2;NDUFV3;ATP5MG;ATP5ME;NDUFA9;NDUFA8;ATP5PD;NDUFA6;ATP5PB;NDUFA3;NDUFA1;NDUFC2;NDUFC1;SDHD;SDHA;ATP5F1E;NDUFS8;NDUFS7;NDUFS6;ATP5PO;NDUFS2
Regulation Of Axonogenesis (GO:0050770)	23/42	4.22387e-06	0.00101098	0	0	4.27035	52.8445	ROBO2;BRSK1;GSK3B;EPHA4;NTRK2;BRSK2;GDI1;METRN;NRDC;LRP4;ARHGAP35;ROBO1;EFNB3;CDH2;RUFY3;CHN1;KIF13B;MAP6;PLXNA1;SLIT2;LRRC4C;PAK3;MARK2
Synapse Organization (GO:0050808)	52/131	4.37742e-06	0.00101098	0	0	2.32837	28.7299	CYFIP1;PTPRS;CTNND2;ARHGAP39;CX3CL1;GPHN;SLC8A2;GRM5;CDH2;SDF4;NRCAM;PPFIA4;PPFIA3;PPFIA2;UNC13C;UNC13A;CACNB1;CACNB2;CACNB3;MYOT;PDZRN3;C1QB;GPM6A;C1QA;NLGN1;NLGN2;CHRNA7;NRXN1;LRP4;NRXN2;SEMA3E;FLRT3;SPOCK2;GPC4;LRRC4C;PAK3;SNCB;LRRC4B;NTNG1;NLGN4X;CHCHD10;L1CAM;PTPRD;SDK1;LRFN5;LRFN4;PTK7;PIN1;AGRN;CBLN2;ADGRL3;C1QC
Negative Regulation Of Neuron Projection Development (GO:0010977)	27/54	6.33526e-06	0.00139235	0	0	3.52906	42.2407	RTN4R;NLGN1;PTPRS;GDI1;SEMA3A;LPAR1;LRP4;CIB1;BAG5;EFNB3;DPYSL3;TNR;DENND5A;APOE;KIAA0319;ZNF365;EPHA4;DCC;BCL11A;PAQR3;MT3;GAK;EFNA1;STX1B;RUFY3;NGEF;ITM2C
Neuron Projection Morphogenesis (GO:0048812)	56/146	6.60291e-06	0.00139235	0	0	2.20146	26.259	NCKAP1;CNTNAP2;CTNND2;CELSR2;ARHGAP35;DIP2A;NRCAM;EPHB2;EPHB1;ZNF365;MEF2A;EPHA4;DCC;APLP1;SLC39A12;MAPK8IP2;DNM2;SLC9A6;CTTN;MAP1B;PARD3;ADGRB1;MAP1A;S100A6;TMEM106B;TNIK;BRSK1;GPM6A;SPTBN4;BRSK2;NLGN1;NYAP1;ROCK1;ATL1;SSNA1;LRP4;PARD6B;FLRT3;MAP2;BTBD3;SLITRK4;MAP6;SLITRK5;NCKAP1L;APBB1;CTNNA2;PAK3;PACSIN1;MAP4K4;NTNG1;BAIAP2;DCLK1;MYO16;RAB10;DLG4;CNTN4
Axonogenesis (GO:0007409)	68/188	7.84273e-06	0.00158488	0	0	2.00652	23.5885	CYFIP2;EPHB6;ROBO2;CYFIP1;ARHGAP35;GLI2;KIF5C;KIF5A;BOC;TNR;NRCAM;ARHGEF40;EPHB2;EPHB1;EPHA5;EPHA4;SEMA6C;EPHA6;DCC;APLP1;ENAH;SLC9A6;PALLD;MAP1B;PARD3;MAP1A;S100A6;B4GALT6;EPHA3;BRSK1;SPTBN4;BRSK2;NOTCH1;EPHA10;ARHGEF25;ATL1;LRTM2;NRXN1;SEMA3A;SSNA1;LRTM1;NRXN3;SEMA3E;EFNA5;KALRN;PARD6B;EFNB3;SLITRK4;SLITRK5;FYN;APBB1;CTNNA2;SLIT2;PAK3;NTNG1;LGI1;CNTN5;USP9X;SEMA4B;SEMA4F;L1CAM;BAIAP2;EFNA1;NELL…
Negative Regulation Of Amyloid Precursor Protein Catabolic Process (GO:1902992)	13/18	8.32993e-06	0.00161601	0	0	9.15944	107.126	NTRK2;PRNP;RTN3;RTN1;ROCK1;CHRNA7;IGF1;CLU;GGA3;APEX1;PIN1;APOE;PICALM
Neurotransmitter Transport (GO:0006836)	26/52	9.3714e-06	0.00174813	0	0	3.52849	40.8523	BRSK1;STXBP3;NRXN1;STXBP1;SLC1A1;SLC1A2;NRXN2;LIN7A;SLC1A6;LIN7B;HRH3;SLC17A7;PPFIA3;SLC18A2;GABRA2;SLC38A1;UNC13A;PTPRN2;SNAPIN;SYT1;SLC6A15;SYN3;SYN2;SYN1;SNPH;SLC29A2
Negative Regulation Of Amyloid-Beta Formation (GO:1902430)	2016-12-01	1.01195e-05	0.00181776	0	0	10.5669	121.53	NTRK2;PRNP;RTN3;RTN1;GGA3;ROCK1;CHRNA7;APEX1;PIN1;IGF1;APOE;CLU
Establishment Of Protein Localization To Mitochondrion (GO:0072655)	23/44	1.18957e-05	0.00206051	0	0	3.86315	43.8055	BCAP31;TIMM8B;TOMM70;RALA;TOMM40;TIMM9;TIMM13;AIP;TOMM34;TIMM10;MFF;TOMM20;GDAP1;TIMM50;TOMM22;PINK1;GRPEL1;GRPEL2;TIMM17A;TOMM7;TIMM17B;TSPO;ROMO1
NADH Dehydrogenase Complex Assembly (GO:0010257)	26/53	1.45323e-05	0.00234939	0	0	3.39759	37.8462	NDUFB9;NDUFA13;NDUFB8;NDUFA11;DMAC1;NDUFB10;NDUFB6;DMAC2;NDUFB11;NDUFB3;ECSIT;NDUFA9;NDUFA8;NDUFA6;NDUFA3;NDUFA1;NDUFC2;NDUFC1;OXA1L;LYRM2;NDUFAF8;NDUFS8;NDUFS7;NDUFS2;NDUFAF3;NDUFAF1
Mitochondrial Respiratory Chain Complex I Assembly (GO:0032981)	26/53	1.45323e-05	0.00234939	0	0	3.39759	37.8462	NDUFB9;NDUFA13;NDUFB8;NDUFA11;DMAC1;NDUFB10;NDUFB6;DMAC2;NDUFB11;NDUFB3;ECSIT;NDUFA9;NDUFA8;NDUFA6;NDUFA3;NDUFA1;NDUFC2;NDUFC1;OXA1L;LYRM2;NDUFAF8;NDUFS8;NDUFS7;NDUFS2;NDUFAF3;NDUFAF1
Modulation Of Excitatory Postsynaptic Potential (GO:0098815)	18/31	1.59456e-05	0.00249471	0	0	4.88082	53.9152	NLGN1;NLGN2;NLGN4X;CHRNA7;NRXN1;PRKCZ;GRIN2B;SLC8A2;GRIN1;RIMS2;TMEM25;RIMS1;STX1B;GRIN2A;NETO1;DLG4;TMEM108;PTK2B
Regulated Exocytosis (GO:0045055)	25/51	2.15037e-05	0.00325915	0	0	3.39201	36.4549	TMED10;STXBP1;CPLX2;CPLX1;RIMS2;RIMS1;SYNGR1;PCLO;RIMS3;SYNGR2;RAB26;SDF4;LYN;ABCC4;SNAPIN;SYT13;SYNGR3;RAB11B;SYT6;RAB10;RAB31;SYT11;STEAP2;STX1A;VAMP2
Positive Regulation Of Arp2/3 Complex-Mediated Actin Nucleation (GO:2000601)	2024-07-07	2.61021e-05	0.0037457	0	0	108983	1.15015e+06	CYFIP1;NCKAP1;FCHSD2;BRK1;WASF1;WASF2;WASF3
Positive Regulation Of Cell Projection Organization (GO:0031346)	46/118	2.62585e-05	0.0037457	0	0	2.25789	23.8152	DDR1;ROBO2;CAMK2B;NDRG4;NLGN1;AMIGO1;TWF2;ARHGAP35;CX3CL1;ROBO1;RAP1A;CUX1;FUT9;DPYSL3;DVL2;MAP6;PLXNA1;PTK2B;APOE;SLIT2;MARK2;LYN;CARMIL1;NTRK2;PRKCI;CARMIL2;CDKL5;PLK5;METRN;NTRK3;NRDC;ATP1B2;PTPRD;SETX;RIT2;DLG4;PTK7;LRRC7;RAPGEF1;PRKD1;SERPINI1;CAMK1;TOX;MAP3K13;OBSL1;EPHA3
Neuron Projection Development (GO:0031175)	67/192	3.44234e-05	0.0047701	0	0	1.89688	19.4938	NCKAP1;CNTNAP2;GSK3B;CTNND2;RASGRF1;STMN3;BICDL1;STMN4;HMGB1;FRY;PPP1R9A;ARHGAP35;SAMD14;ATCAY;GRM7;TMEM108;DIP2A;EPHB2;EPHB1;SH3GL2;SLC25A46;ZNF365;EPHA4;ADGRV1;VPS13B;OLIG1;OLIG2;DNM2;SLC9A6;CTTN;GPRIN1;MAP1B;TNIK;HDGFL3;GPM6A;NLGN1;NYAP1;ROCK1;BLOC1S4;BLOC1S5;NEUROD2;BLOC1S6;BLOC1S1;FLRT3;MAP2;MICALL2;NCKAP1L;APOE;NCDN;PAK3;RAB6B;GPM6B;MARK2;PACSIN1;MAP4K4;LYN;LGI1;SNAPIN;NMNAT2;L1CAM;DCLK1;MY…
Regulation Of Arp2/3 Complex-Mediated Actin Nucleation (GO:0034315)	17/30	4.24158e-05	0.00571434	0	0	4.60862	46.3996	CYFIP1;NCKAP1;CARMIL1;ARF1;CARMIL2;GMFB;CARMIL3;GMFG;BRK1;FCHSD2;ARFIP2;PICK1;ARFIP1;CTNNA2;WASF1;WASF2;WASF3
Plasma Membrane Bounded Cell Projection Organization (GO:0120036)	49/132	6.4852e-05	0.00850087	0	0	2.08634	20.1194	CYFIP1;CNTNAP2;GSK3B;RASGRF1;STMN3;BICDL1;STMN4;HMGB1;FRY;PPP1R9A;SAMD14;ATCAY;TMEM108;ARFIP2;SH3GL2;VPS13B;ATP1B2;ARMC2;FAM161A;CTTN;GPRIN1;MAP1B;PHPT1;HDGFL3;CFAP61;CSF1R;GPM6A;NLGN1;ROCK1;BLOC1S4;BLOC1S5;SLC9A3R1;BLOC1S6;BLOC1S1;FLRT3;MAP2;MICALL2;APOE;NCDN;RAB6B;LYN;LGI1;CARMIL1;SNAPIN;L1CAM;RAB11A;MANF;CNTN4;CDK5R1
Synaptic Vesicle Cycle (GO:0099504)	19/37	9.33771e-05	0.0119179	0	0	3.72052	34.5222	BRSK1;GIT2;NLGN1;SNAPIN;CPLX2;CPLX1;SYT7;AP3M2;RIMS1;PCLO;CDH2;SYNDIG1;AP3S2;SLC17A7;AP3S1;GIT1;SLC18A2;STX1A;VAMP2
Protein-Containing Complex Assembly (GO:0065003)	102/328	9.7415e-05	0.0121144	0	0	1.59961	14.7749	COL16A1;WIPF1;PDCD6;CLU;RIMS1;CHCHD7;CAPN3;RPL38;SOX9;SLC25A46;MAGI1;CYBA;MAPK8IP2;BIN2;PARD3;PREB;CHMP4A;TP53;TBCEL;TMED10;ARL6;PEF1;STXBP1;CUL3;COX7A2;LIN7A;HIGD1B;SLC9A3R1;HIGD1C;TESPA1;TSPAN4;NCKAP1L;FADD;STXBP6;PPARGC1A;TRAPPC2;TRAPPC3;SMAD4;TGFB1;FN1;CHCHD10;TBCC;NSG1;TBCA;HOPX;EPRS1;NSG2;DLG4;TBCE;PSMG3;MDM2;SRPRB;NDUFAF1;PSMG2;TMEM35A;PICALM;LAMC1;CX3CL1;NCK2;TMED2;ELOB;NCK1;GPX4;ANO6;NRG…
Mitochondrial Respiratory Chain Complex Assembly (GO:0033108)	36/90	0.000102312	0.0122724	0	0	2.35343	21.6221	NDUFB9;NDUFA13;NDUFB8;NDUFA11;DMAC1;NDUFB10;NDUFB6;DMAC2;NDUFB11;NDUFB3;ECSIT;CHCHD7;NDUFA9;COA3;NDUFA8;NDUFA6;UQCC2;NDUFA3;NDUFA1;NDUFC2;NDUFC1;TTC19;OXA1L;LYRM2;NDUFAF8;NDUFS8;NDUFS7;SDHAF2;SCO2;SDHAF1;LYRM7;NDUFS2;NDUFAF3;NDUFAF1;SMIM20;COX20
Cell Morphogenesis Involved In Neuron Differentiation (GO:0048667)	32/77	0.000103746	0.0122724	0	0	2.5095	23.0211	BRSK1;SPTBN4;BRSK2;ATL1;SSNA1;LRP4;CELSR2;PARD6B;MAP2;BTBD3;SLITRK4;MAP6;SLITRK5;NRCAM;APBB1;CTNNA2;PAK3;MEF2A;NTNG1;DCC;APLP1;MAPK8IP2;BAIAP2;RAB10;CDHR1;MAP1B;PARD3;ADGRB1;MAP1A;S100A6;TMEM106B;CNTN4
Neuron Projection Guidance (GO:0097485)	46/124	0.000108815	0.0125656	0	0	2.0834	19.0128	CYFIP2;EPHB6;ROBO2;CYFIP1;NOTCH1;EPHA10;ARHGEF25;LRTM2;NRXN1;SEMA3A;LRTM1;NRXN3;SEMA3E;EFNA5;KALRN;ARHGAP35;GLI2;EFNB3;KIF5C;KIF5A;BOC;TNR;NRCAM;FYN;SLIT2;ARHGEF40;EPHB2;EPHB1;EPHA5;LGI1;EPHA4;SEMA6C;EPHA6;CNTN5;DCC;SEMA4B;SEMA4F;L1CAM;EFNA1;ENAH;NELL2;PALLD;CNTN1;CNTN4;EPHA3;CDK5R1
Synaptic Transmission, GABAergic (GO:0051932)	2014-10-01	0.000115649	0.0130441	0	0	8.80174	79.7874	GABRA2;GABRB3;GABBR2;GABRA1;GABRB2;GABRA4;GABRG3;HAPLN4;GABRG2;GABRG1
Regulation Of Small GTPase Mediated Signal Transduction (GO:0051056)	44/118	0.000132436	0.0140366	0	0	2.10012	18.7529	DOCK3;ARHGEF25;ARHGEF28;DOCK8;RASGRF1;ARHGAP19;ARHGAP39;KALRN;ARHGAP6;ARHGAP35;ARHGAP12;ARHGAP4;ARHGAP44;SYDE2;ARHGAP22;FGD3;GNA13;PREX1;AKAP13;FLCN;FGD4;SH3BP1;MCF2L;CHN1;PLCE1;SLIT2;ARHGEF40;ARHGEF12;SWAP70;ARHGEF17;MYO9B;ARAP1;CYRIB;DYNLL1;ARHGAP25;MYO9A;VAV1;ARHGEF9;SPATA13;ARHGEF3;ARHGEF4;ARHGEF1;DOCK2;NGEF
Cell Junction Organization (GO:0034330)	27/62	0.000138143	0.0140366	0	0	2.72102	24.1823	C1QA;NLGN2;CTNND2;CHRNA7;LRP4;SEMA3E;SLC8A2;GRM5;SH3BP1;PAK3;SNCB;PPFIA4;PPFIA3;PPFIA2;PRKCI;TGFB2;NLGN4X;TGFB1;L1CAM;MYO9A;AJM1;MYOT;PTK7;PIN1;CBLN2;LIMS1;TJP2
Dendrite Morphogenesis (GO:0048813)	18/35	0.000138919	0.0140366	0	0	3.73144	33.1412	MEF2A;CHRNA7;CTNND2;LRP4;MAPK8IP2;CELSR2;MAP2;DLG4;BTBD3;MAP6;TMEM106B;DIP2A;PHACTR1;CTNNA2;EPHB2;PAK3;EPHB1;ZNF365
Glutamate Receptor Signaling Pathway (GO:0007215)	18/35	0.000138919	0.0140366	0	0	3.73144	33.1412	GRIA2;KCNB1;GRIK1;GRIK2;GRIN2B;GRIN1;CLN3;GRIN2A;GRM5;GRIN3A;GRM7;GRM8;PTK2B;HOMER3;PLCB1;GRIA3;GRIA4;CDK5R1
Regulation Of Axon Extension (GO:0030516)	18/35	0.000138919	0.0140366	0	0	3.73144	33.1412	RTN4R;GSK3B;PTPRS;CDKL5;SEMA3A;TWF2;L1CAM;MT3;DNM2;OLFM1;CTTN;MAP2;RUFY3;NRCAM;APOE;DIP2B;MAP3K13;KIAA0319
Mitochondrial Transport (GO:0006839)	24/53	0.000153751	0.0152182	0	0	2.91824	25.6227	TOMM70;BCAP31;TIMM8B;TOMM40;BAD;TIMM9;BNIP3;AIP;TOMM34;TIMM13;TIMM10;MFF;MAIP1;TOMM20;GDAP1;TOMM22;OXA1L;PINK1;TIMM17A;TOMM7;TIMM17B;TSPO;VPS35;SLC25A5
Positive Regulation Of Excitatory Postsynaptic Potential (GO:2000463)	13/22	0.00019475	0.0188907	0	0	5.08727	43.4646	NLGN1;NLGN2;NRXN1;GRIN2B;PRKCZ;GRIN1;RIMS2;RIMS1;STX1B;GRIN2A;NETO1;DLG4;PTK2B
Postsynaptic Membrane Organization (GO:0001941)	2017-11-01	0.000200123	0.0190313	0	0	6.45524	54.9766	NLGN1;NLGN2;NLGN4X;DLG4;NRXN1;DNAJA3;LHFPL4;LRP4;NRXN2;GPHN;SHISA7
Anterograde Trans-Synaptic Signaling (GO:0098916)	66/199	0.000218246	0.0203556	0	0	1.75486	14.7933	GABRB3;GABRB2;CHRM3;GABRB1;CHRM1;HTR2C;GRIK1;GRIK2;HTR2A;HTR4;GRM7;RPS6KA1;KIF5A;DLGAP1;BSN;SLC18A2;CHRNB2;UNC13C;KCND2;SYN2;SYN1;CACNB1;CACNB2;CACNB3;KCNQ2;KCNQ3;AMPH;GRIA1;GRIA2;NLGN1;NLGN2;CHRNA4;NRXN1;SLC1A1;CACNA1B;SLC1A2;CACNA1A;NRXN2;SLC1A6;CPLX1;GLRA1;GRIN2A;GLRA2;PTCHD1;HRH3;NPTX2;SNCB;GABBR2;NLGN4X;SLC12A5;HTR1E;SYT1;KCNIP2;GAD1;GAD2;GRIN2B;GRIN1;RIT2;DLG2;DLG3;GLRB;DLG4;APEX1;PDE7B;KCN…
Substantia Nigra Development (GO:0021762)	20/42	0.000233332	0.0213521	0	0	3.20418	26.7967	YWHAE;CHKB;MAOB;ATP5PB;S100A1;MAPKAP1;NDRG2;DYNLL1;SYNGR3;TTBK1;SIRT2;GLUD1;FGF9;ERCC4;GNB4;CALM3;ZNF148;CALM1;CALM2;INA
Ribonucleoprotein Complex Biogenesis (GO:0022613)	43/118	0.000282525	0.0253749	0	0	2.02444	16.5432	LTV1;RPL5;WDR3;MRPS12;RPL11;FCF1;NOL7;C1ORF131;MRPL36;NOC2L;WDR46;RPL7;RPS15;RPS4X;FBL;RPS14;RPS16;RPS15A;RPS19;TGS1;RPL14;RRP36;RPL38;RIOK2;RPS11;RPS13;RPS9;NPM1;RPS7;NOP16;RPS8;KRR1;RPS5;RPS6;GTF3A;RPL35A;RPS25;RPS27;MRTO4;RPL26;RBIS;RPS24;RPS23
Ribosomal Small Subunit Biogenesis (GO:0042274)	33/84	0.00029058	0.0256239	0	0	2.2831	18.5927	LTV1;WDR3;MRPS12;FCF1;NOL7;C1ORF131;RPS27L;WDR46;RPS15;RPS4X;FBL;RPS14;RPS16;RPS15A;RPS19;RRP36;RIOK2;RPS11;RPS13;RPS9;NPM1;RPS7;RPS8;KRR1;RPS5;RPS6;RPSA;MRPS7;RPS25;RPS27;SRFBP1;RPS24;RPS23
Regulation Of Synaptic Transmission, Glutamatergic (GO:0051966)	24/55	0.000307648	0.0266283	0	0	2.72962	22.0732	NLGN1;UNC13A;NLGN2;SYT1;NRXN1;TPRG1L;GRIK1;ATP1A2;MAPK8IP2;DGKZ;GRIN2B;GRIN1;RNF167;CLN3;GRM5;CACNG8;GRIN2A;CDH2;GRM7;GRM8;PTK2B;CACNG3;DGKI;HCN1
Protein Targeting (GO:0006605)	46/129	0.000312951	0.0266283	0	0	1.95726	15.7941	NLGN1;TOMM40;ARL6;ZFAND6;TIMM9;ZFAND2B;RPL11;TIMM13;KATNB1;TIMM10;ZDHHC22;SRP14;ZDHHC1;MFF;TRAK1;TOMM20;TOMM22;GOLGA7B;RABGEF1;KIF13B;TIMM17A;TIMM17B;TSPO;HOMER3;GOLGA7;CACNG3;TOMM70;BCAP31;TIMM8B;PRKCI;VPS13C;TOMM34;HPS4;NACA2;VPS13A;VPS37B;GDAP1;YIF1B;SPCS2;SPCS1;NACA;PARD3;PEX6;APEX1;TOMM7;SRPRB
Mitochondrial Electron Transport, NADH To Ubiquinone (GO:0006120)	17/34	0.000328808	0.0274951	0	0	3.52333	28.2573	NDUFA9;NDUFB9;NDUFA8;NDUFB8;NDUFA6;NDUFB10;NDUFB6;NDUFA3;NDUFB3;NDUFC2;NDUFC1;NDUFS8;NDUFS7;NDUFS6;NDUFS2;NDUFV3;NDUFAF1
Ephrin Receptor Signaling Pathway (GO:0048013)	20/43	0.000345981	0.0279668	0	0	3.06467	24.4227	EPHB6;EPHA5;LYN;EPHA4;EPHA6;EPHA10;ARHGEF28;EFNA5;KALRN;EFNA1;EFNB3;CHN1;FYN;EPHB2;PAK3;EPHB1;EPHA3;NGEF;ANKS1B;CDK5R1
Regulation Of Filopodium Assembly (GO:0051489)	20/43	0.000345981	0.0279668	0	0	3.06467	24.4227	GPM6A;RIPOR2;TENM1;NLGN1;RALA;TENM2;DMTN;ARAP1;CLU;ARHGAP44;DOCK11;FXR2;MIEN1;CAPZB;DPYSL3;PALM;NEURL1;AGRN;RHOQ;ARF6
Nervous System Development (GO:0007399)	126/433	0.000388358	0.0308777	0	0	1.45503	11.4272	NCKAP1;CHRM3;GMFB;CHRM1;MYT1L;ROGDI;STMN3;CYP46A1;RAPGEFL1;RPS6KA6;EDNRB;DPYSL4;CDH2;DPF2;NRCAM;EPHB2;SOX6;EPHB1;SH3GL2;CDON;RBFOX1;SRRM4;RBFOX2;RBFOX3;APLP1;DYRK1A;SDHA;HPCAL4;SDCBP2;OLFM1;ADGRB2;SCN8A;ADGRB1;KCNQ2;TYRO3;GPM6A;NUMBL;INTU;LPAR1;EFNA5;NPAS1;KALRN;NPAS2;NEUROD2;DHX30;EFNB3;BTBD1;FLRT3;BTBD3;BRINP3;GPM6B;SPTBN1;TGFB1;FN1;POU6F2;CRIM1;L1CAM;DCLK1;CHERP;FGF17;AHI1;SDK1;RNF103;FGF14;DL…
Axon Development (GO:0061564)	37/99	0.000414348	0.0324127	0	0	2.10609	16.404	BRSK1;SPTBN4;BRSK2;AMIGO1;ATL1;SSNA1;MTR;NREP;ARHGAP35;NEUROD2;PARD6B;GRM7;SLITRK4;SLITRK5;NRCAM;APBB1;CTNNA2;EPHB2;PAK3;GPM6B;MARK2;SLC25A46;NTNG1;DCC;APLP1;OLIG1;OLIG2;NMNAT2;L1CAM;BAIAP2;RAB10;MAP1B;PARD3;MAP1A;S100A6;CNTN4;CDK5R1
TOR Signaling (GO:0031929)	15/29	0.000460937	0.0349304	0	0	3.77402	28.993	MAPKAP1;RPS6;FLCN;PINK1;RPS6KB1;RPS6KB2;TIPRL;MLST8;LAMTOR2;LAMTOR1;FNIP1;LAMTOR4;RHEBL1;CARD11;LAMTOR5
Cardiac Muscle Cell Action Potential (GO:0086001)	15/29	0.000460937	0.0349304	0	0	3.77402	28.993	YWHAE;KCND3;KCNIP2;CACNA2D1;ATP1A2;ATP1A1;CACNA1C;SLC4A3;ATP1B1;KCNQ1;DMD;SCN3B;FGF12;SCN1A;SCN2B
Synaptic Vesicle Recycling (GO:0036465)	20/44	0.000503203	0.0375467	0	0	2.93679	22.3035	GIT2;NLGN1;NLGN2;NLGN4X;SYT1;AP2B1;AP3B2;DNM1;SYT7;DNM2;AP3M2;CANX;AP2S1;AP3S2;AP3S1;SNCB;GIT1;STX1A;VAMP2;PACSIN1
Positive Regulation Of Synaptic Transmission (GO:0050806)	30/77	0.000632877	0.0465069	0	0	2.25123	16.5808	NLGN1;NLGN2;CLSTN2;CLSTN3;CHRNA7;NRXN1;CLSTN1;GRIK2;ADCY8;PRKCZ;SLC8A2;RIMS2;RIMS1;CACNG8;GRIN2A;RIMS3;PTK2B;EPHB2;CACNG3;LGI1;SYT1;PLK2;GRIN2B;SHISA7;BAIAP3;GRIN1;STX1B;DLG4;APEX1;VAMP2
ER Overload Response (GO:0006983)	2024-07-06	0.000668987	0.0477145	0	0	21.1092	154.303	GSK3B;SELENOS;WFS1;DDIT3;TP53;TMCO1
Regulation Of Extent Of Cell Growth (GO:0061387)	2024-07-06	0.000668987	0.0477145	0	0	21.1092	154.303	GSK3B;OLFM1;CTTN;NRCAM;APOE;DNM2
Intracellular Protein Transport (GO:0006886)	97/325	0.000693931	0.0487763	0	0	1.50592	10.9528	PDCD6;RAB43;AKT2;FAM53C;ARFIP2;FAM53B;CHP1;ARFIP1;HOMER3;VPS35;NSF;VPS33A;STX7;FAM91A1;CLIP3;STX1B;OXA1L;RAB31;ERP29;PREB;STX1A;VPS28;RAB5C;TMED10;STXBP3;SAR1B;ARL6;STXBP1;STK3;TIMM50;GRPEL1;GRPEL2;SYNDIG1;NUP88;RAB6B;HSPA9;TGFB1;SMURF1;SURF4;HPS4;RABL2B;STAM;CAMSAP3;CALR;SPRN;RPAIN;ARF4;ARF1;NXT1;SNX13;MAIP1;PKD1;XPO5;KIF13B;TIMM17A;TMED2;TIMM17B;TMED1;TMED7;TNPO2;TMED4;TMED9;STRADA;AP3B1;VPS37B…
Regulation Of Amyloid-Beta Formation (GO:1902003)	16/33	0.000758178	0.051872	0	0	3.31533	23.8193	RTN3;EPHA4;NTRK2;PRNP;RTN1;TMED10;ROCK1;CHRNA7;IGF1;CLU;EFNA1;GGA3;APEX1;PIN1;APOE;PICALM
Anterograde Axonal Transport (GO:0008089)	18/39	0.000759363	0.051872	0	0	3.01991	21.6921	SNAPIN;RAB27B;TRAK1;AP3B2;AP3M2;BLOC1S4;BLOC1S5;BLOC1S6;DLG2;BLOC1S1;KIF3A;KIF5C;APEX1;KIF5A;MAP1A;AP3S2;AP3S1;KIF1A
Negative Regulation Of RNA Splicing (GO:0033119)	2019-11-01	0.000781834	0.0526652	0	0	4.84081	34.6305	SFSWAP;PCBP4;SAP18;RNPS1;TMBIM6;RBMX;SRSF10;SRSF7;RPS13;PTBP3;SRSF12
L-glutamate Transmembrane Transport (GO:0015813)	2014-09-01	0.000848506	0.0548701	0	0	6.33541	44.8043	SLC25A18;PRAF2;SLC1A1;SLC1A2;SLC17A7;SLC7A11;SLC1A6;SLC25A12;SLC25A22
Neuron Cell-Cell Adhesion (GO:0007158)	2014-09-01	0.000848506	0.0548701	0	0	6.33541	44.8043	NLGN1;NLGN2;NLGN4X;NRXN1;NRXN3;NRXN2;CNTN4;ASTN2;CDK5R1
Regulation Of ATP Biosynthetic Process (GO:2001169)	2014-09-01	0.000848506	0.0548701	0	0	6.33541	44.8043	FLCN;VCP;PINK1;DNAJC30;TMSB4X;ATPSCKMT;TREM2;ENO1;PPARGC1A
Metal Ion Transport (GO:0030001)	56/171	0.000883668	0.056392	0	0	1.7201	12.0947	RYR1;SLC23A2;RYR2;KCNC1;TUSC3;ATP2A3;CLU;PKD1;RYR3;NIPAL2;CHP1;SCN1A;CHRNB2;KCNH3;KCNH4;TRPC5;KCND3;TRPC4;CACNA2D1;NIPA1;SLC9B2;SLC5A6;CACNB3;SCN8A;CALCRL;CHRNA4;CHRNA7;SLC41A2;CAMK2A;KCNA2;ATP1A2;SLC3A2;SELENOK;CACNG8;CDH23;FYN;SLC17A7;SCN3B;SCN3A;CACNG3;ASIC1;KCNJ3;CCR1;KCNJ4;NDUFA9;KCNJ6;NDFIP1;KCNIP2;KCNB2;ATP2B2;GRIN3A;SCN2A;KCNK1;KCNK3;TPT1;KCNK4
Mitochondrial Gene Expression (GO:0140053)	37/103	0.000986597	0.0621428	0	0	1.97794	13.6898	MRPS16;FASTKD1;MRPS14;MRPL18;MRPS33;MRPS12;MRPS34;MRPL36;MRPL34;MRPL57;MRPL11;MRPL33;MRPL55;TBRG4;MRPL4;MRPL20;TEFM;MRPS28;MRPS26;MRPS25;MRPL27;MRPL49;MRPS18A;MRPS2;MRPS21;TFB2M;MRPS7;MRPL24;MRPL46;MRPL21;MRPL43;MRPS5;MRPS18C;MRPL52;MRPL50;MRPS9;MRPL51
Protein Targeting To Mitochondrion (GO:0006626)	24/59	0.0010524	0.0654377	0	0	2.41704	16.5729	TOMM70;BCAP31;TIMM8B;NDUFA13;TRMT10B;TOMM40;TIMM9;AIP;TOMM34;TIMM13;TIMM10;MFF;TOMM20;GDAP1;TOMM22;TIMM50;GRPEL1;GRPEL2;TIMM17A;TOMM7;PMPCB;TIMM17B;TSPO;ROMO1
Negative Regulation Of Amide Metabolic Process (GO:0034249)	34/93	0.00109265	0.0666695	0	0	2.03274	13.8616	RTN3;RTN1;ROCK1;CHRNA7;CLU;GIGYF2;RBM4;ATCAY;FXR2;GGA3;RNF139;ORMDL2;ENC1;TRIM3;RACK1;RPS3;APOE;ZNF540;EPHA4;NTRK2;PRNP;DAPK1;IFRD2;NANOS3;PCIF1;RPL13A;ORMDL1;IGF1;EPRS1;CNOT1;APEX1;PIN1;CALR;GAPDH
Vesicle Coating (GO:0006901)	14/28	0.0010997	0.0666695	0	0	3.52162	23.9918	TRAPPC2;TRAPPC3;TMED10;PEF1;CUL3;PDCD6;TRAPPC10;TRAPPC9;AP3M2;TMED2;AP3S2;PREB;AP3S1;TRAPPC13
Ionotropic Glutamate Receptor Signaling Pathway (GO:0035235)	2024-12-08	0.00119621	0.0698991	0	0	7.03821	47.3573	CLN3;GRIA2;GRIN2A;GRIN3A;PTK2B;GRIN2B;CDK5R1;GRIN1
Mitochondrial Electron Transport, Ubiquinol To Cytochrome C (GO:0006122)	2024-12-08	0.00119621	0.0698991	0	0	7.03821	47.3573	UQCRB;UQCRQ;UQCRC1;CYCS;UQCR10;UQCRC2;UQCRH;UQCRHL
Protein Insertion Into Mitochondrial Inner Membrane (GO:0045039)	2024-12-08	0.00119621	0.0698991	0	0	7.03821	47.3573	TIMM8B;TOMM70;NDUFA13;TRMT10B;TIMM9;TIMM13;ROMO1;TIMM10
Negative Regulation Of Cell Projection Organization (GO:0031345)	21/50	0.00130875	0.0755645	0	0	2.55172	16.9401	RTN4R;EPHA4;PRNP;PTPRS;DCC;SEMA3A;PAQR3;LPAR1;CIB1;GRIN2B;MT3;GAK;STX1B;BAG5;DPYSL3;TNR;DENND5A;FYN;APOE;ZNF365;ITM2C
Gamma-Aminobutyric Acid Signaling Pathway (GO:0007214)	2020-11-01	0.00139074	0.0793542	0	0	4.30266	28.3026	GABRA2;GABRB3;GABBR2;GABRA1;GABRB2;GABRB1;GABRA4;GABRG3;GABRG2;SHISA7;GABRG1
Calcium Ion Transport (GO:0006816)	39/112	0.00143985	0.0812006	0	0	1.88495	12.3336	RYR1;RYR2;CALCRL;SLC24A3;CHRNA4;CHRNA7;CAMK2A;ATP2A3;CACNA1A;ATP2A2;SLC3A2;CACNA1C;SELENOK;CLU;PKD1;RYR3;SLC8A2;TRPM2;CACNG8;CDH23;FYN;CACNG3;TRPM3;CHRNB2;CCR1;TRPC5;TRPC4;CACNA2D1;ATP2B4;ANO6;ATP2B2;TMCO1;CACNB1;FKBP1A;CACNB2;CACNB3;GRIN3A;MICU1;TPT1
Mitochondrial Translation (GO:0032543)	35/98	0.00149634	0.0834169	0	0	1.95961	12.7467	MRPS16;MRPS14;MRPL18;MRPS33;MRPS12;MRPS34;MRPL36;MTIF3;MRPL34;MRPL57;MRPL11;MRPL33;MRPL55;MRPL4;MRPL20;MRPS28;MRPS26;MRPS25;MRPL27;MRPL49;MRPS18A;MRPS2;MRPS21;MRPS7;MRPL24;MRPL46;MRPL21;MRPL43;MRPS5;MRPS18C;TUFM;MRPL52;MRPL50;MRPS9;MRPL51
Synaptic Vesicle Exocytosis (GO:0016079)	18/41	0.001555	0.0857018	0	0	2.75695	17.8272	UNC13C;SNAPIN;UNC13A;SYT1;DOC2B;CPLX2;CPLX1;STX11;SYT7;RIMS2;RIMS1;STX1B;PCLO;RIMS3;SNPH;SYT11;STX1A;VAMP2
Axon Guidance (GO:0007411)	49/149	0.00161726	0.087023	0	0	1.72976	11.1172	CYFIP2;EPHB6;ROBO2;CYFIP1;ARHGAP35;GLI2;KIF5C;KIF5A;BOC;TNR;NRCAM;ARHGEF40;EPHB2;EPHB1;EPHA5;EPHA4;SEMA6C;EPHA6;DCC;ENAH;PALLD;EPHA3;NOTCH1;EPHA10;ARHGEF25;LRTM2;NRXN1;SEMA3A;LRTM1;NRXN3;SEMA3E;EFNA5;KALRN;EFNB3;CHN1;PLXNA1;FYN;SLIT2;LGI1;CNTN5;SEMA4B;SEMA4F;L1CAM;EFNA1;NELL2;NFIB;CNTN1;CNTN4;CDK5R1
Positive Regulation Of Actin Nucleation (GO:0051127)	2024-10-07	0.00164698	0.087023	0	0	8.20992	52.6158	CYFIP1;NCKAP1;FCHSD2;BRK1;WASF1;WASF2;WASF3
Dendritic Spine Organization (GO:0097061)	13/26	0.0016509	0.087023	0	0	3.52105	22.5574	PRNP;ITGA3;CHRNA7;CTNND2;TREM2;DLG4;PICK1;DIP2A;FYN;EPHB2;PAK3;EPHB1;ZNF365
L-glutamate Import (GO:0051938)	2015-09-01	0.00170458	0.087023	0	0	5.27917	33.6518	SLC25A18;PRAF2;SLC1A1;SLC1A2;SLC17A7;SLC7A11;SLC1A6;SLC25A12;SLC25A22
Anterograde Synaptic Vesicle Transport (GO:0048490)	2015-09-01	0.00170458	0.087023	0	0	5.27917	33.6518	AP3M2;BLOC1S4;BLOC1S5;BLOC1S6;SNAPIN;BLOC1S1;AP3S2;AP3S1;AP3B2
Negative Regulation Of mRNA Processing (GO:0050686)	2015-09-01	0.00170458	0.087023	0	0	5.27917	33.6518	SFSWAP;PCBP4;C1QBP;SAP18;RNPS1;RBMX;SRSF10;SRSF7;SRSF12
Synaptic Vesicle Transport Along Microtubule (GO:0099517)	2015-09-01	0.00170458	0.087023	0	0	5.27917	33.6518	AP3M2;BLOC1S4;BLOC1S5;BLOC1S6;SNAPIN;BLOC1S1;AP3S2;AP3S1;AP3B2
Regulation Of Synapse Assembly (GO:0051963)	21/51	0.0017659	0.0892147	0	0	2.46651	15.6354	ROBO2;CHRNB2;NLGN1;NLGN2;CLSTN2;CLSTN3;NRXN1;CLSTN1;LHFPL4;PTPRD;LRFN5;LRFN4;IL1RAPL2;SLITRK4;SYNDIG1;SLITRK5;VPS35;GPC4;EPHB2;EPHB1;LRRC4B
Proteasome-Mediated Ubiquitin-Dependent Protein Catabolic Process (GO:0043161)	93/319	0.00196201	0.0981007	0	0	1.45544	9.07292	GSK3B;UBXN1;ZFAND2B;ARRB1;AUP1;CLGN;TRIM9;UCHL1;KAT5;PSMD4;CDC26;PSMD2;PSMD3;TRIM3;FBXO3;SEC61B;SKP2;APC2;FBXW7;FBXO2;KCTD2;RAD23A;SIRT2;KLHL42;RBX1;DDB1;PSMA6;CDC34;PSMA1;SELENOS;TBL1XR1;DDIT3;CANX;ANAPC5;KCTD17;FAM8A1;VCP;ANAPC15;ANAPC16;DMAC2;CUL3;AMBRA1;FBXO44;PSMA7;ANAPC11;UBE2J1;DNAJB2;AMN1;FOXRED2;COP1;ZNRF2;PSMB5;SHARPIN;RNF216;OS9;TMEM67;ZSWIM8;DNAJB9;RNF175;RFFL;MARCHF6;KLHDC10;UBQLN2;K…
Regulation Of Monoatomic Cation Transmembrane Transport (GO:1904062)	17/39	0.00228744	0.112978	0	0	2.7217	16.5488	DPP10;CD63;KCNIP1;KCNIP2;KCNIP3;KCNIP4;KCNAB2;GRIN2B;GRIN1;DPP6;GRIN2A;WNK1;GNB2;RANGRF;FGF12;SNTA1;HCN1
Ribosome Biogenesis (GO:0042254)	50/155	0.00230615	0.112978	0	0	1.68085	10.2064	LTV1;RPL5;POP4;WDR3;MRPS12;FCF1;C1ORF131;MRPL36;NOC2L;WDR46;RPL7;RPS15;RPS4X;FBL;RPS14;RPS16;RPS19;RIOK2;RRP12;RPS11;RPS13;RPS9;RPS7;RPS8;RPS5;RPS6;GTF3A;MRTO4;RPL27;RPL26;RPL11;NOL7;EXOSC5;EXOSC4;RPS15A;RPL14;RRP36;NPM1;NOP16;KRR1;WDR18;RPL35A;RPS25;RPS27;ESF1;PIN4;DHX29;RBIS;RPS24;RPS23
Regulation Of Trans-Synaptic Signaling (GO:0099177)	16/36	0.00239685	0.116247	0	0	2.81749	16.9996	GRIA1;GRIA2;NLGN1;NLGN2;CDKL5;NLGN4X;CACNA1B;CACNA1A;GRIK1;GRIK2;PPP3CA;GRIN3A;NRG3;LRRC4C;GRIA3;GRIA4
Regulation Of Potassium Ion Transmembrane Transport (GO:1901379)	15/33	0.00248388	0.117671	0	0	2.93459	17.6015	DPP10;YWHAE;CD63;KCNIP1;KCNIP2;AMIGO1;KCNIP3;FHL1;KCNIP4;WWP2;KCNAB2;DPP6;GNB2;KCNQ1;FLNA
Regulation Of Short-Term Neuronal Synaptic Plasticity (GO:0048172)	2013-08-01	0.00250634	0.117671	0	0	5.63021	33.7189	SYNGR1;SLC4A10;GRIK2;SHISA9;SHISA7;PPFIA3;SHISA6;SLC8A2
Positive Regulation Of Filopodium Assembly (GO:0051491)	13/27	0.00254351	0.117671	0	0	3.26934	19.5317	GPM6A;RIPOR2;TENM1;NLGN1;RALA;TENM2;ARAP1;DOCK11;MIEN1;DPYSL3;PALM;NEURL1;RHOQ
Synaptic Transmission, Glutamatergic (GO:0035249)	13/27	0.00254351	0.117671	0	0	3.26934	19.5317	GRIA1;GRIA2;UNC13C;UNC13A;GRIK1;GRIK2;SEPTIN9;GRIN2B;GRIN2A;GRIN3A;SLC17A7;GRIA3;GRIA4
Calcium Ion Transmembrane Import Into Cytosol (GO:0097553)	30/83	0.00254751	0.117671	0	0	1.9956	11.919	RYR1;RYR2;CACNA1B;HTR2C;CACNA1A;ITPR2;HTR2A;CACNA1C;CLU;JPH1;SLC8A2;JPH4;GRIN2A;PLCG2;PLCE1;FLNA;PLCG1;SCN3A;SCN1A;CACNA2D1;ATP2B4;GRIN2B;CHERP;GRIN1;CACNB3;PLCB4;SCN8A;PLCH2;PLCB1;SCN2A
Ribosomal Small Subunit Export From Nucleus (GO:0000056)	2024-06-05	0.00260725	0.118179	0	0	17.587	104.633	LTV1;RPS15;NPM1;NUP88;RAN
Synaptic Vesicle Budding From Presynaptic Endocytic Zone Membrane (GO:0016185)	2024-06-05	0.00260725	0.118179	0	0	17.587	104.633	AP3M2;AP3S2;AP3S1;SNAP91;PICALM
Protein Localization To Cell Periphery (GO:1990778)	46/142	0.00306947	0.137148	0	0	1.6908	9.78338	DPP10;RAB3C;SPTBN4;ROCK1;ARL3;STXBP1;LIN7A;ZDHHC22;LIN7B;PRAM1;IKBKB;SLC9A3R1;DPP6;RAP1A;BSG;PIP5K1A;TSPAN5;TMED2;FLNA;SCN3B;SPTBN1;PACSIN1;TMEM150A;SMURF1;KCNB1;KCNB2;KCNIP3;RDX;KCNIP4;WDR19;ANK2;ATP1B3;ATP1B1;ANK1;EFR3B;RAB11A;GAK;RAB10;CACNB2;EHD2;CACNB3;EHD3;TSPAN14;ITGB1BP1;TNIK;RAPGEF6
Regulation Of Alternative mRNA Splicing, Via Spliceosome (GO:0000381)	21/53	0.00309325	0.137148	0	0	2.31205	13.3603	DDX17;RBFOX1;SRRM4;KHDRBS2;RBFOX2;RBFOX3;RBM8A;CELF3;CELF4;CELF5;CELF6;RBM4;FXR2;NOVA1;NOVA2;SAP18;RNPS1;HNRNPA1;RBMX;HNRNPA0;SRSF12
Positive Regulation Of Protein Transport (GO:0051222)	26/70	0.00311249	0.137148	0	0	2.0826	12.0215	ACHE;TENM1;RIPOR1;TMED10;TREM2;ZFAND1;IER3IP1;OAZ1;CLN3;MYO18A;RACK1;CHP1;APBB1;APBB3;MYH10;TGFB2;TGFB1;B3GAT3;FRMD4A;IGF1;RUFY3;ATP13A2;PPIA;VAMP2;VPS28;ARF6
Regulation Of Microtubule Cytoskeleton Organization (GO:0070507)	17/40	0.00316713	0.137148	0	0	2.6032	14.9812	GSK3B;PATJ;PRKAA2;ROCK1;FAM107A;STMN3;STMN4;EFNA5;CAMSAP3;CDK2AP2;MAP6;MAPRE3;TPPP;GAS2L1;MPDZ;MARK2;EPHA3
Synaptic Vesicle Endocytosis (GO:0048488)	17/40	0.00316713	0.137148	0	0	2.6032	14.9812	NLGN1;NLGN2;NLGN4X;SYT1;AP2B1;DNM1;SNAP91;DNM2;GAK;CANX;AP2S1;SNCB;SH3GL2;STX1A;VAMP2;PACSIN1;PICALM
Cellular Response To Metal Ion (GO:0071248)	44/135	0.00327721	0.140659	0	0	1.70592	9.75916	CPNE9;RYR1;CPNE8;NLGN1;PRKAA2;CPNE6;MT1M;CACNA1A;MT1X;ADCY1;ADCY8;CLU;RYR3;NEUROD2;GLRA1;MT2A;GLRA2;SUMO1;PLCG2;CAPN3;B2M;MEF2A;PRNP;DAXX;ADGRV1;DMTN;SYT1;BNIP3;NEK7;SYT13;MT3;F3;SYT7;SYT6;DLG2;DLG4;SYT11;ITPKA;ALOX5AP;MT1F;MT1G;ATP13A2;GPLD1;MT1E
Ribosome Assembly (GO:0042255)	20/50	0.00337636	0.143643	0	0	2.34852	13.3653	RPL5;NPM1;RPL10;RPS5;RPLP0;RPL11;MRPS2;RPS27L;RPSA;MRPS7;RPL6;RPS15;EFNA1;RPS14;MRPL20;RPS27;RPS19;C1QBP;BRIX1;DHX29
Brain Development (GO:0007420)	53/169	0.00341482	0.144016	0	0	1.6127	9.15957	ROBO2;SLC23A2;CNTNAP2;ROGDI;MAST1;IER3IP1;AFF2;CDH2;NRCAM;SOX6;CIC;CDK5RAP3;GIT1;EMX1;EMX2;SLC6A17;SHROOM2;TGFBR2;TMX2;DNAJC30;UFC1;PAFAH1B3;PAFAH1B2;RTN3;NDRG4;RTN1;FOXG1;AMIGO1;GRIN2A;UGP2;NNAT;CTNNA2;ARNT2;GIT2;ZFHX3;CA10;CNTN5;CADM2;PBX3;GRIN2B;MEIS2;PBX1;GRIN1;UFM1;NFIB;APEX1;CNTN1;PPT1;CNTN4;ADGRL2;CDK5R2;ADGRL3;CDK5R1
Protein Localization To Membrane (GO:0072657)	59/192	0.003494	0.145704	0	0	1.56623	8.85969	DPP10;RAB3C;CYP46A1;IKBKB;TMEM147;BSG;CAPN3;TMED2;MADCAM1;TMEM150A;ANK2;ATP1B3;ATP1B1;ANK1;GAK;CACNB2;CACNB3;PICK1;ITGB1BP1;TNIK;RAPGEF6;SPTBN4;NLGN1;NLGN2;ROCK1;ARL3;STXBP1;NRXN1;NRXN2;LIN7A;ZDHHC22;LIN7B;PRAM1;SLC9A3R1;DPP6;RAP1A;PIP5K1A;TSPAN5;FLNA;SCN3B;RAB6B;SPTBN1;PACSIN1;SMURF1;KCNB1;KCNB2;KCNIP3;RDX;KCNIP4;WDR19;EFR3B;RAB11A;RAB11B;RAB10;EHD2;EHD3;TSPAN14;CPE;AGRN
Glycosphingolipid Biosynthetic Process (GO:0006688)	2019-10-01	0.00353385	0.145704	0	0	3.91063	22.0769	ST8SIA1;FUT9;ST8SIA3;ST8SIA5;B4GALNT1;B4GALT6;LARGE1;ST6GALNAC3;B4GALT4;ST6GALNAC5
Cellular Response To Amyloid-Beta (GO:1904646)	15/34	0.00354496	0.145704	0	0	2.77996	15.6852	GSK3B;EPHA4;PRNP;CACNA2D1;ATP1A3;CACNA1A;TREM2;IGF1;GRIN1;CACNB1;GJA1;GRIN2A;GRM5;FYN;TLR4
Actin Crosslink Formation (GO:0051764)	2024-11-07	0.00366258	0.147528	0	0	6.15704	34.5385	BAIAP2L2;BAIAP2L1;DPYSL3;GAS2;FLNA;BAIAP2;GAS2L1
Regulation Of Amyloid Precursor Protein Catabolic Process (GO:1902991)	2024-11-07	0.00366258	0.147528	0	0	6.15704	34.5385	FKBP1A;PRNP;TMED10;ROCK1;CHRNA7;APOE;PICALM
Positive Regulation Of Neuron Projection Development (GO:0010976)	32/92	0.00374049	0.147528	0	0	1.88031	10.5082	ALK;DDR1;CAMK2B;NDRG4;NLGN1;TWF2;ARHGAP35;CX3CL1;RAP1A;FUT9;DPYSL3;PTK2B;APOE;MARK2;PACSIN1;LYN;NTRK2;PRKCI;PLK5;NTRK3;ATP1B2;SETX;TUBB2B;RIT2;LRRC7;PTK7;RAPGEF1;PRKD1;CAMK1;SERPINI1;TOX;EPHA3
Negative Regulation Of Axonogenesis (GO:0050771)	2022-11-01	0.00374921	0.147528	0	0	3.51991	19.663	RTN4R;PTPRS;EFNB3;GDI1;DCC;MAP2;RUFY3;LRP4;DIP2B;MT3;KIAA0319
Protein Insertion Into Mitochondrial Membrane (GO:0051204)	13/28	0.00379482	0.147528	0	0	3.05118	17.0077	TIMM8B;TOMM70;NDUFA13;TRMT10B;TOMM40;TIMM9;TIMM13;TIMM10;MAIP1;TOMM20;TOMM22;TOMM7;ROMO1
Regulation Of Calcium Ion-Dependent Exocytosis (GO:0017158)	13/28	0.00379482	0.147528	0	0	3.05118	17.0077	STXBP3;SYT1;KCNB1;STXBP1;DOC2B;SYT13;SYT7;BAIAP3;SYT6;RPH3A;SCAMP5;SYT11;STX1A
Peptidyl-Serine Modification (GO:0018209)	52/166	0.00380227	0.147528	0	0	1.60988	8.97049	DYRK4;GSK3B;SMG1;GALNT13;GALNT16;MAST4;MAST1;PKD1;IKBKB;CAMKV;AKT2;TLK2;STK32A;PRKACB;STK32B;PRKCG;PRKCI;PRKCB;DYRK1A;LMTK2;TGFBR2;MAPKAPK2;SGK3;PRKD1;CSNK1G2;CAMK1G;CSNK1G1;CAMK2B;BRSK1;PNCK;ROCK1;CAMK2A;PDGFB;PRKCZ;TTBK1;GRK2;MARK2;MARK1;GALNT2;PLK2;GALNT1;NEK7;SRPK1;PINK1;RPS6KB1;WNK1;CAMK4;CAMK1;MAP3K13;MAP3K12;CDK5R1;TAF1
Negative Regulation Of Protein Modification Process (GO:0031400)	28/78	0.00389219	0.149819	0	0	1.9738	10.9522	BEX4;GSK3B;PRKAA2;CIB1;ENSA;PPP1R8;CHP1;TSPO;DMD;SLIT2;TPPP;EPHB2;CDK5RAP3;SH3GL2;MEN1;SNTA1;LYN;NIBAN1;PRNP;TGFB1;IGFBP3;NTRK3;PAQR3;ATP2B4;CDYL;FKBP8;TARDBP;PPIA
Monoatomic Anion Transmembrane Transport (GO:0098656)	21/54	0.00402089	0.153554	0	0	2.24185	12.3666	GABRB3;GABRA2;GABRB2;GABRA1;GABRB1;SLC12A5;GABRA4;SLC1A1;SLC12A1;ANO6;ANO5;GABRG3;GABRG2;ANO3;GABRG1;SLC5A6;GLRA1;GLRA2;GLRB;LRRC8C;LRRC8D
Ras Protein Signal Transduction (GO:0007265)	46/144	0.00413997	0.156866	0	0	1.65608	9.08701	CYFIP1;NCKAP1;RIPOR1;RALA;GARRE1;GDI1;ROCK1;RASGRF1;ARHGDIG;BRK1;RASGRP1;ARHGAP6;AIF1;ARHGAP35;RAPGEFL1;ARHGAP4;GNA13;RAP1A;RASGEF1B;NKIRAS2;RASGEF1C;CFL1;GNA12;G3BP2;PLCE1;WASF1;CTNNAL1;FARP2;KSR1;PLK2;MYO9B;IGF1;CNKSR2;MRAS;RIT2;DOK5;DOK6;GNB1;ELMO1;ARHGEF3;RAPGEF1;CDH13;ARHGEF1;TP53;RAPGEF6;RAPGEF4
Calcium Ion-Regulated Exocytosis Of Neurotransmitter (GO:0048791)	2014-08-01	0.0047168	0.17463	0	0	4.69154	25.1308	RIMS2;UNC13C;RIMS1;UNC13A;RIMS3;SYT1;SYT11;SYT7
Negative Regulation Of mRNA Splicing, Via Spliceosome (GO:0048025)	2014-08-01	0.0047168	0.17463	0	0	4.69154	25.1308	SFSWAP;PCBP4;SAP18;RNPS1;RBMX;SRSF10;SRSF7;SRSF12
Respiratory Electron Transport Chain (GO:0022904)	2014-08-01	0.0047168	0.17463	0	0	4.69154	25.1308	SLC25A18;ETFDH;ETFRF1;SLC25A51;SDHA;SLC25A12;PPARGC1A;SLC25A22
Glycosphingolipid Metabolic Process (GO:0006687)	14/32	0.00524557	0.182364	0	0	2.73833	14.3773	CERK;ST8SIA1;ST8SIA3;CLN6;SUMF1;NEU3;FUT9;ST8SIA5;B4GALNT1;LARGE1;B4GALT6;ST6GALNAC3;GLA;ST6GALNAC5
Regulation Of Calcium Ion Transmembrane Transporter Activity (GO:1901019)	14/32	0.00524557	0.182364	0	0	2.73833	14.3773	YWHAE;PDE4D;CACNA1A;ANK2;JPH1;JPH4;CACNB1;FKBP1A;CACNB2;SELENON;CACNB3;DMD;CALM1;CALM2
SNARE Complex Assembly (GO:0035493)	2024-09-06	0.0052892	0.182364	0	0	7.03548	36.8806	VAMP8;STXBP1;STXBP6;VAMP4;VAMP2;VAMP3
Aspartate Transmembrane Transport (GO:0015810)	2024-09-06	0.0052892	0.182364	0	0	7.03548	36.8806	SLC25A18;SLC1A1;SLC1A2;SLC1A6;SLC25A12;SLC25A22
Calcium Ion Transport Into Cytosol (GO:0060402)	2024-09-06	0.0052892	0.182364	0	0	7.03548	36.8806	JPH4;RYR2;CACNB3;CACNA2D1;CACNA1C;JPH1
Positive Regulation Of ATP Metabolic Process (GO:1903580)	2024-09-06	0.0052892	0.182364	0	0	7.03548	36.8806	PINK1;VCP;TMSB4X;TREM2;ENO1;PPARGC1A
Regulation Of RNA Polymerase II Regulatory Region Sequence-Specific DNA Binding (GO:1903025)	2024-09-06	0.0052892	0.182364	0	0	7.03548	36.8806	ZNF593;DDRGK1;DDIT3;TMSB4X;LAMTOR5;TAF1
G Protein-Coupled Acetylcholine Receptor Signaling Pathway (GO:0007213)	2017-09-01	0.005358	0.182364	0	0	3.95887	20.7016	CHRM3;GNA15;CHRM1;GRK2;HRH3;GNB1;RGS10;PLCB1;CDK5R1
Rac Protein Signal Transduction (GO:0016601)	2017-09-01	0.005358	0.182364	0	0	3.95887	20.7016	FARP2;CYFIP1;NCKAP1;GARRE1;ELMO1;BRK1;CDH13;WASF1;AIF1
Positive Regulation Of Potassium Ion Transmembrane Transport (GO:1901381)	2017-09-01	0.005358	0.182364	0	0	3.95887	20.7016	KCNIP2;AMIGO1;KCNQ1;FLNA;ANK2;ANO6;ATP1B3;ATP1B2;ATP1B1
Cellular Response To Calcium Ion (GO:0071277)	25/69	0.00538044	0.182364	0	0	2.00205	10.4607	CPNE9;RYR1;CPNE8;NLGN1;PRKAA2;CPNE6;CACNA1A;ADCY1;ADCY8;CLU;RYR3;NEUROD2;PLCG2;CAPN3;MEF2A;ADGRV1;DMTN;SYT1;SYT13;SYT7;SYT6;SYT11;ITPKA;ALOX5AP;GPLD1
Regulation Of Heart Contraction (GO:0008016)	25/69	0.00538044	0.182364	0	0	2.00205	10.4607	RYR2;SPTBN4;ATP2A3;ATP2A2;ATP1A2;CACNA1C;SRI;SLC4A3;SLC8A2;MEF2A;TGFB2;S100A1;KCNIP2;PDE4D;ATP2B4;ATP2B3;ANK2;ATP2B2;AGT;KCNQ1;TNNT2;CALM3;CALM1;ASB3;CALM2
Regulation Of mRNA Splicing, Via Spliceosome (GO:0048024)	32/94	0.00541452	0.182364	0	0	1.81942	9.49494	SF3B4;KHDRBS2;RBM8A;SFSWAP;CELF3;CELF4;CELF5;CELF6;RBM3;RBM4;FXR2;PCBP4;SAP18;HNRNPA1;SRSF10;HNRNPA0;SRSF12;DDX17;RBFOX1;SRRM4;RBFOX2;RBFOX3;LARP7;PRDX6;QKI;SRPK1;NOVA1;NOVA2;SRSF3;RNPS1;SRSF7;RBMX
Response To Alcohol (GO:0097305)	13/29	0.0055002	0.183972	0	0	2.8603	14.8821	CHRNB2;TGFB1;GOT2;GRIN2B;GRIN1;TGFBR2;TGFBR3;GLRA1;GRIN2A;GRIN3A;PMVK;SDF4;SLIT2
Negative Regulation Of Phosphoprotein Phosphatase Activity (GO:0032515)	2020-10-01	0.00567697	0.187584	0	0	3.51934	18.1997	FKBP1A;IKBKB;GSK3B;PPP1R11;ROCK1;MGAT5;PPP4R4;PPP1R1B;TIPRL;NCKAP1L
Organelle Membrane Fusion (GO:0090174)	2026-12-01	0.00568554	0.187584	0	0	3.01717	15.5982	VAMP8;STX1B;STX16;CAV2;SYT11;GOSR2;STX7;IRAG2;SYT7;VAMP2;STX10;VAMP3
Regulation Of Neurotransmitter Receptor Activity (GO:0099601)	17/42	0.00576766	0.189008	0	0	2.39464	12.3455	NLGN1;NLGN2;DAPK1;MAPK8IP2;SHISA9;SHISA7;SHISA6;CACNG8;NETO1;DLG4;PTK2B;DLGAP1;NPTX2;NPTXR;CACNG3;DLGAP2;DLGAP4
Ubiquitin-Dependent ERAD Pathway (GO:0030433)	26/73	0.00594912	0.193646	0	0	1.94929	9.98918	VCP;AUP1;FBXO44;CLGN;UBE2J1;DNAJB2;FOXRED2;OS9;TMEM67;DNAJB9;SEC61B;RNF175;MARCHF6;UBQLN2;RHBDD2;WFS1;FBXO2;SYVN1;TMUB1;TMUB2;RNF103;SELENOS;CANX;STUB1;CALR;FAM8A1
Regulation Of Actin Cytoskeleton Organization (GO:0032956)	31/91	0.00605636	0.195822	0	0	1.82113	9.29988	CSF1R;RALA;ROCK1;FAM107A;TWF2;ARHGAP17;SEMA3E;EFNA5;CLU;ARHGAP35;ARHGAP44;BAIAP2L1;SH3BP1;MLST8;PTK2B;PAK3;GPM6B;EPHA5;PDGFRB;CARMIL1;CARMIL2;CARMIL3;DMTN;NRG1;DYNLL1;BAIAP2;CORO2B;HAX1;CDK10;EPHA3;RHOQ
Central Nervous System Development (GO:0007417)	81/283	0.00615472	0.197302	0	0	1.41656	7.21102	ROBO2;NCKAP1;SLC23A2;CNTNAP2;ITGAM;ROGDI;CHD7;MAST1;GRIK1;IER3IP1;PKD1;AFF2;RPS6KA6;CDH2;NRCAM;SOX9;SOX6;CIC;CDK5RAP3;GIT1;SH3GL2;EMX1;EMX2;SLC6A17;APLP1;SHROOM2;VPS13B;HPCAL4;TGFBR2;TMX2;DNAJC30;IL1RAPL2;UFC1;PAFAH1B3;PAFAH1B2;C1QA;RTN3;NDRG4;RTN1;FOXG1;AMIGO1;GSTP1;ADAM22;NPAS1;NPAS2;DHX30;GRIN2A;UGP2;PTPRZ1;ADAM23;NNAT;TPPP;BRINP3;SPTBN1;EIF2B5;ARNT2;GIT2;CA10;ZFHX3;CNTN5;CADM2;PBX3;POU6F2;GRI…
Proteasomal Protein Catabolic Process (GO:0010498)	65/220	0.00618349	0.197302	0	0	1.48052	7.52972	GSK3B;UBXN1;ZFAND2B;ARRB1;TRIM9;UCHL1;KAT5;PSMD4;PSMD2;PSMD3;ENC1;TRIM3;SKP2;APC2;FBXW7;KCTD2;RAD23A;SIRT2;KLHL42;RBX1;DDB1;PSMA6;CDC34;PSMA1;TBL1XR1;DDIT3;PSME4;KCTD17;ATF6;BRSK2;VCP;CUL3;AMBRA1;FBXO44;PSMA7;COP1;ZNRF2;PSMB5;SHARPIN;RNF216;RNF139;ZSWIM8;RFFL;MARCHF6;KLHDC2;KLHDC3;CRBN;SMURF2;UBE2B;SMURF1;SYVN1;WWP2;NR1D1;SPSB3;NSFL1C;UBE2W;SPSB1;KBTBD6;PSMC4;PSMC1;PSMC2;MDM2;STUB1;UBE2K;RNF187
Response To Calcium Ion (GO:0051592)	35/106	0.00647047	0.204954	0	0	1.73791	8.75996	CPNE9;RYR1;CPNE8;RYR2;NLGN1;PRKAA2;PEF1;PDCD6;CPNE6;CACNA1A;ADCY1;ADCY8;CLU;RYR3;NEUROD2;PPP3CA;PLCG2;CAPN3;MEF2A;ADGRV1;DMTN;SYT1;KCNIP2;SYT13;SYT7;SYT6;SYT11;TNNT2;ITPKA;ALOX5AP;CALM3;CALM1;SLC25A12;CALM2;GPLD1
Chloride Transport (GO:0006821)	27/77	0.00650781	0.204954	0	0	1.90287	9.5805	GABRB3;GABRB2;GABRB1;PACC1;TTYH1;SLC1A1;GLRA1;GLRA2;SLC17A7;CLIC1;GABRA2;GABRA1;SLC12A5;GABRA4;SLC12A1;SLC4A10;ANO6;ANO5;GABRG3;GABRG2;ANO3;GABRG1;CLCN5;GLRB;OSTM1;SLC26A8;SLC26A5
Positive Regulation Of Plasma Membrane Bounded Cell Projection Assembly (GO:0120034)	30/88	0.00677631	0.212033	0	0	1.82298	9.10455	CYFIP1;GSK3B;NCKAP1;RIPOR2;TENM1;GPM6A;TENM2;NLGN1;RALA;TWF2;BRK1;ARHGAP35;DOCK11;MIEN1;DPYSL3;PALM;PLCE1;WASF2;ACTR3;CARMIL2;ARAP1;DEF8;IFT20;NEURL1;CDC42EP1;FAM98A;KCTD17;PFN1;AGRN;RHOQ
Axonal Fasciculation (GO:0007413)	2024-12-07	0.00711552	0.219811	0	0	4.92532	24.358	EPHA4;NRCAM;CNTN4;EPHB2;ARHGAP35;EPHA3;CDK5R1
Synaptic Membrane Adhesion (GO:0099560)	2024-12-07	0.00711552	0.219811	0	0	4.92532	24.358	NTNG1;PTPRD;LRFN5;LRFN4;PTPRS;LRRC4C;LRRC4B
7-Methylguanosine Cap Hypermethylation (GO:0036261)	2024-07-05	0.00745293	0.220883	0	0	8.79293	43.0779	SNRPD2;TGS1;SNRPG;SNRPE;SNRPF
RNA Capping (GO:0036260)	2024-07-05	0.00745293	0.220883	0	0	8.79293	43.0779	SNRPD2;TGS1;SNRPG;SNRPE;SNRPF
Negative Regulation Of Vascular Associated Smooth Muscle Cell Differentiation (GO:1905064)	2024-07-05	0.00745293	0.220883	0	0	8.79293	43.0779	FGF9;NFATC3;PDGFB;NFATC2;NFATC1
Neuron Projection Arborization (GO:0140058)	2024-07-05	0.00745293	0.220883	0	0	8.79293	43.0779	NLGN1;ROCK1;SSNA1;PHACTR1;ZNF365
Postsynaptic Density Organization (GO:0097106)	2024-07-05	0.00745293	0.220883	0	0	8.79293	43.0779	NLGN1;NLGN2;NRXN1;TMEM108;NRXN2
Postsynaptic Membrane Assembly (GO:0097104)	2024-07-05	0.00745293	0.220883	0	0	8.79293	43.0779	NLGN1;NLGN2;NLGN4X;NRXN1;NRXN2
Regulation Of Intracellular Signal Transduction (GO:1902531)	84/297	0.00746905	0.220883	0	0	1.39312	6.82209	RPL5;DOCK3;WWC1;ZFAND6;DOCK8;WWC2;ARHGAP39;TREM2;ARHGAP6;ARHGAP35;ARHGAP4;AKAP12;ARHGAP44;SYDE2;PREX1;AKAP13;FLCN;SPRED1;RASSF2;PIP4P1;TMSB4X;MCF2L;CAPN3;ARHGEF40;CMKLR1;ARHGEF12;SWAP70;ARHGEF17;ARAP1;DYNLL1;SEZ6L;VAV1;ARHGEF9;TMBIM4;FSHR;KAT6A;SPATA13;ARHGEF3;ARHGEF4;ARHGEF1;TNIK;UBE2V1;DIPK2A;DOCK2;NGEF;OPTN;CSF1R;NLGN1;SGMS1;ARHGEF25;ARHGEF28;RPL11;ARHGAP19;PRDM11;SEZ6L2;KALRN;STK3;FGD3;ARHGAP…
Energy Derivation By Oxidation Of Organic Compounds (GO:0015980)	17/43	0.00760275	0.222109	0	0	2.30239	11.2339	UQCRB;COX4I1;COX7A2;UQCR10;COX6A1;COX7C;MT3;UQCRH;CHCHD5;UQCRQ;ADGRF5;LYRM7;UQCRC1;CYCS;CYC1;UQCRC2;PPARGC1A
Response To Amyloid-Beta (GO:1904645)	17/43	0.00760275	0.222109	0	0	2.30239	11.2339	GSK3B;EPHA4;PRNP;CHRNA7;CACNA2D1;CACNA1B;ATP1A3;CACNA1A;TREM2;IGF1;GRIN1;CACNB1;GJA1;GRIN2A;GRM5;FYN;TLR4
Protein Localization To Plasma Membrane (GO:0072659)	43/137	0.00764788	0.222109	0	0	1.61326	7.86195	DPP10;RAB3C;SPTBN4;ROCK1;STXBP1;ZDHHC22;PRAM1;IKBKB;SLC9A3R1;DPP6;RAP1A;BSG;PIP5K1A;TSPAN5;TMED2;FLNA;SCN3B;SPTBN1;PACSIN1;TMEM150A;SMURF1;KCNB1;KCNB2;KCNIP3;RDX;KCNIP4;ANK2;ATP1B3;ATP1B1;ANK1;EFR3B;RAB11A;GAK;RAB10;CACNB2;EHD2;CACNB3;EHD3;TSPAN14;ITGB1BP1;TNIK;RAPGEF6;ASB3
Lamellipodium Organization (GO:0097581)	13/30	0.00776582	0.224192	0	0	2.69188	13.0772	CYFIP1;CARMIL1;DMTN;MYO9B;ABLIM2;CTTN;SPATA13;ARFIP2;ARHGEF4;CDH13;WASF1;PHPT1;ARHGEF6
Cellular Response To Zinc Ion (GO:0071294)	2015-08-01	0.00815935	0.23255	0	0	4.02106	19.3356	GLRA1;GLRA2;MT2A;MT1M;MT1F;MT1G;MT1X;MT1E
Regulation Of Rac Protein Signal Transduction (GO:0035020)	2015-08-01	0.00815935	0.23255	0	0	4.02106	19.3356	ARHGAP44;KBTBD6;SH3BP1;RASGRF1;STMN3;ARHGAP17;PIK3CG;ARF6
Regulation Of Catecholamine Secretion (GO:0050433)	2027-12-01	0.00819918	0.23255	0	0	2.81584	13.5265	CHRNB2;GRK2;HRH3;SYT1;CHRNA4;KCNB1;SYT11;KCNA2;SYT13;SYT7;STX1A;SYT6
Cell-Cell Adhesion Via Plasma-Membrane Adhesion Molecules (GO:0098742)	52/172	0.00825363	0.232733	0	0	1.52879	7.33376	PTPRT;ROBO2;TENM1;CD84;TENM2;ITGAM;PTPRS;CDH9;CELSR2;PKD1;CDH8;ROBO1;CDH6;TRO;MMP24;CDH2;UNC5D;TGFBR2;CLDN11;MYOT;PALLD;CDH10;CLDN12;CDH12;PECAM1;CDH13;CDH18;CRB1;NLGN1;AMIGO1;IGSF21;FLRT3;CDH23;GPC4;LRRC4C;LRRC4B;NTNG1;CADM3;TGFB2;CADM1;CADM2;L1CAM;CEACAM19;PTPRD;SDK1;LRFN5;LRFN4;PTK7;ADGRL1;CNTN4;ADGRL3;NECTIN1
Establishment Or Maintenance Of Epithelial Cell Apical/Basal Polarity (GO:0045197)	16/40	0.00832975	0.233522	0	0	2.3473	11.2387	CRB1;PATJ;PRKCI;LIN7A;LIN7B;PRKCZ;MYO9A;CAMSAP3;SLC9A3R1;PARD6B;DLG2;SH3BP1;DLG3;DLG4;PARD3;MARK2
Lysosomal Lumen Acidification (GO:0007042)	2018-09-01	0.00863058	0.236034	0	0	3.51877	16.7228	TMEM199;CLN3;RNASEK;CCDC115;PPT1;TCIRG1;ATP6V0C;CLN6;ATP6V1F
Protein Import Into Mitochondrial Matrix (GO:0030150)	2018-09-01	0.00863058	0.236034	0	0	3.51877	16.7228	TOMM70;TOMM40;GRPEL1;GRPEL2;TIMM17A;TIMM17B;ROMO1;TOMM20;TIMM50
Regulation Of Nervous System Process (GO:0031644)	2018-09-01	0.00863058	0.236034	0	0	3.51877	16.7228	CHRNA7;TMEM108;HTR2C;DLGAP1;NPTX2;NPTXR;DLGAP2;SLC8A2;DLGAP4
Response To Ethanol (GO:0045471)	2018-09-01	0.00863058	0.236034	0	0	3.51877	16.7228	CHRNB2;GLRA1;GLRA2;GRIN2A;GRIN3A;GOT2;SDF4;GRIN2B;GRIN1
Protein Localization (GO:0008104)	97/351	0.00867838	0.236034	0	0	1.34948	6.40587	PDCD6;ACTB;RAB43;GJA1;ARFIP2;CAPN3;ARFIP1;VPS35;NSF;USP4;VPS33A;STX7;ANK2;FAM91A1;STX1B;RRAGA;RAB31;PARD3;ERP29;TP53;STX1A;CUTA;RAB5C;TMED10;STXBP3;SAR1B;ARL6;STXBP1;TIMM50;GRPEL1;KIF3A;GRPEL2;SYNDIG1;RAB6B;PACSIN1;HSPA9;ATP8B1;SMURF1;NBEAL1;RABL2B;REEP1;AHI1;HOOK2;NBEA;CPE;ARF4;PTPRU;ARF1;SNX13;DOC2B;SUMO1;TIMM17A;TMED2;TIMM17B;TMED1;BBS7;TMED7;TMED4;TMED9;SHROOM2;VPS13A;SHROOM3;AP3B1;COPZ1;ARL4…
Histone H2A Acetylation (GO:0043968)	2021-10-01	0.00871135	0.236034	0	0	3.19919	15.1742	MORF4L1;ING3;MRGBP;KAT5;VPS72;RUVBL2;RUVBL1;EPC1;EPC2;BRD8
Plasma Membrane Bounded Cell Projection Assembly (GO:0120031)	78/275	0.00896211	0.241479	0	0	1.3982	6.59217	SPAG16;CYFIP1;DYNC2I1;ARF4;CEP126;TTC26;IFT172;CDC14A;TCTN3;IQUB;ARFIP2;BBS7;IFT57;DYNC2H1;ACTR3;IFT140;CCDC113;ARMC9;IFT80;ANO6;EMP3;DUSP23;CFAP221;FAM161A;MAK;SPATA13;ARHGEF4;CDH13;TNIK;ALPK1;CFAP54;RAPGEF6;SSX2IP;ARF6;ARHGEF6;RAB1A;NOTCH1;INTU;ARL6;ARL3;AIF1;FGD3;FGD4;SLC9A3R1;CFAP298;ABLIM1;RAP1A;ABLIM2;KIF3A;TMEM67;PIP5K1A;FLNA;NPHP3;POC1B;TOGARAM1;DISC1;MAP4K4;CARMIL1;DMTN;SEPTIN2;WDR19;SEP…
Melanosome Organization (GO:0032438)	15/37	0.00909737	0.243769	0	0	2.40041	11.2814	SNAPIN;ASIP;HPS4;SHROOM2;AP3B1;BLOC1S4;BLOC1S5;BLOC1S6;BLOC1S1;AP1S2;AP1S1;AP3S2;AP3S1;APOE;AP1M1
Peptidyl-Serine Phosphorylation (GO:0018105)	48/158	0.00983086	0.248838	0	0	1.53907	7.11394	CAMK2B;BRSK1;DYRK4;GSK3B;SMG1;PNCK;MAST4;ROCK1;MAST1;CAMK2A;PDGFB;PRKCZ;PKD1;TTBK1;IKBKB;GRK2;CAMKV;AKT2;TLK2;STK32A;PRKACB;STK32B;MARK2;MARK1;PRKCG;PRKCI;PRKCB;PLK2;NEK7;DYRK1A;LMTK2;SRPK1;TGFBR2;PINK1;RPS6KB1;WNK1;CAMK4;MAPKAPK2;SGK3;PRKD1;CAMK1;MAP3K13;CSNK1G2;CAMK1G;CSNK1G1;MAP3K12;CDK5R1;TAF1
Inner Mitochondrial Membrane Organization (GO:0007007)	14/34	0.0098954	0.248838	0	0	2.46418	11.3739	HSPA9;TIMM8B;TOMM70;NDUFA13;TRMT10B;TIMM9;TIMM13;TIMM10;MICOS10;MAIP1;APOO;TMEM11;ROMO1;SLC25A46
Negative Regulation Of Ras Protein Signal Transduction (GO:0046580)	14/34	0.0098954	0.248838	0	0	2.46418	11.3739	RIPOR2;TGFB2;ITGA3;CUL3;MAPKAP1;STMN3;DYNLL1;ARHGAP35;RASIP1;ARHGAP44;FLCN;SYNGAP1;EPHB2;SCAI
Regulation Of calcineurin-NFAT Signaling Cascade (GO:0070884)	14/34	0.0098954	0.248838	0	0	2.46418	11.3739	GSK3B;PRNP;FHL2;ATP2B4;STIMATE;CIB1;IGF1;CHERP;PPP3CA;PPP3R1;PPP3CC;PLCG2;CHP1;HOMER3
Gamma-Aminobutyric Acid Metabolic Process (GO:0009448)	2024-05-04	0.00990223	0.248838	0	0	14.0664	64.9164	SLC38A1;GAD1;ALDH1A1;GAD2
Guanine Nucleotide Transmembrane Transport (GO:1903790)	2024-05-04	0.00990223	0.248838	0	0	14.0664	64.9164	SLC17A9;LRRC8C;LRRC8D;SLC19A1
mRNA 5'-Splice Site Recognition (GO:0000395)	2024-05-04	0.00990223	0.248838	0	0	14.0664	64.9164	PRPF39;SFSWAP;SRSF1;SRSF12
Negative Regulation Of Arp2/3 Complex-Mediated Actin Nucleation (GO:0034316)	2024-05-04	0.00990223	0.248838	0	0	14.0664	64.9164	GMFB;GMFG;PICK1;CTNNA2
Negative Regulation Of Chemokine-Mediated Signaling Pathway (GO:0070100)	2024-05-04	0.00990223	0.248838	0	0	14.0664	64.9164	RNF113A;SLIT2;SH2B3;ROBO1
Neurotransmitter-Gated Ion Channel Clustering (GO:0072578)	2024-05-04	0.00990223	0.248838	0	0	14.0664	64.9164	NLGN1;LHFPL4;GPHN;SHISA7
Regulation Of Peptidyl-Cysteine S-nitrosylation (GO:2000169)	2024-05-04	0.00990223	0.248838	0	0	14.0664	64.9164	ATP2B4;DMD;TXN;SNTA1
Tight Junction Organization (GO:0120193)	2024-05-04	0.00990223	0.248838	0	0	14.0664	64.9164	CLDN11;PATJ;CLDN12;MPDZ
Cellular Response To Salt (GO:1902075)	35/109	0.0103816	0.259452	0	0	1.66713	7.615	CPNE9;RYR1;CPNE8;NLGN1;PRKAA2;CPNE6;PDGFB;CACNA1A;ADCY1;ADCY8;CLU;RYR3;NEUROD2;PLCG2;CAPN3;FYN;HNRNPA1;MEF2A;DAXX;ADGRV1;DMTN;SYT1;NEK7;ATP2B4;SYT13;SYT7;SSH1;SYT6;DLG2;DLG4;SYT11;ITPKA;ALOX5AP;GPLD1;TAF1
Negative Regulation Of Protein Metabolic Process (GO:0051248)	45/147	0.0105106	0.259452	0	0	1.55579	7.08719	CSTB;CD84;CSTA;SERPINE2;ROCK1;TREM2;FMN2;CLN8;CLU;ATRAID;GIGYF2;CST3;RBM4;CLN3;EDNRB;FXR2;RNF139;ENC1;TRIM3;RACK1;RPS3;FLNA;APOE;CDK5RAP3;PRKCG;ZNF540;EPHA4;PRNP;DAPK1;IFRD2;NANOS3;PCIF1;RPL13A;IRAK3;SIRT2;RGP1;EPRS1;CNOT1;PIN1;PFDN2;CALR;PFDN4;GAPDH;PFDN5;PFDN6
[truncated: 6,109 more rows]

## Sheet: FTLD enrichment
Term	Overlap	P.value	Adjusted.P.value	Old.P.value	Old.Adjusted.P.value	Odds.Ratio	Combined.Score	Genes
[truncated: 4,096 more rows]

[truncated: 1 more sheets: PD enrichment]
