# Supplementary material for: A Cross‐Disease Microglial Transcriptional Program Characterizes Neurodegeneration and Highlights SPP1 as a Biomarker
Source: Glia. 2026 Apr 21;74:e70163. doi: 10.1002/glia.70163 (PMC13097963; doi:10.1002/glia.70163)
Supplement: Supplementary file 9 — Table S5: Table reporting the statistically significant genes resulting from the differential expression analysis performed on microglial cells classified as anti‐inflammatory against microglial cells classified as pro‐inflammatory. p‐values and adjusted p‐values, log2 fold changes, and percentage of cells expressing each gene (pct.1 for the anti‐inflammatory cells, pct.2 for pro‐inflammatory cells) are reported. [file GLIA-74-0-s008.txt]

SERPINE1
GRID2
XACT
SPP1
FCGBP
FTH1
HAMP
GLDN
FTL
IL1B
PTPRG
CPM
HSPH1
AC007319.1
DNAJB1
AC073529.1
TPRG1
GPNMB
RGS1
CCDC26
SRGN
HSPB1
C5orf17
APOE
ADAMTS17
AC008691.1
NHSL1
LINC00534
AC008050.1
SPON1
ZNF804A
LINC01266
SLC2A3
AC066613.2
LRRC4C
RTTN
MID1
RNLS
AL356108.1
AL355838.1
AC084816.1
CD83
CD163
STPG2
PADI2
RASSF8
SUGCT
MYO1E
RGS16
AFF3
BACH2
F13A1
TMEM163
DSCAM
PTCHD4
DUSP1
RNF144B
PPARG
LINC01605
CENPP
AC008014.1
ZEB1-AS1
NRP1
MERTK
SUCLG2-AS1
AC104123.1
DPH6
HSP90AA1
NAMPT
BTBD11
LINC00578
KIAA0825
AC009226.1
PLCL1
FGL1
AC008591.1
NAALADL2
PTH2R
MACROD2
ROBO1
AC090579.1
LINC02328
LINC01572
NAV2
FAM110B
ST6GALNAC3
BARD1
KCNIP1
CPA6
LINC00907
ARHGAP42
EYA2
ARSB
KCNMB2-AS1
FIRRE
CCDC102B
AIF1
CXCR4
LAMA2
AC018742.1
OVCH1-AS1
SDK1
NCKAP5
AC090630.1
CA8
TRPS1
TESK2
SAMD4A
CLYBL
THBD
DPYD
FRMD3
STARD13
DIRC3
ARID5B
IQGAP2
CGNL1
SPTLC3
CRADD
AC244131.2
ACSL1
HDX
AC098829.1
MIR646HG
CEMIP2
IFI44L
TMEM182
PRELID2
IL1RAP
EEPD1
NCF1
EXT1
IL15
SYTL3
PARD3B
HIBADH
CX3CR1
AP001636.3
CDKN1A
LIPA
LINC01301
SYNDIG1
CHSY3
MMS22L
APOC1
MTSS1
FOS
MAGI1
NPAS3
SOX5
SIPA1L1
P4HA1
LRRK2
KCNQ3
KIF26B
NOS1AP
IPCEF1
KHDRBS3
HPSE
MRC1
AC034195.1
ADCY9
MAFB
TXK
HIST1H2AC
CTNNA3
